# Supplementary material for: Exploring the larval transcriptome of the common sole (Solea solea L.)
Source: BMC Genomics. 2013 May 10;14:315. doi: 10.1186/1471-2164-14-315 (PMC3659078; doi:10.1186/1471-2164-14-315)
Supplement: Additional file 1 — Isotigs and their annotation. List of all 16,371 annotated transcripts and their annotation against 18 different transcript/protein databases. Different excel sheets for each of the 18 databases used for sequences annotation are provided. In each, species affiliation of hit, accession number, length of aligned region (for match with transcriptomes) and E-value are reported. An additional sheet called “global annotation” reports a global view of all match. [file 1471-2164-14-315-S1.zip › Additional file 1.xls]

## Sheet: Global_annotation
	ANNOTATION
	NCBI nr Prot	SwissProt	ENSEMBL TRANSCRIPTS							ENSEMBLE PROTEINS							NCBI nr Nucl
SeqName			Human	Mouse	D. rerio	G. aculeatus	O. latipes	T. nigroviridis	T. rubripes	Human	Mouse	D. rerio	G. aculeatus	O. latipes	T. nigroviridis	T. rubripes
contig00014	gi|47218194|emb|CAF97058.1|unnamed protein product [Tetraodon nigroviridis]	gi|75075108|sp|Q4PS85.1|MYOZ1_PIGRecName: Full=Myozenin-1; AltName: Full=Calcineurin-interacting protein 2; AltName: Full=Calsarcin-2	ENST00000359322	ENSMUST00000090469	ENSDART00000060576	ENSGACT00000014472	ENSORLT00000005118	ENSTNIT00000010444	ENSTRUT00000006376	ENSP00000352272	ENSMUSP00000087955	ENSDARP00000060575	ENSGACP00000014446	ENSORLP00000005117	ENSTNIP00000010263	ENSTRUP00000006336	gasterosteus aculeatus clone cec39-e01 mrna sequence	gnl|UG|Gac#S24383144
contig00026	gi|169154265|emb|CAQ15458.1|novel protein similar to SPEG complex locus (speg) [Danio rerio]	gi|82084938|sp|Q696W0.1|SPEG_DANRERecName: Full=Striated muscle preferentially expressed protein kinase	ENST00000485813	ENSMUST00000038230	ENSDART00000138473	ENSGACT00000003006	ENSORLT00000010911	ENSTNIT00000011358	ENSTRUT00000008660	ENSP00000311684	ENSMUSP00000084361	ENSDARP00000112989	ENSGACP00000002995	ENSORLP00000010910	ENSTNIP00000011176	ENSTRUP00000008609	danio rerio si:ch211- (si:ch211- ) mrna	gnl|UG|Dr#S12245188
contig00079	gi|221158258|gb|ACM07327.1|troponin I [Siniperca chuatsi]	gi|67473768|sp|P68246.2|TNNI2_CHICKRecName: Full=Troponin I, fast skeletal muscle; AltName: Full=Troponin I, fast-twitch isoform	ENST00000252898	ENSMUST00000105973	ENSDART00000012256	ENSGACT00000011084	ENSORLT00000000692	ENSTNIT00000005520	ENSTRUT00000042695	ENSP00000252898	ENSMUSP00000122733	ENSDARP00000037759	ENSGACP00000011061	ENSORLP00000000692	ENSTNIP00000005374	ENSTRUP00000042551	siniperca chuatsi troponin i complete cds	gnl|UG|Oni#S53778629
contig00103	gi|268315573|gb|ACY35998.2|muscle-type creatine kinase CKM1 [Platichthys stellatus]	gi|125303|sp|P05123.3|KCRM_CANFARecName: Full=Creatine kinase M-type; AltName: Full=Creatine kinase M chain; AltName: Full=M-CK	ENST00000221476	ENSMUST00000003643	ENSDART00000032481	ENSGACT00000026695	ENSORLT00000000553	ENSTNIT00000009719	ENSTRUT00000017178	ENSP00000221476	ENSMUSP00000003643	ENSDARP00000037871	ENSGACP00000026643	ENSORLP00000000553	ENSTNIP00000009544	ENSTRUP00000004007	pagrus major muscle-type creatine kinase ckm1 complete cds	gnl|UG|Hs#S42533870
contig00119	gi|47203590|emb|CAG06187.1|unnamed protein product [Tetraodon nigroviridis]	gi|13431711|sp|Q90339.2|MYSS_CYPCARecName: Full=Myosin heavy chain, fast skeletal muscle	ENST00000255381	ENSMUST00000167907	ENSDART00000135295	ENSGACT00000013267	ENSORLT00000007991	ENSTNIT00000009993	ENSTRUT00000038548	ENSP00000384330	ENSMUSP00000131057	ENSDARP00000115964	ENSGACP00000013220	ENSORLP00000007990	ENSTNIP00000000572	ENSTRUP00000038409	paracirrhites forsteri mrna for fast myosin heavy chain ( -t54 gene)	gnl|UG|Ola#S34398641
contig00130	gi|307931002|dbj|BAJ21363.1|myosin heavy chain [Takifugu rubripes]	gi|13431711|sp|Q90339.2|MYSS_CYPCARecName: Full=Myosin heavy chain, fast skeletal muscle	ENST00000379814	ENSMUST00000007301	ENSDART00000051361	ENSGACT00000013267	ENSORLT00000025397	ENSTNIT00000009993	ENSTRUT00000038548	ENSP00000226207	ENSMUSP00000131759	ENSDARP00000051361	ENSGACP00000003913	ENSORLP00000007732	ENSTNIP00000009816	ENSTRUP00000038409	siniperca chuatsi fast skeletal muscle myosin heavy chain isoform 3 complete cds	gnl|UG|Gac#S24388069
contig00143	gi|47208509|emb|CAF96454.1|unnamed protein product [Tetraodon nigroviridis]	gi|13431711|sp|Q90339.2|MYSS_CYPCARecName: Full=Myosin heavy chain, fast skeletal muscle	ENST00000255381	ENSMUST00000170942	ENSDART00000051360	ENSGACT00000013245	ENSORLT00000007991	ENSTNIT00000009992	ENSTRUT00000038548	ENSP00000380367	ENSMUSP00000127514	ENSDARP00000116075	ENSGACP00000003854	ENSORLP00000025396	ENSTNIP00000009552	ENSTRUP00000006492	siniperca chuatsi fast skeletal muscle myosin heavy chain isoform 3 complete cds	gnl|UG|Dr#S31842987
contig00152	gi|333108581|gb|AEF15873.1|fast skeletal muscle myosin heavy chain [Siniperca chuatsi]	gi|13431711|sp|Q90339.2|MYSS_CYPCARecName: Full=Myosin heavy chain, fast skeletal muscle	ENST00000255381	ENSMUST00000167177	ENSDART00000075210	ENSGACT00000013267	ENSORLT00000025397	ENSTNIT00000009993	ENSTRUT00000038548	ENSP00000252172	ENSMUSP00000007301	ENSDARP00000051359	ENSGACP00000001988	ENSORLP00000007990	ENSTNIP00000009815	ENSTRUP00000038409	seriola dumerilii mrna for myosin heavy complete cds	gnl|UG|Hs#S3219108
contig00167	gi|41388972|gb|AAH65888.1|Pgk1 protein [Danio rerio]	gi|146345481|sp|P09411.4|PGK1_MOUSERecName: Full=Phosphoglycerate kinase 1	ENST00000373316	ENSMUST00000085735	ENSDART00000076333	ENSGACT00000027547	ENSORLT00000017635	ENSTNIT00000010635	ENSTRUT00000013768	ENSP00000362413	ENSMUSP00000080302	ENSDARP00000070807	ENSGACP00000027495	ENSORLP00000017634	ENSTNIP00000010454	ENSTRUP00000013705	gasterosteus aculeatus clone cec05-c02 mrna sequence	gnl|UG|Hs#S20347603
contig00243	gi|47205359|emb|CAF96150.1|unnamed protein product [Tetraodon nigroviridis]	gi|13431711|sp|Q90339.2|MYSS_CYPCARecName: Full=Myosin heavy chain, fast skeletal muscle	ENST00000255381	ENSMUST00000108686	ENSDART00000123920	ENSGACT00000013267	ENSORLT00000007991	ENSTNIT00000017958	ENSTRUT00000041167	ENSP00000384330	ENSMUSP00000131057	ENSDARP00000069695	ENSGACP00000002002	ENSORLP00000007919	ENSTNIP00000000572	ENSTRUP00000041024	paracirrhites forsteri mrna for fast myosin heavy chain ( -t54 gene)	gnl|UG|Hs#S3219108
contig00403	gi|317419331|emb|CBN81368.1|Fructose-bisphosphate aldolase [Dicentrarchus labrax]	gi|156631014|sp|A5A6I5.1|ALDOA_PANTRRecName: Full=Fructose-bisphosphate aldolase A; AltName: Full=Muscle-type aldolase	ENST00000398050	ENSMUST00000087566	ENSDART00000020741	ENSGACT00000010277	ENSORLT00000008001	ENSTNIT00000018489	ENSTRUT00000024034	ENSP00000400452	ENSMUSP00000084846	ENSDARP00000018850	ENSGACP00000010267	ENSORLP00000008000	ENSTNIP00000018264	ENSTRUP00000023935	epinephelus coioides fructose-bisphosphate aldolase a complete cds	gnl|UG|Gac#S24342770
contig00725	gi|47219740|emb|CAG12662.1|unnamed protein product [Tetraodon nigroviridis]	gi|12643673|sp|P70083.2|AT2A1_MAKNIRecName: Full=Sarcoplasmic/endoplasmic reticulum calcium ATPase 1; Short=SERCA1; Short=SR Ca(2+)-ATPase 1; AltName: Full=Calcium pump 1; AltName: Full=Calcium-transporting ATPase sarcoplasmic reticulum type, fast twitch skeletal muscle isoform; AltName: Full=Endoplasmic reticulum class 1/2 Ca(2+) ATPase	ENST00000536376	ENSMUST00000032974	ENSDART00000144542	ENSGACT00000009843	ENSORLT00000007471	ENSTNIT00000022364	ENSTRUT00000015536	ENSP00000443101	ENSMUSP00000032974	ENSDARP00000114756	ENSGACP00000017461	ENSORLP00000007474	ENSTNIP00000022127	ENSTRUP00000015467	siniperca chuatsi sarcoplasmic reticulum calcium atpase 1 complete cds	gnl|UG|Hs#S4618732
contig00728	gi|47219739|emb|CAG12661.1|unnamed protein product [Tetraodon nigroviridis]	gi|12643673|sp|P70083.2|AT2A1_MAKNIRecName: Full=Sarcoplasmic/endoplasmic reticulum calcium ATPase 1; Short=SERCA1; Short=SR Ca(2+)-ATPase 1; AltName: Full=Calcium pump 1; AltName: Full=Calcium-transporting ATPase sarcoplasmic reticulum type, fast twitch skeletal muscle isoform; AltName: Full=Endoplasmic reticulum class 1/2 Ca(2+) ATPase	ENST00000395498	ENSMUST00000032974	ENSDART00000043932	ENSGACT00000009843	ENSORLT00000007471	ENSTNIT00000022364	ENSTRUT00000015536	ENSP00000378876	ENSMUSP00000032974	ENSDARP00000096674	ENSGACP00000009823	ENSORLP00000007470	ENSTNIP00000022127	ENSTRUP00000015467	siniperca chuatsi sarcoplasmic reticulum calcium atpase 1 complete cds	gnl|UG|Gac#S27197540
contig00729	gi|317419353|emb|CBN81390.1|Sarcoplasmic/endoplasmic reticulum calcium ATPase 1 [Dicentrarchus labrax]	gi|12643673|sp|P70083.2|AT2A1_MAKNIRecName: Full=Sarcoplasmic/endoplasmic reticulum calcium ATPase 1; Short=SERCA1; Short=SR Ca(2+)-ATPase 1; AltName: Full=Calcium pump 1; AltName: Full=Calcium-transporting ATPase sarcoplasmic reticulum type, fast twitch skeletal muscle isoform; AltName: Full=Endoplasmic reticulum class 1/2 Ca(2+) ATPase	ENST00000536376	ENSMUST00000032974	ENSDART00000144542	ENSGACT00000009843	ENSORLT00000007475	ENSTNIT00000022364	ENSTRUT00000015537	ENSP00000443101	ENSMUSP00000032974	ENSDARP00000114756	ENSGACP00000009823	ENSORLP00000007474	ENSTNIP00000022127	ENSTRUP00000015468	mnu65229makaira nigricans sarcoplasmic endoplasmic reticulum calcium atpase 1b complete cds	gnl|UG|Hs#S16884248
contig00730	gi|340812351|gb|AEK76077.1|sarcoplasmic reticulum calcium ATPase 1 [Siniperca chuatsi]	gi|12643673|sp|P70083.2|AT2A1_MAKNIRecName: Full=Sarcoplasmic/endoplasmic reticulum calcium ATPase 1; Short=SERCA1; Short=SR Ca(2+)-ATPase 1; AltName: Full=Calcium pump 1; AltName: Full=Calcium-transporting ATPase sarcoplasmic reticulum type, fast twitch skeletal muscle isoform; AltName: Full=Endoplasmic reticulum class 1/2 Ca(2+) ATPase	ENST00000536376	ENSMUST00000032974	ENSDART00000144542	ENSGACT00000009843	ENSORLT00000007475	ENSTNIT00000022364	ENSTRUT00000015537	ENSP00000443101	ENSMUSP00000032974	ENSDARP00000114756	ENSGACP00000009823	ENSORLP00000007474	ENSTNIP00000022127	ENSTRUP00000015468	siniperca chuatsi sarcoplasmic reticulum calcium atpase 1 complete cds	gnl|UG|Dr#S35607730
contig01739	gi|33318305|gb|AAQ05023.1|puryvate kinase M2 [Scophthalmus maximus]	gi|146345448|sp|P52480.4|KPYM_MOUSERecName: Full=Pyruvate kinase isozymes M1/M2; AltName: Full=Pyruvate kinase muscle isozyme	ENST00000389093	ENSMUST00000034834	ENSDART00000024013	ENSGACT00000008609	ENSORLT00000006225	ENSTNIT00000016927	ENSTRUT00000011111	ENSP00000373745	ENSMUSP00000034834	ENSDARP00000017190	ENSGACP00000008590	ENSORLP00000006224	ENSTNIP00000016713	ENSTRUP00000011052	scophthalmus maximus puryvate kinase m2 partial cds	gnl|UG|Gac#S24375821
contig01740	gi|74096033|ref|NP_001027730.1|pyruvate kinase [Takifugu rubripes]	gi|2497536|sp|Q92122.1|KPYK_XENLARecName: Full=Pyruvate kinase muscle isozyme; AltName: Full=Cytosolic thyroid hormone-binding protein; Short=CTHBP	ENST00000434220	ENSMUST00000034834	ENSDART00000024013	ENSGACT00000008609	ENSORLT00000006225	ENSTNIT00000016927	ENSTRUT00000011111	ENSP00000413887	ENSMUSP00000034834	ENSDARP00000017190	ENSGACP00000008590	ENSORLP00000006224	ENSTNIP00000016713	ENSTRUP00000011052	epinephelus coioides pyruvate kinase partial cds	gnl|UG|Gac#S30326471
contig06031	gi|226442033|gb|ACO57606.1|triose phosphate isomerase [Gillichthys mirabilis]	gi|82245450|sp|Q90XG0.1|TPISB_DANRERecName: Full=Triosephosphate isomerase B; Short=TIM-B; AltName: Full=Triose-phosphate isomerase B	ENST00000535434	ENSMUST00000172132	ENSDART00000060056	ENSGACT00000013237	ENSORLT00000015781	ENSTNIT00000006213	ENSTRUT00000022692	ENSP00000379933	ENSMUSP00000130858	ENSDARP00000060055	ENSGACP00000013212	ENSORLP00000015780	ENSTNIP00000006065	ENSTRUP00000022598	sebastes schlegelii clone: brf 46- induced by treatment of lps and con a pma	gnl|UG|Gac#S34482724
contig06040	gi|85857156|dbj|BAE78584.1|anaphase-promoting complex subunit apc11 [Carassius auratus]	gi|18202834|sp|Q9CPX9.1|APC11_MOUSERecName: Full=Anaphase-promoting complex subunit 11; Short=APC11; AltName: Full=Cyclosome subunit 11	ENST00000392376	ENSMUST00000093140	ENSDART00000103123	ENSGACT00000024073	ENSORLT00000002076	ENSTNIT00000017365	ENSTRUT00000010216	ENSP00000376181	ENSMUSP00000097714	ENSDARP00000093897	ENSGACP00000024026	ENSORLP00000002075	ENSTNIP00000017149	ENSTRUP00000010160	tetraodon nigroviridis full-length cdna	gnl|UG|Oni#S53730668
isotig00001	gi|47212235|emb|CAF96202.1|unnamed protein product [Tetraodon nigroviridis]	gi|122144209|sp|Q0III9.1|ACTN3_BOVINRecName: Full=Alpha-actinin-3; AltName: Full=Alpha-actinin skeletal muscle isoform 3; AltName: Full=F-actin cross-linking protein	ENST00000513398	ENSMUST00000168193	ENSDART00000001649	ENSGACT00000025197	ENSORLT00000010119	ENSTNIT00000009813	ENSTRUT00000013988	ENSP00000426797	ENSMUSP00000006626	ENSDARP00000000803	ENSGACP00000025148	ENSORLP00000010118	ENSTNIP00000009638	ENSTRUP00000013924	danio rerio actinin alpha 3b mrna	gnl|UG|Hs#S42532800
isotig00002	gi|47212235|emb|CAF96202.1|unnamed protein product [Tetraodon nigroviridis]	gi|122144209|sp|Q0III9.1|ACTN3_BOVINRecName: Full=Alpha-actinin-3; AltName: Full=Alpha-actinin skeletal muscle isoform 3; AltName: Full=F-actin cross-linking protein	ENST00000513398	ENSMUST00000168193	ENSDART00000001649	ENSGACT00000025197	ENSORLT00000010119	ENSTNIT00000009813	ENSTRUT00000013988	ENSP00000426797	ENSMUSP00000006626	ENSDARP00000000803	ENSGACP00000025148	ENSORLP00000010118	ENSTNIP00000009638	ENSTRUP00000013924	danio rerio actinin alpha 3b mrna	gnl|UG|Hs#S42532800
isotig00004	gi|47212235|emb|CAF96202.1|unnamed protein product [Tetraodon nigroviridis]	gi|122144209|sp|Q0III9.1|ACTN3_BOVINRecName: Full=Alpha-actinin-3; AltName: Full=Alpha-actinin skeletal muscle isoform 3; AltName: Full=F-actin cross-linking protein	ENST00000513398	ENSMUST00000168193	ENSDART00000001649	ENSGACT00000025197	ENSORLT00000010119	ENSTNIT00000009813	ENSTRUT00000013988	ENSP00000426797	ENSMUSP00000006626	ENSDARP00000000803	ENSGACP00000025148	ENSORLP00000010118	ENSTNIP00000009638	ENSTRUP00000013924	danio rerio actinin alpha 3b mrna	gnl|UG|Hs#S42532800
isotig00005	gi|326667504|ref|XP_003198611.1|PREDICTED: myosin regulatory light chain 2, ventricular/cardiac muscle isoform-like, partial [Danio rerio]	gi|127167|sp|P08733.2|MLRV_RATRecName: Full=Myosin regulatory light chain 2, ventricular/cardiac muscle isoform; Short=MLC-2; Short=MLC-2v	ENST00000228841	ENSMUST00000111751	ENSDART00000008823	ENSGACT00000017905	ENSORLT00000019981	ENSTNIT00000014598	ENSTRUT00000040580	ENSP00000228841	ENSMUSP00000107380	ENSDARP00000023685	ENSGACP00000017870	ENSORLP00000019980	ENSTNIP00000022626	ENSTRUP00000040438	tetraodon nigroviridis full-length cdna	gnl|UG|Oni#S53779026
isotig00006	gi|326667504|ref|XP_003198611.1|PREDICTED: myosin regulatory light chain 2, ventricular/cardiac muscle isoform-like, partial [Danio rerio]	gi|127167|sp|P08733.2|MLRV_RATRecName: Full=Myosin regulatory light chain 2, ventricular/cardiac muscle isoform; Short=MLC-2; Short=MLC-2v	ENST00000228841	ENSMUST00000111751	ENSDART00000008823	ENSGACT00000017905	ENSORLT00000019981	ENSTNIT00000014598	ENSTRUT00000040580	ENSP00000228841	ENSMUSP00000107380	ENSDARP00000023685	ENSGACP00000017870	ENSORLP00000019980	ENSTNIP00000022626	ENSTRUP00000040438	tetraodon nigroviridis full-length cdna	gnl|UG|Oni#S53779026
isotig00008	gi|16117353|dbj|BAB69800.1|myosin light chain 2 [Caranx delicatissimus]	gi|127176|sp|P02608.3|MLRS_RABITRecName: Full=Myosin regulatory light chain 2, skeletal muscle isoform type 2; AltName: Full=DTNB; AltName: Full=Fast skeletal myosin light chain 2; Short=G2; Short=MLC-2	ENST00000322861	ENSMUST00000032910	ENSDART00000075465	ENSGACT00000018095	ENSORLT00000002697	ENSTNIT00000003487	ENSTRUT00000021106	ENSP00000325239	ENSMUSP00000032910	ENSDARP00000069948	ENSGACP00000018060	ENSORLP00000002696	ENSTNIP00000003136	ENSTRUP00000021019	siniperca knerii myosin light chain 2 complete cds	gnl|UG|Dr#S18652905
isotig00010	gi|16117353|dbj|BAB69800.1|myosin light chain 2 [Caranx delicatissimus]	gi|127176|sp|P02608.3|MLRS_RABITRecName: Full=Myosin regulatory light chain 2, skeletal muscle isoform type 2; AltName: Full=DTNB; AltName: Full=Fast skeletal myosin light chain 2; Short=G2; Short=MLC-2	ENST00000322861	ENSMUST00000032910	ENSDART00000075465	ENSGACT00000018095	ENSORLT00000002697	ENSTNIT00000003487	ENSTRUT00000021106	ENSP00000325239	ENSMUSP00000032910	ENSDARP00000069948	ENSGACP00000009552	ENSORLP00000007209	ENSTNIP00000003136	ENSTRUP00000011881	siniperca knerii myosin light chain 2 complete cds	gnl|UG|Dr#S18652905
isotig00011	gi|16117353|dbj|BAB69800.1|myosin light chain 2 [Caranx delicatissimus]	gi|127176|sp|P02608.3|MLRS_RABITRecName: Full=Myosin regulatory light chain 2, skeletal muscle isoform type 2; AltName: Full=DTNB; AltName: Full=Fast skeletal myosin light chain 2; Short=G2; Short=MLC-2	ENST00000322861	ENSMUST00000032910	ENSDART00000075465	ENSGACT00000018095	ENSORLT00000002697	ENSTNIT00000003487	ENSTRUT00000021106	ENSP00000325239	ENSMUSP00000032910	ENSDARP00000069948	ENSGACP00000018060	ENSORLP00000002696	ENSTNIP00000003136	ENSTRUP00000021019	siniperca knerii myosin light chain 2 complete cds	gnl|UG|Dr#S18652905
isotig00012	gi|16117353|dbj|BAB69800.1|myosin light chain 2 [Caranx delicatissimus]	gi|127176|sp|P02608.3|MLRS_RABITRecName: Full=Myosin regulatory light chain 2, skeletal muscle isoform type 2; AltName: Full=DTNB; AltName: Full=Fast skeletal myosin light chain 2; Short=G2; Short=MLC-2	ENST00000322861	ENSMUST00000032910	ENSDART00000075465	ENSGACT00000018095	ENSORLT00000002697	ENSTNIT00000003487	ENSTRUT00000021106	ENSP00000325239	ENSMUSP00000032910	ENSDARP00000069948	ENSGACP00000009552	ENSORLP00000007209	ENSTNIP00000003136	ENSTRUP00000011881	siniperca knerii myosin light chain 2 complete cds	gnl|UG|Dr#S18652905
isotig00013	gi|16117353|dbj|BAB69800.1|myosin light chain 2 [Caranx delicatissimus]	gi|127176|sp|P02608.3|MLRS_RABITRecName: Full=Myosin regulatory light chain 2, skeletal muscle isoform type 2; AltName: Full=DTNB; AltName: Full=Fast skeletal myosin light chain 2; Short=G2; Short=MLC-2	ENST00000322861	ENSMUST00000032910	ENSDART00000075465	ENSGACT00000018095	ENSORLT00000002697	ENSTNIT00000003487	ENSTRUT00000021106	ENSP00000325239	ENSMUSP00000032910	ENSDARP00000069948	ENSGACP00000018060	ENSORLP00000002696	ENSTNIP00000003136	ENSTRUP00000021019	siniperca knerii myosin light chain 2 complete cds	gnl|UG|Dr#S18652905
isotig00015	gi|16117353|dbj|BAB69800.1|myosin light chain 2 [Caranx delicatissimus]	gi|127176|sp|P02608.3|MLRS_RABITRecName: Full=Myosin regulatory light chain 2, skeletal muscle isoform type 2; AltName: Full=DTNB; AltName: Full=Fast skeletal myosin light chain 2; Short=G2; Short=MLC-2	ENST00000322861	ENSMUST00000032910	ENSDART00000075465	ENSGACT00000018095	ENSORLT00000002697	ENSTNIT00000003487	ENSTRUT00000021106	ENSP00000325239	ENSMUSP00000032910	ENSDARP00000069948	ENSGACP00000018060	ENSORLP00000002696	ENSTNIP00000003136	ENSTRUP00000021019	siniperca knerii myosin light chain 2 complete cds	gnl|UG|Dr#S18652905
isotig00018	gi|16117353|dbj|BAB69800.1|myosin light chain 2 [Caranx delicatissimus]	gi|127176|sp|P02608.3|MLRS_RABITRecName: Full=Myosin regulatory light chain 2, skeletal muscle isoform type 2; AltName: Full=DTNB; AltName: Full=Fast skeletal myosin light chain 2; Short=G2; Short=MLC-2	ENST00000322861	ENSMUST00000032910	ENSDART00000075465	ENSGACT00000018095	ENSORLT00000002697	ENSTNIT00000003487	ENSTRUT00000021106	ENSP00000325239	ENSMUSP00000032910	ENSDARP00000069948	ENSGACP00000018060	ENSORLP00000002696	ENSTNIP00000003136	ENSTRUP00000021019	siniperca knerii myosin light chain 2 complete cds	gnl|UG|Dr#S18652905
isotig00019	gi|16117353|dbj|BAB69800.1|myosin light chain 2 [Caranx delicatissimus]	gi|127176|sp|P02608.3|MLRS_RABITRecName: Full=Myosin regulatory light chain 2, skeletal muscle isoform type 2; AltName: Full=DTNB; AltName: Full=Fast skeletal myosin light chain 2; Short=G2; Short=MLC-2	ENST00000322861	ENSMUST00000032910	ENSDART00000075465	ENSGACT00000018095	ENSORLT00000002697	ENSTNIT00000003487	ENSTRUT00000021106	ENSP00000325239	ENSMUSP00000032910	ENSDARP00000069948	ENSGACP00000018060	ENSORLP00000002696	ENSTNIP00000003136	ENSTRUP00000021019	siniperca knerii myosin light chain 2 complete cds	gnl|UG|Dr#S18652905
isotig00020	gi|16117353|dbj|BAB69800.1|myosin light chain 2 [Caranx delicatissimus]	gi|127176|sp|P02608.3|MLRS_RABITRecName: Full=Myosin regulatory light chain 2, skeletal muscle isoform type 2; AltName: Full=DTNB; AltName: Full=Fast skeletal myosin light chain 2; Short=G2; Short=MLC-2	ENST00000322861	ENSMUST00000032910	ENSDART00000075465	ENSGACT00000018095	ENSORLT00000002697	ENSTNIT00000003487	ENSTRUT00000021106	ENSP00000325239	ENSMUSP00000032910	ENSDARP00000069948	ENSGACP00000018060	ENSORLP00000002696	ENSTNIP00000003136	ENSTRUP00000021019	pennahia argentata mrna for myosin light chain complete cds	gnl|UG|Dr#S18652905
isotig00021	gi|16117353|dbj|BAB69800.1|myosin light chain 2 [Caranx delicatissimus]	gi|127176|sp|P02608.3|MLRS_RABITRecName: Full=Myosin regulatory light chain 2, skeletal muscle isoform type 2; AltName: Full=DTNB; AltName: Full=Fast skeletal myosin light chain 2; Short=G2; Short=MLC-2	ENST00000322861	ENSMUST00000032910	ENSDART00000075465	ENSGACT00000018095	ENSORLT00000002697	ENSTNIT00000003487	ENSTRUT00000021106	ENSP00000325239	ENSMUSP00000032910	ENSDARP00000069948	ENSGACP00000018060	ENSORLP00000002696	ENSTNIP00000003136	ENSTRUP00000021019	pennahia argentata mrna for myosin light chain complete cds	gnl|UG|Dr#S18652905
isotig00089	gi|222087983|gb|ACM41854.1|fast/white muscle troponin T embryonic isoform [Epinephelus coioides]	gi|1717773|sp|P06398.4|TNNT3_COTJARecName: Full=Troponin T, fast skeletal muscle isoforms	ENST00000453458	ENSMUST00000169299	ENSDART00000142946	ENSGACT00000011152	ENSORLT00000000838	ENSTNIT00000005517	ENSTRUT00000042638	ENSP00000370961	ENSMUSP00000127854	ENSDARP00000094172	ENSGACP00000011157	ENSORLP00000000840	ENSTNIP00000005371	ENSTRUP00000042497	hippoglossus hippoglossus skeletal muscle fast troponin t embryonic larval isoform complete cds	gnl|UG|Dr#S17836217
isotig00090	gi|222087983|gb|ACM41854.1|fast/white muscle troponin T embryonic isoform [Epinephelus coioides]	gi|1717773|sp|P06398.4|TNNT3_COTJARecName: Full=Troponin T, fast skeletal muscle isoforms	ENST00000453458	ENSMUST00000169299	ENSDART00000142946	ENSGACT00000011152	ENSORLT00000000838	ENSTNIT00000005517	ENSTRUT00000042638	ENSP00000370961	ENSMUSP00000127854	ENSDARP00000094172	ENSGACP00000011157	ENSORLP00000000840	ENSTNIP00000005371	ENSTRUP00000042497	hippoglossus hippoglossus skeletal muscle fast troponin t embryonic larval isoform complete cds	gnl|UG|Dr#S17836217
isotig00092	gi|222087983|gb|ACM41854.1|fast/white muscle troponin T embryonic isoform [Epinephelus coioides]	gi|1717773|sp|P06398.4|TNNT3_COTJARecName: Full=Troponin T, fast skeletal muscle isoforms	ENST00000453458	ENSMUST00000169299	ENSDART00000142946	ENSGACT00000011152	ENSORLT00000000838	ENSTNIT00000005517	ENSTRUT00000042638	ENSP00000370961	ENSMUSP00000127854	ENSDARP00000094172	ENSGACP00000011157	ENSORLP00000000840	ENSTNIP00000005371	ENSTRUP00000042497	hippoglossus hippoglossus skeletal muscle fast troponin t embryonic larval isoform complete cds	gnl|UG|Dr#S17836217
isotig00093	gi|222087983|gb|ACM41854.1|fast/white muscle troponin T embryonic isoform [Epinephelus coioides]	gi|1717773|sp|P06398.4|TNNT3_COTJARecName: Full=Troponin T, fast skeletal muscle isoforms	ENST00000453458	ENSMUST00000169299	ENSDART00000103395	ENSGACT00000011130	ENSORLT00000000835	ENSTNIT00000005517	ENSTRUT00000042639	ENSP00000370961	ENSMUSP00000127854	ENSDARP00000094172	ENSGACP00000011157	ENSORLP00000000840	ENSTNIP00000005371	ENSTRUP00000042497	hippoglossus hippoglossus skeletal muscle fast troponin t embryonic larval isoform complete cds	gnl|UG|Dr#S12365171
isotig00095	gi|222087983|gb|ACM41854.1|fast/white muscle troponin T embryonic isoform [Epinephelus coioides]	gi|1717773|sp|P06398.4|TNNT3_COTJARecName: Full=Troponin T, fast skeletal muscle isoforms	ENST00000344578	ENSMUST00000169299	ENSDART00000103395	ENSGACT00000011130	ENSORLT00000000835	ENSTNIT00000005517	ENSTRUT00000042640	ENSP00000370961	ENSMUSP00000127854	ENSDARP00000094172	ENSGACP00000011157	ENSORLP00000000840	ENSTNIP00000005371	ENSTRUP00000042497	hippoglossus hippoglossus skeletal muscle fast troponin t embryonic larval isoform complete cds	gnl|UG|Dr#S12365171
isotig00097	gi|110808633|gb|ABG91155.1|skeletal muscle atypical fast troponin T isoform 4 [Hippoglossus hippoglossus]	gi|1717773|sp|P06398.4|TNNT3_COTJARecName: Full=Troponin T, fast skeletal muscle isoforms	ENST00000453458	ENSMUST00000146804	ENSDART00000033610	ENSGACT00000011152	ENSORLT00000000841	ENSTNIT00000005517	ENSTRUT00000042638	ENSP00000370961	ENSMUSP00000127854	ENSDARP00000105443	ENSGACP00000011157	ENSORLP00000000840	ENSTNIP00000005371	ENSTRUP00000042498	hippoglossus hippoglossus skeletal muscle fast troponin t embryonic larval isoform complete cds	gnl|UG|Gac#S30353190
isotig00098	gi|110808633|gb|ABG91155.1|skeletal muscle atypical fast troponin T isoform 4 [Hippoglossus hippoglossus]	gi|1717773|sp|P06398.4|TNNT3_COTJARecName: Full=Troponin T, fast skeletal muscle isoforms	ENST00000381563	ENSMUST00000105956	ENSDART00000033610	ENSGACT00000011152	ENSORLT00000000841	ENSTNIT00000005517	ENSTRUT00000042638	ENSP00000370961	ENSMUSP00000127854	ENSDARP00000105443	ENSGACP00000011157	ENSORLP00000000840	ENSTNIP00000005371	ENSTRUP00000042498	hippoglossus hippoglossus skeletal muscle fast troponin t embryonic larval isoform complete cds	gnl|UG|Gac#S30353190
isotig00099	gi|110808633|gb|ABG91155.1|skeletal muscle atypical fast troponin T isoform 4 [Hippoglossus hippoglossus]	gi|1717773|sp|P06398.4|TNNT3_COTJARecName: Full=Troponin T, fast skeletal muscle isoforms	ENST00000453458	ENSMUST00000146804	ENSDART00000144075	ENSGACT00000011152	ENSORLT00000000838	ENSTNIT00000005517	ENSTRUT00000042638	ENSP00000370961	ENSMUSP00000127854	ENSDARP00000105443	ENSGACP00000011157	ENSORLP00000000840	ENSTNIP00000005371	ENSTRUP00000042498	hippoglossus hippoglossus skeletal muscle fast troponin t embryonic larval isoform complete cds	gnl|UG|Oni#S53732400
isotig00100	gi|110808633|gb|ABG91155.1|skeletal muscle atypical fast troponin T isoform 4 [Hippoglossus hippoglossus]	gi|1717773|sp|P06398.4|TNNT3_COTJARecName: Full=Troponin T, fast skeletal muscle isoforms	ENST00000453458	ENSMUST00000146804	ENSDART00000144075	ENSGACT00000011152	ENSORLT00000000838	ENSTNIT00000005517	ENSTRUT00000042638	ENSP00000370961	ENSMUSP00000127854	ENSDARP00000105443	ENSGACP00000011157	ENSORLP00000000840	ENSTNIP00000005371	ENSTRUP00000042498	hippoglossus hippoglossus skeletal muscle fast troponin t embryonic larval isoform complete cds	gnl|UG|Oni#S53732400
isotig00101	gi|110808633|gb|ABG91155.1|skeletal muscle atypical fast troponin T isoform 4 [Hippoglossus hippoglossus]	gi|1717773|sp|P06398.4|TNNT3_COTJARecName: Full=Troponin T, fast skeletal muscle isoforms	ENST00000453458	ENSMUST00000146804	ENSDART00000144075	ENSGACT00000011152	ENSORLT00000000838	ENSTNIT00000005517	ENSTRUT00000042638	ENSP00000370961	ENSMUSP00000127854	ENSDARP00000105443	ENSGACP00000011157	ENSORLP00000000840	ENSTNIP00000005371	ENSTRUP00000042498	hippoglossus hippoglossus skeletal muscle fast troponin t embryonic larval isoform complete cds	gnl|UG|Oni#S53732400
isotig00102	gi|110808633|gb|ABG91155.1|skeletal muscle atypical fast troponin T isoform 4 [Hippoglossus hippoglossus]	gi|1717773|sp|P06398.4|TNNT3_COTJARecName: Full=Troponin T, fast skeletal muscle isoforms	ENST00000453458	ENSMUST00000146804	ENSDART00000144075	ENSGACT00000011152	ENSORLT00000000838	ENSTNIT00000005517	ENSTRUT00000042638	ENSP00000370961	ENSMUSP00000127854	ENSDARP00000105443	ENSGACP00000011157	ENSORLP00000000840	ENSTNIP00000005371	ENSTRUP00000042498	hippoglossus hippoglossus skeletal muscle fast troponin t embryonic larval isoform complete cds	gnl|UG|Oni#S53732400
isotig00103	gi|110808633|gb|ABG91155.1|skeletal muscle atypical fast troponin T isoform 4 [Hippoglossus hippoglossus]	gi|1717773|sp|P06398.4|TNNT3_COTJARecName: Full=Troponin T, fast skeletal muscle isoforms	ENST00000381563	ENSMUST00000105956	ENSDART00000144075	ENSGACT00000011152	ENSORLT00000000838	ENSTNIT00000005517	ENSTRUT00000042638	ENSP00000370961	ENSMUSP00000127854	ENSDARP00000105443	ENSGACP00000011157	ENSORLP00000000840	ENSTNIP00000005371	ENSTRUP00000042498	hippoglossus hippoglossus skeletal muscle fast troponin t embryonic larval isoform complete cds	gnl|UG|Oni#S53732400
isotig00104	gi|110808633|gb|ABG91155.1|skeletal muscle atypical fast troponin T isoform 4 [Hippoglossus hippoglossus]	gi|1717773|sp|P06398.4|TNNT3_COTJARecName: Full=Troponin T, fast skeletal muscle isoforms	ENST00000381563	ENSMUST00000105956	ENSDART00000144075	ENSGACT00000011152	ENSORLT00000000838	ENSTNIT00000005517	ENSTRUT00000042638	ENSP00000370961	ENSMUSP00000127854	ENSDARP00000105443	ENSGACP00000011157	ENSORLP00000000840	ENSTNIP00000005371	ENSTRUP00000042498	hippoglossus hippoglossus skeletal muscle fast troponin t embryonic larval isoform complete cds	gnl|UG|Oni#S53732400
isotig00105	gi|110808633|gb|ABG91155.1|skeletal muscle atypical fast troponin T isoform 4 [Hippoglossus hippoglossus]	gi|1717773|sp|P06398.4|TNNT3_COTJARecName: Full=Troponin T, fast skeletal muscle isoforms	ENST00000381563	ENSMUST00000105956	ENSDART00000144075	ENSGACT00000011152	ENSORLT00000000838	ENSTNIT00000005517	ENSTRUT00000042638	ENSP00000370961	ENSMUSP00000127854	ENSDARP00000105443	ENSGACP00000011157	ENSORLP00000000840	ENSTNIP00000005371	ENSTRUP00000042498	hippoglossus hippoglossus skeletal muscle fast troponin t embryonic larval isoform complete cds	gnl|UG|Ola#S44115313
isotig00109	gi|110808625|gb|ABG91151.1|skeletal muscle fast troponin T isoform 2 [Hippoglossus hippoglossus]	gi|1717773|sp|P06398.4|TNNT3_COTJARecName: Full=Troponin T, fast skeletal muscle isoforms	ENST00000344578	ENSMUST00000169299	ENSDART00000103395	ENSGACT00000011130	ENSORLT00000000835	ENSTNIT00000005517	ENSTRUT00000042639	ENSP00000413203	ENSMUSP00000116087	ENSDARP00000111051	ENSGACP00000011135	ENSORLP00000000834	ENSTNIP00000005371	ENSTRUP00000037965	hippoglossus hippoglossus skeletal muscle fast troponin t isoform 2 complete cds	gnl|UG|Ola#S44036632
isotig00110	gi|339511166|ref|YP_004717904.1|cytochrome oxidase subunit 3 [Ichthyborus sp. NM-2010]	gi|60390740|sp|P84335.1|TPM1_LIZAURecName: Full=Tropomyosin alpha-1 chain; AltName: Full=Alpha-tropomyosin; AltName: Full=Tropomyosin-1	ENST00000403994	ENSMUST00000030185	ENSDART00000054763	ENSGACT00000021691	ENSORLT00000015429	ENSTNIT00000004217	ENSTRUT00000023354	ENSP00000357516	ENSMUSP00000113056	ENSDARP00000111203	ENSGACP00000021650	ENSORLP00000015428	ENSTNIP00000003062	ENSTRUP00000023257	solea senegalensis mitochondrial complete genome	gnl|UG|Gmr#S51730683
isotig00111	gi|339511166|ref|YP_004717904.1|cytochrome oxidase subunit 3 [Ichthyborus sp. NM-2010]	gi|60390740|sp|P84335.1|TPM1_LIZAURecName: Full=Tropomyosin alpha-1 chain; AltName: Full=Alpha-tropomyosin; AltName: Full=Tropomyosin-1	ENST00000403994	ENSMUST00000030185	ENSDART00000054763	ENSGACT00000021691	ENSORLT00000015429	ENSTNIT00000004217	ENSTRUT00000023354	ENSP00000357516	ENSMUSP00000113056	ENSDARP00000111203	ENSGACP00000021650	ENSORLP00000015428	ENSTNIP00000003062	ENSTRUP00000023257	solea senegalensis mitochondrial complete genome	gnl|UG|Gmr#S51730683
isotig00116	gi|222087947|gb|ACM41836.1|tropomyosin [Epinephelus coioides]	gi|60390740|sp|P84335.1|TPM1_LIZAURecName: Full=Tropomyosin alpha-1 chain; AltName: Full=Alpha-tropomyosin; AltName: Full=Tropomyosin-1	ENST00000403994	ENSMUST00000113685	ENSDART00000054763	ENSGACT00000021691	ENSORLT00000015429	ENSTNIT00000004217	ENSTRUT00000023354	ENSP00000357516	ENSMUSP00000113056	ENSDARP00000111203	ENSGACP00000021650	ENSORLP00000015428	ENSTNIP00000003062	ENSTRUP00000023257	solea senegalensis mitochondrial complete genome	gnl|UG|Gmr#S55468194
isotig00117	gi|222087947|gb|ACM41836.1|tropomyosin [Epinephelus coioides]	gi|60390740|sp|P84335.1|TPM1_LIZAURecName: Full=Tropomyosin alpha-1 chain; AltName: Full=Alpha-tropomyosin; AltName: Full=Tropomyosin-1	ENST00000403994	ENSMUST00000113685	ENSDART00000054763	ENSGACT00000021691	ENSORLT00000015429	ENSTNIT00000004217	ENSTRUT00000023354	ENSP00000357516	ENSMUSP00000113056	ENSDARP00000111203	ENSGACP00000021650	ENSORLP00000015428	ENSTNIP00000003062	ENSTRUP00000023257	solea senegalensis mitochondrial complete genome	gnl|UG|Gmr#S55468194
isotig00118	gi|326535715|gb|ADZ76524.1|tropomyosin [Epinephelus coioides]	gi|60390740|sp|P84335.1|TPM1_LIZAURecName: Full=Tropomyosin alpha-1 chain; AltName: Full=Alpha-tropomyosin; AltName: Full=Tropomyosin-1	ENST00000288398	ENSMUST00000030185	ENSDART00000054763	ENSGACT00000021691	ENSORLT00000015429	ENSTNIT00000004217	ENSTRUT00000023354	ENSP00000357516	ENSMUSP00000029550	ENSDARP00000111203	ENSGACP00000021650	ENSORLP00000015428	ENSTNIP00000022698	ENSTRUP00000014797	siniperca chuatsi tropomyosin complete cds	gnl|UG|Gac#S27153358
isotig00119	gi|326535715|gb|ADZ76524.1|tropomyosin [Epinephelus coioides]	gi|60390740|sp|P84335.1|TPM1_LIZAURecName: Full=Tropomyosin alpha-1 chain; AltName: Full=Alpha-tropomyosin; AltName: Full=Tropomyosin-1	ENST00000288398	ENSMUST00000030185	ENSDART00000054763	ENSGACT00000021691	ENSORLT00000015429	ENSTNIT00000004217	ENSTRUT00000023354	ENSP00000357516	ENSMUSP00000029550	ENSDARP00000111203	ENSGACP00000021650	ENSORLP00000015428	ENSTNIP00000022698	ENSTRUP00000014797	siniperca chuatsi tropomyosin complete cds	gnl|UG|Gac#S27153358
isotig00120	gi|47225816|emb|CAF98296.1|unnamed protein product [Tetraodon nigroviridis]	gi|60390740|sp|P84335.1|TPM1_LIZAURecName: Full=Tropomyosin alpha-1 chain; AltName: Full=Alpha-tropomyosin; AltName: Full=Tropomyosin-1	ENST00000403994	ENSMUST00000113685	ENSDART00000054763	ENSGACT00000021691	ENSORLT00000015429	ENSTNIT00000004217	ENSTRUT00000023354	ENSP00000357516	ENSMUSP00000113578	ENSDARP00000111203	ENSGACP00000001689	ENSORLP00000013756	ENSTNIP00000003062	ENSTRUP00000023256	siniperca chuatsi tropomyosin complete cds	gnl|UG|Gmr#S55468194
isotig00121	gi|47225816|emb|CAF98296.1|unnamed protein product [Tetraodon nigroviridis]	gi|60390740|sp|P84335.1|TPM1_LIZAURecName: Full=Tropomyosin alpha-1 chain; AltName: Full=Alpha-tropomyosin; AltName: Full=Tropomyosin-1	ENST00000403994	ENSMUST00000113685	ENSDART00000054763	ENSGACT00000021691	ENSORLT00000015429	ENSTNIT00000004217	ENSTRUT00000023354	ENSP00000357516	ENSMUSP00000113578	ENSDARP00000111203	ENSGACP00000001689	ENSORLP00000013756	ENSTNIP00000003062	ENSTRUP00000023256	siniperca chuatsi tropomyosin complete cds	gnl|UG|Gmr#S55468194
isotig00122	gi|47225816|emb|CAF98296.1|unnamed protein product [Tetraodon nigroviridis]	gi|60390740|sp|P84335.1|TPM1_LIZAURecName: Full=Tropomyosin alpha-1 chain; AltName: Full=Alpha-tropomyosin; AltName: Full=Tropomyosin-1	ENST00000403994	ENSMUST00000113685	ENSDART00000054763	ENSGACT00000021691	ENSORLT00000015429	ENSTNIT00000004217	ENSTRUT00000023354	ENSP00000357516	ENSMUSP00000113578	ENSDARP00000111203	ENSGACP00000001689	ENSORLP00000013756	ENSTNIP00000003062	ENSTRUP00000023256	siniperca chuatsi tropomyosin complete cds	gnl|UG|Gmr#S55468194
isotig00123	gi|47225816|emb|CAF98296.1|unnamed protein product [Tetraodon nigroviridis]	gi|60390740|sp|P84335.1|TPM1_LIZAURecName: Full=Tropomyosin alpha-1 chain; AltName: Full=Alpha-tropomyosin; AltName: Full=Tropomyosin-1	ENST00000403994	ENSMUST00000113685	ENSDART00000054763	ENSGACT00000021691	ENSORLT00000015429	ENSTNIT00000004217	ENSTRUT00000023354	ENSP00000357516	ENSMUSP00000113578	ENSDARP00000111203	ENSGACP00000001689	ENSORLP00000013756	ENSTNIP00000003062	ENSTRUP00000023256	siniperca chuatsi tropomyosin complete cds	gnl|UG|Gmr#S55468194
isotig00124	gi|326535715|gb|ADZ76524.1|tropomyosin [Epinephelus coioides]	gi|60390740|sp|P84335.1|TPM1_LIZAURecName: Full=Tropomyosin alpha-1 chain; AltName: Full=Alpha-tropomyosin; AltName: Full=Tropomyosin-1	ENST00000403994	ENSMUST00000113684	ENSDART00000054763	ENSGACT00000021691	ENSORLT00000015429	ENSTNIT00000004217	ENSTRUT00000023354	ENSP00000357516	ENSMUSP00000029550	ENSDARP00000111203	ENSGACP00000021650	ENSORLP00000015428	ENSTNIP00000003062	ENSTRUP00000023257	siniperca chuatsi tropomyosin complete cds	gnl|UG|Gac#S27145807
isotig00125	gi|326535715|gb|ADZ76524.1|tropomyosin [Epinephelus coioides]	gi|60390740|sp|P84335.1|TPM1_LIZAURecName: Full=Tropomyosin alpha-1 chain; AltName: Full=Alpha-tropomyosin; AltName: Full=Tropomyosin-1	ENST00000403994	ENSMUST00000113684	ENSDART00000054763	ENSGACT00000021691	ENSORLT00000015429	ENSTNIT00000004217	ENSTRUT00000023354	ENSP00000357516	ENSMUSP00000029550	ENSDARP00000111203	ENSGACP00000021650	ENSORLP00000015428	ENSTNIP00000003062	ENSTRUP00000023257	siniperca chuatsi tropomyosin complete cds	gnl|UG|Gac#S27145807
isotig00199	gi|47220039|emb|CAG12187.1|unnamed protein product [Tetraodon nigroviridis]	gi|82236106|sp|Q6DRC4.1|EIF3G_DANRERecName: Full=Eukaryotic translation initiation factor 3 subunit G; Short=eIF3g; AltName: Full=Eukaryotic translation initiation factor 3 RNA-binding subunit; Short=eIF-3 RNA-binding subunit; AltName: Full=Eukaryotic translation initiation factor 3 subunit 4	ENST00000253108	ENSMUST00000004206	ENSDART00000018071	ENSGACT00000018185	ENSORLT00000007041	ENSTNIT00000021975	ENSTRUT00000019789	ENSP00000253108	ENSMUSP00000004206	ENSDARP00000027672	ENSGACP00000018150	ENSORLP00000007040	ENSTNIP00000021740	ENSTRUP00000019709	gasterosteus aculeatus clone cnb142-a07 mrna sequence	gnl|UG|Gmr#S41395415
isotig00207	gi|47204854|emb|CAF92083.1|unnamed protein product [Tetraodon nigroviridis]	gi|123914455|sp|Q0P4F7.1|ACSF2_DANRERecName: Full=Acyl-CoA synthetase family member 2, mitochondrial; Flags: Precursor	ENST00000541920	ENSMUST00000103164	ENSDART00000087040	ENSGACT00000014277	ENSORLT00000024820	ENSTNIT00000007032	ENSTRUT00000026993	ENSP00000437987	ENSMUSP00000099453	ENSDARP00000081474	ENSGACP00000014252	ENSORLP00000024819	ENSTNIP00000006880	ENSTRUP00000026884	gasterosteus aculeatus clone cfw196-e08 mrna sequence	gnl|UG|Gac#S34483523
isotig00208	gi|47204854|emb|CAF92083.1|unnamed protein product [Tetraodon nigroviridis]	gi|123914455|sp|Q0P4F7.1|ACSF2_DANRERecName: Full=Acyl-CoA synthetase family member 2, mitochondrial; Flags: Precursor	ENST00000541920	ENSMUST00000103164	ENSDART00000087040	ENSGACT00000014277	ENSORLT00000024820	ENSTNIT00000007032	ENSTRUT00000026993	ENSP00000437987	ENSMUSP00000099453	ENSDARP00000081474	ENSGACP00000014252	ENSORLP00000024819	ENSTNIP00000006880	ENSTRUP00000026884	gasterosteus aculeatus clone cfw196-e08 mrna sequence	gnl|UG|Gac#S34483523
isotig00209	gi|47204854|emb|CAF92083.1|unnamed protein product [Tetraodon nigroviridis]	gi|123914455|sp|Q0P4F7.1|ACSF2_DANRERecName: Full=Acyl-CoA synthetase family member 2, mitochondrial; Flags: Precursor	ENST00000541920	ENSMUST00000103164	ENSDART00000087040	ENSGACT00000014286	ENSORLT00000024820	ENSTNIT00000007032	ENSTRUT00000026993	ENSP00000437987	ENSMUSP00000099453	ENSDARP00000081474	ENSGACP00000014252	ENSORLP00000024819	ENSTNIP00000006880	ENSTRUP00000026884	gasterosteus aculeatus clone cfw196-e08 mrna sequence	gnl|UG|Gac#S34483523
isotig00210	gi|47204854|emb|CAF92083.1|unnamed protein product [Tetraodon nigroviridis]	gi|123914455|sp|Q0P4F7.1|ACSF2_DANRERecName: Full=Acyl-CoA synthetase family member 2, mitochondrial; Flags: Precursor	ENST00000541920	ENSMUST00000103164	ENSDART00000087040	ENSGACT00000014286	ENSORLT00000024820	ENSTNIT00000007032	ENSTRUT00000026993	ENSP00000437987	ENSMUSP00000099453	ENSDARP00000081474	ENSGACP00000014252	ENSORLP00000024819	ENSTNIP00000006880	ENSTRUP00000026884	gasterosteus aculeatus clone cfw196-e08 mrna sequence	gnl|UG|Gac#S34483523
isotig00211	gi|47204854|emb|CAF92083.1|unnamed protein product [Tetraodon nigroviridis]	gi|123914455|sp|Q0P4F7.1|ACSF2_DANRERecName: Full=Acyl-CoA synthetase family member 2, mitochondrial; Flags: Precursor	ENST00000541920	ENSMUST00000103164	ENSDART00000087040	ENSGACT00000014286	ENSORLT00000024820	ENSTNIT00000007032	ENSTRUT00000026993	ENSP00000437987	ENSMUSP00000099453	ENSDARP00000081474	ENSGACP00000014252	ENSORLP00000024819	ENSTNIP00000006880	ENSTRUP00000026884	gasterosteus aculeatus clone cfw196-e08 mrna sequence	gnl|UG|Gac#S34483523
isotig00212	gi|47204854|emb|CAF92083.1|unnamed protein product [Tetraodon nigroviridis]	gi|123914455|sp|Q0P4F7.1|ACSF2_DANRERecName: Full=Acyl-CoA synthetase family member 2, mitochondrial; Flags: Precursor	ENST00000541920	ENSMUST00000103164	ENSDART00000087040	ENSGACT00000014286	ENSORLT00000024820	ENSTNIT00000007032	ENSTRUT00000026993	ENSP00000437987	ENSMUSP00000099453	ENSDARP00000081474	ENSGACP00000014252	ENSORLP00000024819	ENSTNIP00000006880	ENSTRUP00000026884	gasterosteus aculeatus clone cfw196-e08 mrna sequence	gnl|UG|Gac#S34483523
isotig00213	gi|47204854|emb|CAF92083.1|unnamed protein product [Tetraodon nigroviridis]	gi|123914455|sp|Q0P4F7.1|ACSF2_DANRERecName: Full=Acyl-CoA synthetase family member 2, mitochondrial; Flags: Precursor	ENST00000541920	ENSMUST00000103164	ENSDART00000087040	ENSGACT00000014286	ENSORLT00000024820	ENSTNIT00000007032	ENSTRUT00000026996	ENSP00000437987	ENSMUSP00000099453	ENSDARP00000081474	ENSGACP00000014261	ENSORLP00000024819	ENSTNIP00000006880	ENSTRUP00000026887	gasterosteus aculeatus clone cfw196-e08 mrna sequence	gnl|UG|Gac#S34483523
isotig00214	gi|47204854|emb|CAF92083.1|unnamed protein product [Tetraodon nigroviridis]	gi|123914455|sp|Q0P4F7.1|ACSF2_DANRERecName: Full=Acyl-CoA synthetase family member 2, mitochondrial; Flags: Precursor	ENST00000541920	ENSMUST00000103164	ENSDART00000087040	ENSGACT00000014286	ENSORLT00000024820	ENSTNIT00000007032	ENSTRUT00000026996	ENSP00000437987	ENSMUSP00000099453	ENSDARP00000081474	ENSGACP00000014261	ENSORLP00000024819	ENSTNIP00000006880	ENSTRUP00000026887	gasterosteus aculeatus clone cfw196-e08 mrna sequence	gnl|UG|Gac#S34483523
isotig00228	gi|94732977|emb|CAK11237.1|novel protein similar to vertebrate nebulin (NEB) [Danio rerio]	gi|313104310|sp|P20929.4|NEBU_HUMANRecName: Full=Nebulin	ENST00000397342	ENSMUST00000069592	ENSDART00000061293	ENSGACT00000001053	ENSORLT00000012097	ENSTNIT00000018997	ENSTRUT00000037592	ENSP00000410961	ENSMUSP00000070747	ENSDARP00000061292	ENSGACP00000001053	ENSORLP00000012096	ENSTNIP00000018769	ENSTRUP00000037457	danio rerio nebulin mrna	gnl|UG|Dr#S16593412
isotig00229	gi|94732977|emb|CAK11237.1|novel protein similar to vertebrate nebulin (NEB) [Danio rerio]	gi|313104310|sp|P20929.4|NEBU_HUMANRecName: Full=Nebulin	ENST00000397342	ENSMUST00000069592	ENSDART00000061293	ENSGACT00000001053	ENSORLT00000012094	ENSTNIT00000018997	ENSTRUT00000037591	ENSP00000172853	ENSMUSP00000070747	ENSDARP00000061292	ENSGACP00000001053	ENSORLP00000012093	ENSTNIP00000018769	ENSTRUP00000037455	danio rerio nebulin mrna	gnl|UG|Gac#S27155514
isotig00230	gi|94732977|emb|CAK11237.1|novel protein similar to vertebrate nebulin (NEB) [Danio rerio]	gi|313104310|sp|P20929.4|NEBU_HUMANRecName: Full=Nebulin	ENST00000397342	ENSMUST00000069592	ENSDART00000061293	ENSGACT00000001053	ENSORLT00000012094	ENSTNIT00000018997	ENSTRUT00000037591	ENSP00000380503	ENSMUSP00000070747	ENSDARP00000061292	ENSGACP00000001053	ENSORLP00000012096	ENSTNIP00000018769	ENSTRUP00000037457	danio rerio nebulin mrna	gnl|UG|Gac#S27155514
isotig00231	gi|326670647|ref|XP_002663414.2|PREDICTED: nebulin [Danio rerio]	gi|313104310|sp|P20929.4|NEBU_HUMANRecName: Full=Nebulin	ENST00000397342	ENSMUST00000069592	ENSDART00000061293	ENSGACT00000001053	ENSORLT00000012099	ENSTNIT00000018997	ENSTRUT00000037591	ENSP00000416578	ENSMUSP00000047763	ENSDARP00000061292	ENSGACP00000001053	ENSORLP00000012093	ENSTNIP00000018769	ENSTRUP00000037452	danio rerio nebulin mrna	gnl|UG|Ifu#S53474872
isotig00233	gi|303305915|gb|ADM13620.1|complement component c3 [Sparus aurata]	gi|1352103|sp|P98093.1|CO3_ONCMYRecName: Full=Complement C3; Contains: RecName: Full=Complement C3 beta chain; Contains: RecName: Full=Complement C3 alpha chain; Contains: RecName: Full=C3a anaphylatoxin; Contains: RecName: Full=Complement C3b alpha' chain; Contains: RecName: Full=Complement C3c alpha' chain fragment 1; Contains: RecName: Full=Complement C3dg fragment; Contains: RecName: Full=Com…	ENST00000482762	ENSMUST00000024988	ENSDART00000133079	ENSGACT00000024978	ENSORLT00000014131	ENSTNIT00000017333	ENSTRUT00000027127	ENSP00000245907	ENSMUSP00000024988	ENSDARP00000120827	ENSGACP00000024929	ENSORLP00000014130	ENSTNIP00000017117	ENSTRUP00000027018	paralichthys olivaceus mrna for complement component complete cds	gnl|UG|Gac#S35377508
isotig00242	gi|47228916|emb|CAG09431.1|unnamed protein product [Tetraodon nigroviridis]	gi|12229698|sp|O95816.1|BAG2_HUMANRecName: Full=BAG family molecular chaperone regulator 2; Short=BAG-2; AltName: Full=Bcl-2-associated athanogene 2	ENST00000370693	ENSMUST00000044691	ENSDART00000049684	ENSGACT00000008191	ENSORLT00000012666	ENSTNIT00000019904	ENSTRUT00000040212	ENSP00000359727	ENSMUSP00000042009	ENSDARP00000049683	ENSGACP00000008172	ENSORLP00000012665	ENSTNIP00000019674	ENSTRUP00000040070	tetraodon nigroviridis full-length cdna	gnl|UG|Oni#S53782652
isotig00243	gi|47228916|emb|CAG09431.1|unnamed protein product [Tetraodon nigroviridis]	gi|12229698|sp|O95816.1|BAG2_HUMANRecName: Full=BAG family molecular chaperone regulator 2; Short=BAG-2; AltName: Full=Bcl-2-associated athanogene 2	ENST00000370693	ENSMUST00000044691	ENSDART00000049684	ENSGACT00000008191	ENSORLT00000012666	ENSTNIT00000019904	ENSTRUT00000040212	ENSP00000359727	ENSMUSP00000042009	ENSDARP00000049683	ENSGACP00000008172	ENSORLP00000012665	ENSTNIP00000019674	ENSTRUP00000040070	tetraodon nigroviridis full-length cdna	gnl|UG|Oni#S53782652
isotig00244	gi|47228916|emb|CAG09431.1|unnamed protein product [Tetraodon nigroviridis]	gi|12229698|sp|O95816.1|BAG2_HUMANRecName: Full=BAG family molecular chaperone regulator 2; Short=BAG-2; AltName: Full=Bcl-2-associated athanogene 2	ENST00000370693	ENSMUST00000044691	ENSDART00000049684	ENSGACT00000008191	ENSORLT00000012666	ENSTNIT00000019904	ENSTRUT00000040212	ENSP00000359727	ENSMUSP00000042009	ENSDARP00000049683	ENSGACP00000008172	ENSORLP00000012665	ENSTNIP00000019674	ENSTRUP00000040070	tetraodon nigroviridis full-length cdna	gnl|UG|Oni#S53782652
isotig00257	gi|110808627|gb|ABG91152.1|skeletal muscle atypical fast troponin T isoform 1 [Hippoglossus hippoglossus]	gi|136393|sp|P12620.3|TNNT3_CHICKRecName: Full=Troponin T, fast skeletal muscle isoforms	ENST00000381549	ENSMUST00000105949	ENSDART00000138192	ENSGACT00000022966	ENSORLT00000024453	ENSTNIT00000022210	ENSTRUT00000038102	ENSP00000370961	ENSMUSP00000073815	ENSDARP00000121196	ENSGACP00000022923	ENSORLP00000024452	ENSTNIP00000021974	ENSTRUP00000037969	hippoglossus hippoglossus skeletal muscle atypical fast troponin t isoform 1 complete cds	gnl|UG|Oni#S53719477
isotig00258	gi|110808627|gb|ABG91152.1|skeletal muscle atypical fast troponin T isoform 1 [Hippoglossus hippoglossus]	gi|136393|sp|P12620.3|TNNT3_CHICKRecName: Full=Troponin T, fast skeletal muscle isoforms	ENST00000381548	ENSMUST00000170619	ENSDART00000123171	ENSGACT00000022966	ENSORLT00000024453	ENSTNIT00000022210	ENSTRUT00000038102	ENSP00000370961	ENSMUSP00000073815	ENSDARP00000121196	ENSGACP00000022923	ENSORLP00000024452	ENSTNIP00000021974	ENSTRUP00000037969	hippoglossus hippoglossus skeletal muscle atypical fast troponin t isoform 1 complete cds	gnl|UG|Oni#S53731527
isotig00259	gi|110808627|gb|ABG91152.1|skeletal muscle atypical fast troponin T isoform 1 [Hippoglossus hippoglossus]	gi|136393|sp|P12620.3|TNNT3_CHICKRecName: Full=Troponin T, fast skeletal muscle isoforms	ENST00000381549	ENSMUST00000105955	ENSDART00000138192	ENSGACT00000022966	ENSORLT00000024453	ENSTNIT00000022210	ENSTRUT00000038101	ENSP00000370961	ENSMUSP00000073815	ENSDARP00000121196	ENSGACP00000022923	ENSORLP00000024452	ENSTNIP00000021974	ENSTRUP00000037965	hippoglossus hippoglossus skeletal muscle atypical fast troponin t isoform 1 complete cds	gnl|UG|Oni#S53731527
isotig00260	gi|110808627|gb|ABG91152.1|skeletal muscle atypical fast troponin T isoform 1 [Hippoglossus hippoglossus]	gi|136393|sp|P12620.3|TNNT3_CHICKRecName: Full=Troponin T, fast skeletal muscle isoforms	ENST00000344578	ENSMUST00000170619	ENSDART00000138192	ENSGACT00000022966	ENSORLT00000024453	ENSTNIT00000022210	ENSTRUT00000038105	ENSP00000370961	ENSMUSP00000073815	ENSDARP00000121196	ENSGACP00000022923	ENSORLP00000024452	ENSTNIP00000021974	ENSTRUP00000037965	tetraodon nigroviridis full-length cdna	gnl|UG|Oni#S53731527
isotig00266	gi|317419297|emb|CBN81334.1|'Myosin-binding protein C, fast-type ' [Dicentrarchus labrax]	gi|81910387|sp|Q5XKE0.1|MYPC2_MOUSERecName: Full=Myosin-binding protein C, fast-type; Short=Fast MyBP-C; AltName: Full=C-protein, skeletal muscle fast isoform	ENST00000357701	ENSMUST00000064089	ENSDART00000143184	ENSGACT00000010845	ENSORLT00000008813	ENSTNIT00000005949	ENSTRUT00000035208	ENSP00000350332	ENSMUSP00000130127	ENSDARP00000115895	ENSGACP00000010822	ENSORLP00000008812	ENSTNIP00000005801	ENSTRUP00000035080	danio rerio myosin binding protein fast type b mrna	gnl|UG|Hs#S36161955
isotig00267	gi|317419297|emb|CBN81334.1|'Myosin-binding protein C, fast-type ' [Dicentrarchus labrax]	gi|81910387|sp|Q5XKE0.1|MYPC2_MOUSERecName: Full=Myosin-binding protein C, fast-type; Short=Fast MyBP-C; AltName: Full=C-protein, skeletal muscle fast isoform	ENST00000357701	ENSMUST00000064089	ENSDART00000143184	ENSGACT00000010830	ENSORLT00000008813	ENSTNIT00000005949	ENSTRUT00000035208	ENSP00000350332	ENSMUSP00000130127	ENSDARP00000096449	ENSGACP00000010822	ENSORLP00000008812	ENSTNIP00000005801	ENSTRUP00000035080	danio rerio myosin binding protein fast type b mrna	gnl|UG|Hs#S36161955
isotig00268	gi|229366180|gb|ACQ58070.1|Nucleolar protein 12 [Anoplopoma fimbria]	gi|82188813|sp|Q7ZWE7.1|NOL12_DANRERecName: Full=Nucleolar protein 12	ENST00000484650	ENSMUST00000149580	ENSDART00000055429	ENSGACT00000009624	ENSORLT00000018404	ENSTNIT00000013960	ENSTRUT00000018366	ENSP00000403059	ENSMUSP00000116103	ENSDARP00000055428	ENSGACP00000009604	ENSORLP00000018403	ENSTNIP00000013766	ENSTRUP00000018290	anoplopoma fimbria clone afim-evh-534-210 nucleolar protein 12 complete cds	gnl|UG|Gac#S34482761
isotig00269	gi|229366180|gb|ACQ58070.1|Nucleolar protein 12 [Anoplopoma fimbria]	gi|82188813|sp|Q7ZWE7.1|NOL12_DANRERecName: Full=Nucleolar protein 12	ENST00000484650	ENSMUST00000149580	ENSDART00000055429	ENSGACT00000009624	ENSORLT00000018404	ENSTNIT00000013960	ENSTRUT00000018366	ENSP00000403059	ENSMUSP00000116103	ENSDARP00000055428	ENSGACP00000009604	ENSORLP00000018403	ENSTNIP00000013766	ENSTRUP00000018290	anoplopoma fimbria clone afim-evh-534-210 nucleolar protein 12 complete cds	gnl|UG|Gac#S34482761
isotig00270	gi|229366180|gb|ACQ58070.1|Nucleolar protein 12 [Anoplopoma fimbria]	gi|82188813|sp|Q7ZWE7.1|NOL12_DANRERecName: Full=Nucleolar protein 12	ENST00000484650	ENSMUST00000149580	ENSDART00000055429	ENSGACT00000009624	ENSORLT00000018404	ENSTNIT00000013960	ENSTRUT00000018366	ENSP00000403059	ENSMUSP00000116103	ENSDARP00000055428	ENSGACP00000009604	ENSORLP00000018403	ENSTNIP00000013766	ENSTRUP00000018290	anoplopoma fimbria clone afim-evh-534-210 nucleolar protein 12 complete cds	gnl|UG|Gac#S34482761
isotig00271	gi|229366180|gb|ACQ58070.1|Nucleolar protein 12 [Anoplopoma fimbria]	gi|82188813|sp|Q7ZWE7.1|NOL12_DANRERecName: Full=Nucleolar protein 12	ENST00000484650	ENSMUST00000149580	ENSDART00000055429	ENSGACT00000009624	ENSORLT00000018404	ENSTNIT00000013960	ENSTRUT00000018366	ENSP00000403059	ENSMUSP00000116103	ENSDARP00000055428	ENSGACP00000009604	ENSORLP00000018403	ENSTNIP00000013766	ENSTRUP00000018290	anoplopoma fimbria clone afim-evh-534-210 nucleolar protein 12 complete cds	gnl|UG|Gac#S34482761
isotig00273	gi|239937539|ref|NP_001155229.1|myosin heavy chain [Oryzias latipes]	gi|13431711|sp|Q90339.2|MYSS_CYPCARecName: Full=Myosin heavy chain, fast skeletal muscle	ENST00000255381	ENSMUST00000170942	ENSDART00000098060	ENSGACT00000003867	ENSORLT00000007733	ENSTNIT00000009727	ENSTRUT00000006534	ENSP00000226207	ENSMUSP00000127514	ENSDARP00000088840	ENSGACP00000003854	ENSORLP00000007732	ENSTNIP00000009552	ENSTRUP00000006492	pennahia argentata mrna for myosin heavy complete cds	gnl|UG|Hs#S3219108
isotig00274	gi|239937541|ref|NP_001155230.1|myosin heavy chain larval type 2 [Oryzias latipes]	gi|13431711|sp|Q90339.2|MYSS_CYPCARecName: Full=Myosin heavy chain, fast skeletal muscle	ENST00000255381	ENSMUST00000167177	ENSDART00000129660	ENSGACT00000003894	ENSORLT00000016370	ENSTNIT00000009727	ENSTRUT00000006534	ENSP00000255381	ENSMUSP00000129599	ENSDARP00000116075	ENSGACP00000003880	ENSORLP00000016369	ENSTNIP00000009552	ENSTRUP00000006492	pennahia argentata mrna for myosin heavy complete cds	gnl|UG|Hs#S3219108
isotig00275	gi|239937541|ref|NP_001155230.1|myosin heavy chain larval type 2 [Oryzias latipes]	gi|13431711|sp|Q90339.2|MYSS_CYPCARecName: Full=Myosin heavy chain, fast skeletal muscle	ENST00000255381	ENSMUST00000167177	ENSDART00000129660	ENSGACT00000003894	ENSORLT00000016370	ENSTNIT00000009727	ENSTRUT00000006534	ENSP00000255381	ENSMUSP00000129599	ENSDARP00000116075	ENSGACP00000003880	ENSORLP00000016369	ENSTNIP00000009552	ENSTRUP00000006492	pennahia argentata mrna for myosin heavy complete cds	gnl|UG|Hs#S3219108
isotig00276	gi|239937541|ref|NP_001155230.1|myosin heavy chain larval type 2 [Oryzias latipes]	gi|13431711|sp|Q90339.2|MYSS_CYPCARecName: Full=Myosin heavy chain, fast skeletal muscle	ENST00000255381	ENSMUST00000167177	ENSDART00000129660	ENSGACT00000003894	ENSORLT00000016370	ENSTNIT00000009727	ENSTRUT00000006534	ENSP00000255381	ENSMUSP00000129599	ENSDARP00000116075	ENSGACP00000003880	ENSORLP00000016369	ENSTNIP00000009552	ENSTRUP00000006492	pennahia argentata mrna for myosin heavy complete cds	gnl|UG|Hs#S3219108
isotig00277	gi|239937541|ref|NP_001155230.1|myosin heavy chain larval type 2 [Oryzias latipes]	gi|13431711|sp|Q90339.2|MYSS_CYPCARecName: Full=Myosin heavy chain, fast skeletal muscle	ENST00000255381	ENSMUST00000167177	ENSDART00000129660	ENSGACT00000003894	ENSORLT00000016370	ENSTNIT00000009727	ENSTRUT00000006534	ENSP00000255381	ENSMUSP00000129599	ENSDARP00000116075	ENSGACP00000003880	ENSORLP00000016369	ENSTNIP00000009552	ENSTRUP00000006492	pennahia argentata mrna for myosin heavy complete cds	gnl|UG|Hs#S3219108
isotig00284	gi|549052|sp|P36220.1|TBA_TORMARecName: Full=Tubulin alpha chain; AltName: Full=Alpha T6	gi|549052|sp|P36220.1|TBA_TORMARecName: Full=Tubulin alpha chain; AltName: Full=Alpha T6	ENST00000547765	ENSMUST00000058914	ENSDART00000066715	ENSGACT00000015294	ENSORLT00000020614	ENSTNIT00000000171	ENSTRUT00000023711	ENSP00000336799	ENSMUSP00000076777	ENSDARP00000072006	ENSGACP00000015265	ENSORLP00000017745	ENSTNIP00000001799	ENSTRUP00000023613	anoplopoma fimbria clone afim-evh-526-010 tubulin alpha chain complete cds	gnl|UG|Hs#S34426277
isotig00287	gi|549052|sp|P36220.1|TBA_TORMARecName: Full=Tubulin alpha chain; AltName: Full=Alpha T6	gi|549052|sp|P36220.1|TBA_TORMARecName: Full=Tubulin alpha chain; AltName: Full=Alpha T6	ENST00000547765	ENSMUST00000097014	ENSDART00000077539	ENSGACT00000015294	ENSORLT00000020614	ENSTNIT00000015604	ENSTRUT00000023711	ENSP00000336799	ENSMUSP00000076777	ENSDARP00000072006	ENSGACP00000015305	ENSORLP00000017741	ENSTNIP00000001799	ENSTRUP00000023613	anoplopoma fimbria clone afim-evh-526-010 tubulin alpha chain complete cds	gnl|UG|Hs#S34426277
isotig00288	gi|549052|sp|P36220.1|TBA_TORMARecName: Full=Tubulin alpha chain; AltName: Full=Alpha T6	gi|549052|sp|P36220.1|TBA_TORMARecName: Full=Tubulin alpha chain; AltName: Full=Alpha T6	ENST00000547765	ENSMUST00000097014	ENSDART00000077539	ENSGACT00000015294	ENSORLT00000020614	ENSTNIT00000015604	ENSTRUT00000023711	ENSP00000336799	ENSMUSP00000076777	ENSDARP00000072006	ENSGACP00000015265	ENSORLP00000017745	ENSTNIP00000001799	ENSTRUP00000023613	anoplopoma fimbria clone afim-evh-526-010 tubulin alpha chain complete cds	gnl|UG|Hs#S34426277
isotig00289	gi|549052|sp|P36220.1|TBA_TORMARecName: Full=Tubulin alpha chain; AltName: Full=Alpha T6	gi|549052|sp|P36220.1|TBA_TORMARecName: Full=Tubulin alpha chain; AltName: Full=Alpha T6	ENST00000547765	ENSMUST00000097014	ENSDART00000077539	ENSGACT00000015294	ENSORLT00000020614	ENSTNIT00000015604	ENSTRUT00000023711	ENSP00000336799	ENSMUSP00000076777	ENSDARP00000072006	ENSGACP00000005312	ENSORLP00000017741	ENSTNIP00000019540	ENSTRUP00000023613	anoplopoma fimbria clone afim-evh-526-010 tubulin alpha chain complete cds	gnl|UG|Hs#S34426277
isotig00309	gi|241831463|ref|XP_002414847.1|serine/threonine protein phosphatase, putative [Ixodes scapularis]	gi|82195159|sp|Q5I085.1|PP1B_XENTRRecName: Full=Serine/threonine-protein phosphatase PP1-beta catalytic subunit; Short=PP-1B	ENST00000451458	ENSMUST00000113866	ENSDART00000130498	ENSGACT00000010836	ENSORLT00000016747	ENSTNIT00000004796	ENSTRUT00000040537	ENSP00000448981	ENSMUSP00000121550	ENSDARP00000109442	ENSGACP00000013643	ENSORLP00000016746	ENSTNIP00000020364	ENSTRUP00000037294	salmo salar clone ssal-rgf-522-351 serine threonine-protein phosphatase pp1-beta catalytic subunit partial cds	gnl|UG|Gac#S24319116
isotig00310	gi|47229960|emb|CAG10374.1|unnamed protein product [Tetraodon nigroviridis]	gi|82195159|sp|Q5I085.1|PP1B_XENTRRecName: Full=Serine/threonine-protein phosphatase PP1-beta catalytic subunit; Short=PP-1B	ENST00000451458	ENSMUST00000113866	ENSDART00000130955	ENSGACT00000010836	ENSORLT00000016747	ENSTNIT00000020596	ENSTRUT00000037429	ENSP00000351298	ENSMUSP00000121550	ENSDARP00000109442	ENSGACP00000013643	ENSORLP00000016746	ENSTNIP00000020364	ENSTRUP00000037294	salmo salar clone ssal-rgf-522-351 serine threonine-protein phosphatase pp1-beta catalytic subunit partial cds	gnl|UG|Dr#S31944115
isotig00311	gi|84579115|dbj|BAE72991.1|hypothetical protein [Macaca fascicularis]	gi|82195159|sp|Q5I085.1|PP1B_XENTRRecName: Full=Serine/threonine-protein phosphatase PP1-beta catalytic subunit; Short=PP-1B	ENST00000358506	ENSMUST00000131300	ENSDART00000130955	ENSGACT00000010836	ENSORLT00000016747	ENSTNIT00000004342	ENSTRUT00000022204	ENSP00000351298	ENSMUSP00000121550	ENSDARP00000109442	ENSGACP00000013643	ENSORLP00000016746	ENSTNIP00000020364	ENSTRUP00000037294	salmo salar clone ssal-rgf-522-351 serine threonine-protein phosphatase pp1-beta catalytic subunit partial cds	gnl|UG|Gac#S24398246
isotig00312	gi|47229960|emb|CAG10374.1|unnamed protein product [Tetraodon nigroviridis]	gi|82195159|sp|Q5I085.1|PP1B_XENTRRecName: Full=Serine/threonine-protein phosphatase PP1-beta catalytic subunit; Short=PP-1B	ENST00000451458	ENSMUST00000113866	ENSDART00000130955	ENSGACT00000010836	ENSORLT00000016747	ENSTNIT00000020596	ENSTRUT00000037429	ENSP00000351298	ENSMUSP00000121550	ENSDARP00000109442	ENSGACP00000013643	ENSORLP00000016746	ENSTNIP00000020364	ENSTRUP00000037294	salmo salar clone ssal-rgf-522-351 serine threonine-protein phosphatase pp1-beta catalytic subunit partial cds	gnl|UG|Dr#S31944115
isotig00371	gi|209156204|gb|ACI34334.1|Carboxy-terminal domain RNA polymerase II polypeptide A small phosphatase 2 [Salmo salar]	gi|17865510|sp|Q9GZU7.1|CTDS1_HUMANRecName: Full=Carboxy-terminal domain RNA polymerase II polypeptide A small phosphatase 1; AltName: Full=Nuclear LIM interactor-interacting factor 3; Short=NLI-IF; Short=NLI-interacting factor 3; AltName: Full=Small C-terminal domain phosphatase 1; Short=SCP1; Short=Small CTD phosphatase 1	ENST00000464255	ENSMUST00000105256	ENSDART00000137313	ENSGACT00000015485	ENSORLT00000020730	ENSTNIT00000008075	ENSTRUT00000000883	ENSP00000381148	ENSMUSP00000100891	ENSDARP00000094810	ENSGACP00000015454	ENSORLP00000020729	ENSTNIP00000011177	ENSTRUP00000000879	salmo salar clone ssal-eve-567-252 carboxy-terminal domain rna polymerase ii polypeptide a small phosphatase 2 complete cds	gnl|UG|Gac#S27212158
isotig00383	gi|198285609|gb|ACH85343.1|ataxin 2-binding protein 1-like [Salmo salar]	gi|82241238|sp|Q7ZT82.1|RFX1L_DANRERecName: Full=RNA binding protein fox-1 homolog 1-like; AltName: Full=Ataxin 2-binding protein 1-like; AltName: Full=Fox-1 homolog-like protein 1	ENST00000453134	ENSMUST00000120061	ENSDART00000027364	ENSGACT00000014259	ENSORLT00000014122	ENSTNIT00000011095	ENSTRUT00000040809	ENSP00000447753	ENSMUSP00000113987	ENSDARP00000016637	ENSGACP00000014234	ENSORLP00000014121	ENSTNIP00000010913	ENSTRUP00000040667	danio rerio ataxin 2-binding protein 1- mrna (cdna clone mgc:194909 image:9038972) complete cds	gnl|UG|Dr#S45453534
isotig00384	gi|198285609|gb|ACH85343.1|ataxin 2-binding protein 1-like [Salmo salar]	gi|82241238|sp|Q7ZT82.1|RFX1L_DANRERecName: Full=RNA binding protein fox-1 homolog 1-like; AltName: Full=Ataxin 2-binding protein 1-like; AltName: Full=Fox-1 homolog-like protein 1	ENST00000453134	ENSMUST00000120061	ENSDART00000027364	ENSGACT00000014259	ENSORLT00000014122	ENSTNIT00000011095	ENSTRUT00000040809	ENSP00000447753	ENSMUSP00000113987	ENSDARP00000016637	ENSGACP00000014234	ENSORLP00000014121	ENSTNIP00000010913	ENSTRUP00000040667	danio rerio ataxin 2-binding protein 1- mrna (cdna clone mgc:194909 image:9038972) complete cds	gnl|UG|Dr#S45453534
isotig00385	gi|198285609|gb|ACH85343.1|ataxin 2-binding protein 1-like [Salmo salar]	gi|82241238|sp|Q7ZT82.1|RFX1L_DANRERecName: Full=RNA binding protein fox-1 homolog 1-like; AltName: Full=Ataxin 2-binding protein 1-like; AltName: Full=Fox-1 homolog-like protein 1	ENST00000453134	ENSMUST00000120061	ENSDART00000027364	ENSGACT00000014259	ENSORLT00000014122	ENSTNIT00000011095	ENSTRUT00000040809	ENSP00000447753	ENSMUSP00000113987	ENSDARP00000016637	ENSGACP00000014234	ENSORLP00000014121	ENSTNIP00000010913	ENSTRUP00000040667	salmo salar clone hm6_0854 ataxin 2-binding protein 1-like partial cds	gnl|UG|Ola#S14508989
isotig00386	gi|198285609|gb|ACH85343.1|ataxin 2-binding protein 1-like [Salmo salar]	gi|82241238|sp|Q7ZT82.1|RFX1L_DANRERecName: Full=RNA binding protein fox-1 homolog 1-like; AltName: Full=Ataxin 2-binding protein 1-like; AltName: Full=Fox-1 homolog-like protein 1	ENST00000453134	ENSMUST00000120061	ENSDART00000027364	ENSGACT00000014259	ENSORLT00000014122	ENSTNIT00000011095	ENSTRUT00000040809	ENSP00000447753	ENSMUSP00000113987	ENSDARP00000016637	ENSGACP00000014234	ENSORLP00000014121	ENSTNIP00000010913	ENSTRUP00000040667	salmo salar clone hm6_0854 ataxin 2-binding protein 1-like partial cds	gnl|UG|Ola#S14508989
isotig00392	gi|47214572|emb|CAG13294.1|unnamed protein product [Tetraodon nigroviridis]	gi|108861911|sp|Q8WZ42.2|TITIN_HUMANRecName: Full=Titin; AltName: Full=Connectin; AltName: Full=Rhabdomyosarcoma antigen MU-RMS-40.14	ENST00000356127	ENSMUST00000111846	ENSDART00000126871	ENSGACT00000000362	ENSORLT00000022736	ENSTNIT00000022826	ENSTRUT00000001466	ENSP00000348444	ENSMUSP00000107477	ENSDARP00000105577	ENSGACP00000000362	ENSORLP00000022735	ENSTNIP00000022587	ENSTRUP00000001459	danio rerio titin a mrna	gnl|UG|Hs#S1728115
isotig00393	gi|189523699|ref|XP_001923800.1|PREDICTED: titin [Danio rerio]	gi|108861911|sp|Q8WZ42.2|TITIN_HUMANRecName: Full=Titin; AltName: Full=Connectin; AltName: Full=Rhabdomyosarcoma antigen MU-RMS-40.14	ENST00000356127	ENSMUST00000111846	ENSDART00000126871	ENSGACT00000000362	ENSORLT00000022736	ENSTNIT00000022826	ENSTRUT00000001466	ENSP00000348444	ENSMUSP00000107477	ENSDARP00000105577	ENSGACP00000000362	ENSORLP00000022735	ENSTNIP00000022587	ENSTRUP00000001459	danio rerio titin a mrna	gnl|UG|Hs#S1728115
isotig00394	gi|47214572|emb|CAG13294.1|unnamed protein product [Tetraodon nigroviridis]	gi|108861911|sp|Q8WZ42.2|TITIN_HUMANRecName: Full=Titin; AltName: Full=Connectin; AltName: Full=Rhabdomyosarcoma antigen MU-RMS-40.14	ENST00000356127	ENSMUST00000111846	ENSDART00000126871	ENSGACT00000000362	ENSORLT00000022736	ENSTNIT00000022826	ENSTRUT00000001466	ENSP00000348444	ENSMUSP00000107477	ENSDARP00000105577	ENSGACP00000000362	ENSORLP00000022735	ENSTNIP00000022587	ENSTRUP00000001459	danio rerio titin a mrna	gnl|UG|Hs#S1728115
isotig00395	gi|189523699|ref|XP_001923800.1|PREDICTED: titin [Danio rerio]	gi|108861911|sp|Q8WZ42.2|TITIN_HUMANRecName: Full=Titin; AltName: Full=Connectin; AltName: Full=Rhabdomyosarcoma antigen MU-RMS-40.14	ENST00000356127	ENSMUST00000111846	ENSDART00000126871	ENSGACT00000000362	ENSORLT00000022736	ENSTNIT00000022826	ENSTRUT00000001466	ENSP00000348444	ENSMUSP00000107477	ENSDARP00000105577	ENSGACP00000000362	ENSORLP00000022735	ENSTNIP00000022587	ENSTRUP00000001459	danio rerio titin a mrna	gnl|UG|Hs#S1728115
isotig00396	gi|317419983|emb|CBN82019.1|U2-associated protein SR140 [Dicentrarchus labrax]	gi|75070608|sp|Q5R7X2.1|SR140_PONABRecName: Full=U2 snRNP-associated SURP motif-containing protein; AltName: Full=140 kDa Ser/Arg-rich domain protein; AltName: Full=U2-associated protein SR140	ENST00000397933	ENSMUST00000078374	ENSDART00000087714	ENSGACT00000004959	ENSORLT00000012835	ENSTNIT00000015949	ENSTRUT00000045807	ENSP00000381027	ENSMUSP00000077482	ENSDARP00000122954	ENSGACP00000004945	ENSORLP00000012834	ENSTNIP00000015740	ENSTRUP00000045653	danio rerio si:dkey- (si:dkey- ) mrna	gnl|UG|Dr#S57706357
isotig00397	gi|317419983|emb|CBN82019.1|U2-associated protein SR140 [Dicentrarchus labrax]	gi|75070608|sp|Q5R7X2.1|SR140_PONABRecName: Full=U2 snRNP-associated SURP motif-containing protein; AltName: Full=140 kDa Ser/Arg-rich domain protein; AltName: Full=U2-associated protein SR140	ENST00000397933	ENSMUST00000078374	ENSDART00000087714	ENSGACT00000004959	ENSORLT00000012835	ENSTNIT00000015949	ENSTRUT00000045807	ENSP00000381027	ENSMUSP00000077482	ENSDARP00000082147	ENSGACP00000004945	ENSORLP00000012834	ENSTNIP00000015740	ENSTRUP00000045653	danio rerio si:dkey- (si:dkey- ) mrna	gnl|UG|Dr#S57706357
isotig00398	gi|317419983|emb|CBN82019.1|U2-associated protein SR140 [Dicentrarchus labrax]	gi|75070608|sp|Q5R7X2.1|SR140_PONABRecName: Full=U2 snRNP-associated SURP motif-containing protein; AltName: Full=140 kDa Ser/Arg-rich domain protein; AltName: Full=U2-associated protein SR140	ENST00000397933	ENSMUST00000078374	ENSDART00000087714	ENSGACT00000004959	ENSORLT00000012835	ENSTNIT00000015949	ENSTRUT00000045807	ENSP00000381027	ENSMUSP00000077482	ENSDARP00000122954	ENSGACP00000004945	ENSORLP00000012834	ENSTNIP00000015740	ENSTRUP00000045653	danio rerio si:dkey- (si:dkey- ) mrna	gnl|UG|Hs#S4284132
isotig00399	gi|317419983|emb|CBN82019.1|U2-associated protein SR140 [Dicentrarchus labrax]	gi|75070608|sp|Q5R7X2.1|SR140_PONABRecName: Full=U2 snRNP-associated SURP motif-containing protein; AltName: Full=140 kDa Ser/Arg-rich domain protein; AltName: Full=U2-associated protein SR140	ENST00000397933	ENSMUST00000078374	ENSDART00000087714	ENSGACT00000004959	ENSORLT00000012835	ENSTNIT00000015949	ENSTRUT00000045807	ENSP00000381027	ENSMUSP00000077482	ENSDARP00000082147	ENSGACP00000004945	ENSORLP00000012834	ENSTNIP00000015740	ENSTRUP00000045653	danio rerio si:dkey- (si:dkey- ) mrna	gnl|UG|Hs#S4284132
isotig00400	gi|226524991|gb|ACO70859.1|glycerol-3-phosphate dehydrogenase [Rachycentron canadum]	gi|6016144|sp|O57656.1|GPDA_TAKRURecName: Full=Glycerol-3-phosphate dehydrogenase [NAD+], cytoplasmic; Short=GPD-C; Short=GPDH-C	ENST00000301149	ENSMUST00000023760	ENSDART00000133143	ENSGACT00000007610	ENSORLT00000008606	ENSTNIT00000015769	ENSTRUT00000047244	ENSP00000301149	ENSMUSP00000023760	ENSDARP00000114396	ENSGACP00000007560	ENSORLP00000008605	ENSTNIP00000015563	ENSTRUP00000047085	rachycentron canadum glycerol-3-phosphate dehydrogenase complete cds	gnl|UG|Dr#S34118580
isotig00401	gi|226524991|gb|ACO70859.1|glycerol-3-phosphate dehydrogenase [Rachycentron canadum]	gi|6016144|sp|O57656.1|GPDA_TAKRURecName: Full=Glycerol-3-phosphate dehydrogenase [NAD+], cytoplasmic; Short=GPD-C; Short=GPDH-C	ENST00000301149	ENSMUST00000023760	ENSDART00000133143	ENSGACT00000007610	ENSORLT00000008606	ENSTNIT00000015769	ENSTRUT00000047244	ENSP00000301149	ENSMUSP00000023760	ENSDARP00000114396	ENSGACP00000007560	ENSORLP00000008605	ENSTNIP00000015563	ENSTRUP00000047085	rachycentron canadum glycerol-3-phosphate dehydrogenase complete cds	gnl|UG|Dr#S34118580
isotig00402	gi|226524991|gb|ACO70859.1|glycerol-3-phosphate dehydrogenase [Rachycentron canadum]	gi|6016144|sp|O57656.1|GPDA_TAKRURecName: Full=Glycerol-3-phosphate dehydrogenase [NAD+], cytoplasmic; Short=GPD-C; Short=GPDH-C	ENST00000301149	ENSMUST00000023760	ENSDART00000133143	ENSGACT00000007610	ENSORLT00000008606	ENSTNIT00000015769	ENSTRUT00000047244	ENSP00000301149	ENSMUSP00000023760	ENSDARP00000114396	ENSGACP00000007560	ENSORLP00000008605	ENSTNIP00000015563	ENSTRUP00000047085	rachycentron canadum glycerol-3-phosphate dehydrogenase complete cds	gnl|UG|Dr#S34118580
isotig00403	gi|226524991|gb|ACO70859.1|glycerol-3-phosphate dehydrogenase [Rachycentron canadum]	gi|6016144|sp|O57656.1|GPDA_TAKRURecName: Full=Glycerol-3-phosphate dehydrogenase [NAD+], cytoplasmic; Short=GPD-C; Short=GPDH-C	ENST00000301149	ENSMUST00000023760	ENSDART00000133143	ENSGACT00000007610	ENSORLT00000008606	ENSTNIT00000015769	ENSTRUT00000047244	ENSP00000301149	ENSMUSP00000023760	ENSDARP00000114396	ENSGACP00000007560	ENSORLP00000008605	ENSTNIP00000015563	ENSTRUP00000047085	rachycentron canadum glycerol-3-phosphate dehydrogenase complete cds	gnl|UG|Dr#S34118580
isotig00404	gi|54261767|ref|NP_998191.1|succinyl-CoA ligase [ADP-forming] subunit beta, mitochondrial [Danio rerio]	gi|122144544|sp|Q148D5.1|SUCB1_BOVINRecName: Full=Succinyl-CoA ligase [ADP-forming] subunit beta, mitochondrial; AltName: Full=ATP-specific succinyl-CoA synthetase subunit beta; AltName: Full=Succinyl-CoA synthetase beta-A chain; Short=SCS-betaA; Flags: Precursor	ENST00000331052	ENSMUST00000022706	ENSDART00000018503	ENSGACT00000010720	ENSORLT00000017630	ENSTNIT00000007283	ENSTRUT00000036109	ENSP00000443210	ENSMUSP00000022706	ENSDARP00000021652	ENSGACP00000010698	ENSORLP00000017629	ENSTNIP00000014065	ENSTRUP00000035979	gasterosteus aculeatus clone cfw130-b10 mrna sequence	gnl|UG|Gac#S30307034
isotig00405	gi|54261767|ref|NP_998191.1|succinyl-CoA ligase [ADP-forming] subunit beta, mitochondrial [Danio rerio]	gi|122144544|sp|Q148D5.1|SUCB1_BOVINRecName: Full=Succinyl-CoA ligase [ADP-forming] subunit beta, mitochondrial; AltName: Full=ATP-specific succinyl-CoA synthetase subunit beta; AltName: Full=Succinyl-CoA synthetase beta-A chain; Short=SCS-betaA; Flags: Precursor	ENST00000331052	ENSMUST00000022706	ENSDART00000018503	ENSGACT00000010720	ENSORLT00000017630	ENSTNIT00000007283	ENSTRUT00000036109	ENSP00000443210	ENSMUSP00000022706	ENSDARP00000021652	ENSGACP00000010698	ENSORLP00000017629	ENSTNIP00000014065	ENSTRUP00000035979	gasterosteus aculeatus clone cfw130-b10 mrna sequence	gnl|UG|Gac#S30307034
isotig00406	gi|54261767|ref|NP_998191.1|succinyl-CoA ligase [ADP-forming] subunit beta, mitochondrial [Danio rerio]	gi|122144544|sp|Q148D5.1|SUCB1_BOVINRecName: Full=Succinyl-CoA ligase [ADP-forming] subunit beta, mitochondrial; AltName: Full=ATP-specific succinyl-CoA synthetase subunit beta; AltName: Full=Succinyl-CoA synthetase beta-A chain; Short=SCS-betaA; Flags: Precursor	ENST00000331052	ENSMUST00000022706	ENSDART00000018503	ENSGACT00000010720	ENSORLT00000017630	ENSTNIT00000007283	ENSTRUT00000036109	ENSP00000443210	ENSMUSP00000022706	ENSDARP00000021652	ENSGACP00000010698	ENSORLP00000017629	ENSTNIP00000014065	ENSTRUP00000035979	gasterosteus aculeatus clone cfw130-b10 mrna sequence	gnl|UG|Gac#S30307034
isotig00407	gi|54261767|ref|NP_998191.1|succinyl-CoA ligase [ADP-forming] subunit beta, mitochondrial [Danio rerio]	gi|122144544|sp|Q148D5.1|SUCB1_BOVINRecName: Full=Succinyl-CoA ligase [ADP-forming] subunit beta, mitochondrial; AltName: Full=ATP-specific succinyl-CoA synthetase subunit beta; AltName: Full=Succinyl-CoA synthetase beta-A chain; Short=SCS-betaA; Flags: Precursor	ENST00000331052	ENSMUST00000022706	ENSDART00000018503	ENSGACT00000010720	ENSORLT00000017630	ENSTNIT00000007283	ENSTRUT00000036109	ENSP00000443210	ENSMUSP00000022706	ENSDARP00000021652	ENSGACP00000010698	ENSORLP00000017629	ENSTNIP00000014065	ENSTRUP00000035979	gasterosteus aculeatus clone cfw130-b10 mrna sequence	gnl|UG|Gac#S30307034
isotig00412	gi|47230603|emb|CAF99796.1|unnamed protein product [Tetraodon nigroviridis]	gi|110815905|sp|Q32PF3.1|PCNP_BOVINRecName: Full=PEST proteolytic signal-containing nuclear protein; Short=PCNP; Short=PEST-containing nuclear protein	ENST00000470490	ENSMUST00000096021	ENSDART00000140189	ENSGACT00000020012	ENSORLT00000004656	ENSTNIT00000012546	ENSTRUT00000044028	ENSP00000265260	ENSMUSP00000093720	ENSDARP00000092359	ENSGACP00000019974	ENSORLP00000004655	ENSTNIP00000012355	ENSTRUP00000043881	tetraodon nigroviridis full-length cdna	gnl|UG|Gac#S30362838
isotig00413	gi|47230603|emb|CAF99796.1|unnamed protein product [Tetraodon nigroviridis]	gi|110815905|sp|Q32PF3.1|PCNP_BOVINRecName: Full=PEST proteolytic signal-containing nuclear protein; Short=PCNP; Short=PEST-containing nuclear protein	ENST00000470490	ENSMUST00000096021	ENSDART00000140189	ENSGACT00000020012	ENSORLT00000004656	ENSTNIT00000012546	ENSTRUT00000044028	ENSP00000265260	ENSMUSP00000093720	ENSDARP00000092359	ENSGACP00000019974	ENSORLP00000004655	ENSTNIP00000012355	ENSTRUP00000043881	tetraodon nigroviridis full-length cdna	gnl|UG|Gac#S30362838
isotig00414	gi|47230603|emb|CAF99796.1|unnamed protein product [Tetraodon nigroviridis]	gi|110815905|sp|Q32PF3.1|PCNP_BOVINRecName: Full=PEST proteolytic signal-containing nuclear protein; Short=PCNP; Short=PEST-containing nuclear protein	ENST00000470490	ENSMUST00000096021	ENSDART00000140189	ENSGACT00000020012	ENSORLT00000004656	ENSTNIT00000012546	ENSTRUT00000044028	ENSP00000265260	ENSMUSP00000093720	ENSDARP00000092359	ENSGACP00000019974	ENSORLP00000004655	ENSTNIP00000012355	ENSTRUP00000043881	tetraodon nigroviridis full-length cdna	gnl|UG|Gac#S30362838
isotig00415	gi|47230603|emb|CAF99796.1|unnamed protein product [Tetraodon nigroviridis]	gi|110815905|sp|Q32PF3.1|PCNP_BOVINRecName: Full=PEST proteolytic signal-containing nuclear protein; Short=PCNP; Short=PEST-containing nuclear protein	ENST00000470490	ENSMUST00000096021	ENSDART00000140189	ENSGACT00000020012	ENSORLT00000004656	ENSTNIT00000012546	ENSTRUT00000044028	ENSP00000265260	ENSMUSP00000093720	ENSDARP00000092359	ENSGACP00000019974	ENSORLP00000004655	ENSTNIP00000012355	ENSTRUP00000043881	tetraodon nigroviridis full-length cdna	gnl|UG|Gac#S30362838
isotig00416	gi|50355968|ref|NP_958873.2|calreticulin like [Danio rerio]	gi|117505|sp|P18418.1|CALR_RATRecName: Full=Calreticulin; AltName: Full=CALBP; AltName: Full=CRP55; AltName: Full=Calcium-binding protein 3; Short=CABP3; AltName: Full=Calregulin; AltName: Full=Endoplasmic reticulum resident protein 60; Short=ERp60; AltName: Full=HACBP; Flags: Precursor	ENST00000539083	ENSMUST00000003912	ENSDART00000025570	ENSGACT00000004037	ENSORLT00000003651	ENSTNIT00000018789	ENSTRUT00000024164	ENSP00000444895	ENSMUSP00000003912	ENSDARP00000023354	ENSGACP00000004023	ENSORLP00000003650	ENSTNIP00000018562	ENSTRUP00000024065	gasterosteus aculeatus clone cfw179-a10 mrna sequence	gnl|UG|Dr#S21107701
isotig00417	gi|50355968|ref|NP_958873.2|calreticulin like [Danio rerio]	gi|117505|sp|P18418.1|CALR_RATRecName: Full=Calreticulin; AltName: Full=CALBP; AltName: Full=CRP55; AltName: Full=Calcium-binding protein 3; Short=CABP3; AltName: Full=Calregulin; AltName: Full=Endoplasmic reticulum resident protein 60; Short=ERp60; AltName: Full=HACBP; Flags: Precursor	ENST00000539083	ENSMUST00000003912	ENSDART00000025570	ENSGACT00000004037	ENSORLT00000003651	ENSTNIT00000018789	ENSTRUT00000024164	ENSP00000444895	ENSMUSP00000003912	ENSDARP00000023354	ENSGACP00000004023	ENSORLP00000003650	ENSTNIP00000018562	ENSTRUP00000024065	gasterosteus aculeatus clone cfw179-a10 mrna sequence	gnl|UG|Dr#S21107701
isotig00439	gi|213510864|ref|NP_001133747.1|Pleckstrin homology domain-containing family A member 1 [Salmo salar]	gi|48474647|sp|Q9HB21.2|PKHA1_HUMANRecName: Full=Pleckstrin homology domain-containing family A member 1; Short=PH domain-containing family A member 1; AltName: Full=Tandem PH domain-containing protein 1; Short=TAPP-1	ENST00000538022	ENSMUST00000135359	ENSDART00000142178	ENSGACT00000013693	ENSORLT00000006245	ENSTNIT00000020368	ENSTRUT00000014353	ENSP00000438608	ENSMUSP00000114411	ENSDARP00000123703	ENSGACP00000013668	ENSORLP00000006240	ENSTNIP00000020137	ENSTRUP00000014287	salmo salar pleckstrin homology domain-containing family a member 1 mrna	gnl|UG|Ssa#S48802923
isotig00440	gi|5441859|dbj|BAA82365.1|chymotrypsinogen 1 [Paralichthys olivaceus]	gi|117612|sp|P04813.1|CTR2_CANFARecName: Full=Chymotrypsinogen 2; Contains: RecName: Full=Chymotrypsin 2 chain A; Contains: RecName: Full=Chymotrypsin 2 chain B; Contains: RecName: Full=Chymotrypsin 2 chain C; Flags: Precursor	ENST00000319955	ENSMUST00000034368	ENSDART00000133033	ENSGACT00000010092	ENSORLT00000008071	ENSTNIT00000021881	ENSTRUT00000007440	ENSP00000354294	ENSMUSP00000034435	ENSDARP00000090198	ENSGACP00000010070	ENSORLP00000008070	ENSTNIP00000021646	ENSTRUP00000009901	paralichthys olivaceus mrna for chymotrypsinogen complete cds	gnl|UG|Gac#S30355106
isotig00442	gi|47225581|emb|CAG12064.1|unnamed protein product [Tetraodon nigroviridis]	gi|729224|sp|P40313.1|CTRL_HUMANRecName: Full=Chymotrypsin-like protease CTRL-1; Flags: Precursor	ENST00000319955	ENSMUST00000034368	ENSDART00000099425	ENSGACT00000010092	ENSORLT00000008071	ENSTNIT00000021881	ENSTRUT00000009957	ENSP00000322629	ENSMUSP00000034368	ENSDARP00000090198	ENSGACP00000010070	ENSORLP00000008070	ENSTNIP00000021646	ENSTRUP00000007395	epinephelus coioides chymotrypsinogen complete cds	gnl|UG|Oni#S53686860
isotig00451	gi|41055393|ref|NP_957393.1|heterogeneous nuclear ribonucleoprotein L [Danio rerio]	gi|215273994|sp|Q8R081.2|HNRPL_MOUSERecName: Full=Heterogeneous nuclear ribonucleoprotein L; Short=hnRNP L	ENST00000388750	ENSMUST00000165546	ENSDART00000051184	ENSGACT00000016320	ENSORLT00000000892	ENSTNIT00000017512	ENSTRUT00000002011	ENSP00000221419	ENSMUSP00000049407	ENSDARP00000051183	ENSGACP00000016288	ENSORLP00000000891	ENSTNIP00000002068	ENSTRUP00000002002	gasterosteus aculeatus clone cfw240-a05 mrna sequence	gnl|UG|Dr#S18529289
isotig00453	gi|41055393|ref|NP_957393.1|heterogeneous nuclear ribonucleoprotein L [Danio rerio]	gi|215273994|sp|Q8R081.2|HNRPL_MOUSERecName: Full=Heterogeneous nuclear ribonucleoprotein L; Short=hnRNP L	ENST00000388750	ENSMUST00000098622	ENSDART00000051184	ENSGACT00000026691	ENSORLT00000000593	ENSTNIT00000017512	ENSTRUT00000026988	ENSP00000221419	ENSMUSP00000096222	ENSDARP00000051183	ENSGACP00000026639	ENSORLP00000000591	ENSTNIP00000002068	ENSTRUP00000026879	salmo salar clone ssal-rgf-001-304 heterogeneous nuclear ribonucleoprotein l pseudogene cds	gnl|UG|Gac#S24419631
isotig00459	gi|47214015|emb|CAG01528.1|unnamed protein product [Tetraodon nigroviridis]	gi|7387496|sp|Q15172.1|2A5A_HUMANRecName: Full=Serine/threonine-protein phosphatase 2A 56 kDa regulatory subunit alpha isoform; AltName: Full=PP2A B subunit isoform B'-alpha; AltName: Full=PP2A B subunit isoform B56-alpha; AltName: Full=PP2A B subunit isoform PR61-alpha; Short=PR61alpha; AltName: Full=PP2A B subunit isoform R5-alpha	ENST00000537030	ENSMUST00000067976	ENSDART00000144112	ENSGACT00000013213	ENSORLT00000015201	ENSTNIT00000013868	ENSTRUT00000046185	ENSP00000446035	ENSMUSP00000106510	ENSDARP00000019419	ENSGACP00000013188	ENSORLP00000015200	ENSTNIP00000013674	ENSTRUP00000046031	tetraodon nigroviridis full-length cdna	gnl|UG|Omy#S56180851
isotig00461	gi|47214015|emb|CAG01528.1|unnamed protein product [Tetraodon nigroviridis]	gi|7387496|sp|Q15172.1|2A5A_HUMANRecName: Full=Serine/threonine-protein phosphatase 2A 56 kDa regulatory subunit alpha isoform; AltName: Full=PP2A B subunit isoform B'-alpha; AltName: Full=PP2A B subunit isoform B56-alpha; AltName: Full=PP2A B subunit isoform PR61-alpha; Short=PR61alpha; AltName: Full=PP2A B subunit isoform R5-alpha	ENST00000537030	ENSMUST00000067976	ENSDART00000144112	ENSGACT00000013213	ENSORLT00000015201	ENSTNIT00000013868	ENSTRUT00000046185	ENSP00000442866	ENSMUSP00000070726	ENSDARP00000019419	ENSGACP00000013188	ENSORLP00000015200	ENSTNIP00000013674	ENSTRUP00000046031	tetraodon nigroviridis full-length cdna	gnl|UG|Omy#S56180851
isotig00462	gi|47214015|emb|CAG01528.1|unnamed protein product [Tetraodon nigroviridis]	gi|68565039|sp|Q6PD03.1|2A5A_MOUSERecName: Full=Serine/threonine-protein phosphatase 2A 56 kDa regulatory subunit alpha isoform; AltName: Full=PP2A B subunit isoform B'-alpha; AltName: Full=PP2A B subunit isoform B56-alpha; AltName: Full=PP2A B subunit isoform PR61-alpha; Short=PR61alpha; AltName: Full=PP2A B subunit isoform R5-alpha	ENST00000537030	ENSMUST00000067976	ENSDART00000144112	ENSGACT00000013213	ENSORLT00000015201	ENSTNIT00000013868	ENSTRUT00000046185	ENSP00000442866	ENSMUSP00000070726	ENSDARP00000019419	ENSGACP00000026176	ENSORLP00000015200	ENSTNIP00000013674	ENSTRUP00000046031	tetraodon nigroviridis full-length cdna	gnl|UG|Omy#S56180851
isotig00471	gi|110005908|gb|ABG48499.1|titin b [Danio rerio]	gi|108861911|sp|Q8WZ42.2|TITIN_HUMANRecName: Full=Titin; AltName: Full=Connectin; AltName: Full=Rhabdomyosarcoma antigen MU-RMS-40.14	ENST00000356127	ENSMUST00000111846	ENSDART00000002299	ENSGACT00000000362	ENSORLT00000022736	ENSTNIT00000022826	ENSTRUT00000008891	ENSP00000348444	ENSMUSP00000107477	ENSDARP00000019957	ENSGACP00000000362	ENSORLP00000022735	ENSTNIP00000022587	ENSTRUP00000008840	danio rerio titin b mrna	gnl|UG|Hs#S1728115
isotig00472	gi|110005908|gb|ABG48499.1|titin b [Danio rerio]	gi|108861911|sp|Q8WZ42.2|TITIN_HUMANRecName: Full=Titin; AltName: Full=Connectin; AltName: Full=Rhabdomyosarcoma antigen MU-RMS-40.14	ENST00000356127	ENSMUST00000111846	ENSDART00000002299	ENSGACT00000000362	ENSORLT00000022736	ENSTNIT00000022826	ENSTRUT00000008891	ENSP00000348444	ENSMUSP00000107477	ENSDARP00000019957	ENSGACP00000000362	ENSORLP00000022735	ENSTNIP00000022587	ENSTRUP00000008840	danio rerio titin b mrna	gnl|UG|Hs#S1728115
isotig00475	gi|209155580|gb|ACI34022.1|Aspartate aminotransferase, mitochondrial precursor [Salmo salar]	gi|112984|sp|P05202.1|AATM_MOUSERecName: Full=Aspartate aminotransferase, mitochondrial; Short=mAspAT; AltName: Full=Fatty acid-binding protein; Short=FABP-1; AltName: Full=Glutamate oxaloacetate transaminase 2; AltName: Full=Plasma membrane-associated fatty acid-binding protein; Short=FABPpm; AltName: Full=Transaminase A; Flags: Precursor	ENST00000245206	ENSMUST00000034097	ENSDART00000007767	ENSGACT00000021014	ENSORLT00000011268	ENSTNIT00000012359	ENSTRUT00000046316	ENSP00000245206	ENSMUSP00000034097	ENSDARP00000060165	ENSGACP00000020975	ENSORLP00000011267	ENSTNIP00000000417	ENSTRUP00000046161	salmo salar clone ssal-rgf-530-281 aspartate mitochondrial precursor complete cds	gnl|UG|Hs#S811
isotig00476	gi|209155580|gb|ACI34022.1|Aspartate aminotransferase, mitochondrial precursor [Salmo salar]	gi|112984|sp|P05202.1|AATM_MOUSERecName: Full=Aspartate aminotransferase, mitochondrial; Short=mAspAT; AltName: Full=Fatty acid-binding protein; Short=FABP-1; AltName: Full=Glutamate oxaloacetate transaminase 2; AltName: Full=Plasma membrane-associated fatty acid-binding protein; Short=FABPpm; AltName: Full=Transaminase A; Flags: Precursor	ENST00000245206	ENSMUST00000034097	ENSDART00000007767	ENSGACT00000021014	ENSORLT00000011268	ENSTNIT00000012359	ENSTRUT00000046316	ENSP00000245206	ENSMUSP00000034097	ENSDARP00000060165	ENSGACP00000020975	ENSORLP00000011267	ENSTNIP00000000417	ENSTRUP00000046161	salmo salar clone ssal-rgf-530-281 aspartate mitochondrial precursor complete cds	gnl|UG|Hs#S811
isotig00477	gi|209155580|gb|ACI34022.1|Aspartate aminotransferase, mitochondrial precursor [Salmo salar]	gi|112984|sp|P05202.1|AATM_MOUSERecName: Full=Aspartate aminotransferase, mitochondrial; Short=mAspAT; AltName: Full=Fatty acid-binding protein; Short=FABP-1; AltName: Full=Glutamate oxaloacetate transaminase 2; AltName: Full=Plasma membrane-associated fatty acid-binding protein; Short=FABPpm; AltName: Full=Transaminase A; Flags: Precursor	ENST00000245206	ENSMUST00000034097	ENSDART00000007767	ENSGACT00000021014	ENSORLT00000011268	ENSTNIT00000012359	ENSTRUT00000046316	ENSP00000245206	ENSMUSP00000034097	ENSDARP00000060165	ENSGACP00000020975	ENSORLP00000011267	ENSTNIP00000000417	ENSTRUP00000046161	salmo salar clone ssal-rgf-530-281 aspartate mitochondrial precursor complete cds	gnl|UG|Hs#S811
isotig00478	gi|118150590|ref|NP_001071254.1|periostin isoform 1 [Danio rerio]	gi|46576895|sp|Q62009.2|POSTN_MOUSERecName: Full=Periostin; Short=PN; AltName: Full=Osteoblast-specific factor 2; Short=OSF-2; Flags: Precursor	ENST00000379749	ENSMUST00000107983	ENSDART00000017098	ENSGACT00000015428	ENSORLT00000004466	ENSTNIT00000013014	ENSTRUT00000020775	ENSP00000369073	ENSMUSP00000080276	ENSDARP00000021177	ENSGACP00000015415	ENSORLP00000004465	ENSTNIP00000003990	ENSTRUP00000020689	danio rerio osteoblast specific factor transcript variant mrna	gnl|UG|Dr#S35711152
isotig00479	gi|118150590|ref|NP_001071254.1|periostin isoform 1 [Danio rerio]	gi|46576895|sp|Q62009.2|POSTN_MOUSERecName: Full=Periostin; Short=PN; AltName: Full=Osteoblast-specific factor 2; Short=OSF-2; Flags: Precursor	ENST00000379749	ENSMUST00000107983	ENSDART00000130390	ENSGACT00000015428	ENSORLT00000004466	ENSTNIT00000003223	ENSTRUT00000020775	ENSP00000369073	ENSMUSP00000080276	ENSDARP00000021177	ENSGACP00000015415	ENSORLP00000004465	ENSTNIP00000003990	ENSTRUP00000020689	danio rerio osteoblast specific factor transcript variant mrna	gnl|UG|Dr#S35711152
isotig00486	gi|38112325|gb|AAR11251.1|kinesin family member 3A [Pan troglodytes]	gi|296439481|sp|Q9Y496.4|KIF3A_HUMANRecName: Full=Kinesin-like protein KIF3A; AltName: Full=Microtubule plus end-directed kinesin motor 3A	ENST00000541316	ENSMUST00000170914	ENSDART00000128141	ENSGACT00000024131	ENSORLT00000010924	ENSTNIT00000011994	ENSTRUT00000019667	ENSP00000445791	ENSMUSP00000126519	ENSDARP00000109034	ENSGACP00000024084	ENSORLP00000010923	ENSTNIP00000011804	ENSTRUP00000019587	anolis carolinensis kinesin-like protein kif3a-like mrna	gnl|UG|Gac#S24387550
isotig00487	gi|38112325|gb|AAR11251.1|kinesin family member 3A [Pan troglodytes]	gi|296439481|sp|Q9Y496.4|KIF3A_HUMANRecName: Full=Kinesin-like protein KIF3A; AltName: Full=Microtubule plus end-directed kinesin motor 3A	ENST00000541316	ENSMUST00000170914	ENSDART00000128141	ENSGACT00000024131	ENSORLT00000010924	ENSTNIT00000011994	ENSTRUT00000019667	ENSP00000445791	ENSMUSP00000126519	ENSDARP00000109034	ENSGACP00000024084	ENSORLP00000010923	ENSTNIP00000011804	ENSTRUP00000019587	anolis carolinensis kinesin-like protein kif3a-like mrna	gnl|UG|Gac#S24387550
isotig00488	gi|38112325|gb|AAR11251.1|kinesin family member 3A [Pan troglodytes]	gi|296439481|sp|Q9Y496.4|KIF3A_HUMANRecName: Full=Kinesin-like protein KIF3A; AltName: Full=Microtubule plus end-directed kinesin motor 3A	ENST00000541316	ENSMUST00000170914	ENSDART00000128141	ENSGACT00000024131	ENSORLT00000010924	ENSTNIT00000011994	ENSTRUT00000019667	ENSP00000445791	ENSMUSP00000126519	ENSDARP00000109034	ENSGACP00000024084	ENSORLP00000010923	ENSTNIP00000011804	ENSTRUP00000019587	anolis carolinensis kinesin-like protein kif3a-like mrna	gnl|UG|Gac#S24387550
isotig00492	gi|47227740|emb|CAG08903.1|unnamed protein product [Tetraodon nigroviridis]	gi|26006699|sp|Q9UKU7.1|ACAD8_HUMANRecName: Full=Isobutyryl-CoA dehydrogenase, mitochondrial; AltName: Full=Activator-recruited cofactor 42 kDa component; Short=ARC42; AltName: Full=Acyl-CoA dehydrogenase family member 8; Short=ACAD-8; Flags: Precursor	ENST00000281182	ENSMUST00000060513	ENSDART00000062569	ENSGACT00000014101	ENSORLT00000006576	ENSTNIT00000019501	ENSTRUT00000009131	ENSP00000281182	ENSMUSP00000054370	ENSDARP00000062568	ENSGACP00000014076	ENSORLP00000006575	ENSTNIP00000019272	ENSTRUP00000009077	gasterosteus aculeatus clone cfw10-d07 mrna sequence	gnl|UG|Dr#S18529020
isotig00493	gi|47227740|emb|CAG08903.1|unnamed protein product [Tetraodon nigroviridis]	gi|26006699|sp|Q9UKU7.1|ACAD8_HUMANRecName: Full=Isobutyryl-CoA dehydrogenase, mitochondrial; AltName: Full=Activator-recruited cofactor 42 kDa component; Short=ARC42; AltName: Full=Acyl-CoA dehydrogenase family member 8; Short=ACAD-8; Flags: Precursor	ENST00000281182	ENSMUST00000060513	ENSDART00000062569	ENSGACT00000014101	ENSORLT00000006576	ENSTNIT00000019501	ENSTRUT00000009131	ENSP00000281182	ENSMUSP00000054370	ENSDARP00000062568	ENSGACP00000014076	ENSORLP00000006575	ENSTNIP00000019272	ENSTRUP00000009077	gasterosteus aculeatus clone cfw10-d07 mrna sequence	gnl|UG|Dr#S18529020
isotig00494	gi|41055941|ref|NP_957449.1|isobutyryl-CoA dehydrogenase, mitochondrial [Danio rerio]	gi|30923365|sp|Q9D7B6.2|ACAD8_MOUSERecName: Full=Isobutyryl-CoA dehydrogenase, mitochondrial; AltName: Full=Acyl-CoA dehydrogenase family member 8; Short=ACAD-8; Flags: Precursor	ENST00000537423	ENSMUST00000060513	ENSDART00000062569	ENSGACT00000014101	ENSORLT00000006576	ENSTNIT00000019501	ENSTRUT00000009131	ENSP00000438302	ENSMUSP00000054370	ENSDARP00000062568	ENSGACP00000014076	ENSORLP00000006575	ENSTNIP00000019272	ENSTRUP00000009077	gasterosteus aculeatus clone cfw10-d07 mrna sequence	gnl|UG|Ola#S29032152
isotig00495	gi|126723342|ref|NP_001075716.1|glycogen debranching enzyme [Oryctolagus cuniculus]	gi|544379|sp|P35574.1|GDE_RABITRecName: Full=Glycogen debranching enzyme; AltName: Full=Glycogen debrancher; Includes: RecName: Full=4-alpha-glucanotransferase; AltName: Full=Oligo-1,4-1,4-glucantransferase; Includes: RecName: Full=Amylo-alpha-1,6-glucosidase; Short=Amylo-1,6-glucosidase; AltName: Full=Dextrin 6-alpha-D-glucosidase	ENST00000370161	ENSMUST00000040603	ENSDART00000007766	ENSGACT00000019331	ENSORLT00000006844	ENSTNIT00000021552	ENSTRUT00000032370	ENSP00000294724	ENSMUSP00000044012	ENSDARP00000016922	ENSGACP00000019293	ENSORLP00000006843	ENSTNIP00000021317	ENSTRUP00000032246	danio rerio amylo- 6- 4-alpha-glucanotransferase mrna	gnl|UG|Dr#S55232275
isotig00496	gi|126723342|ref|NP_001075716.1|glycogen debranching enzyme [Oryctolagus cuniculus]	gi|544379|sp|P35574.1|GDE_RABITRecName: Full=Glycogen debranching enzyme; AltName: Full=Glycogen debrancher; Includes: RecName: Full=4-alpha-glucanotransferase; AltName: Full=Oligo-1,4-1,4-glucantransferase; Includes: RecName: Full=Amylo-alpha-1,6-glucosidase; Short=Amylo-1,6-glucosidase; AltName: Full=Dextrin 6-alpha-D-glucosidase	ENST00000370161	ENSMUST00000040603	ENSDART00000007766	ENSGACT00000019331	ENSORLT00000006844	ENSTNIT00000021552	ENSTRUT00000032370	ENSP00000294724	ENSMUSP00000044012	ENSDARP00000016922	ENSGACP00000019293	ENSORLP00000006843	ENSTNIP00000021317	ENSTRUP00000032246	danio rerio amylo- 6- 4-alpha-glucanotransferase mrna	gnl|UG|Dr#S55232275
isotig00497	gi|289547621|ref|NP_001166124.1|amylo-1, 6-glucosidase, 4-alpha-glucanotransferase [Danio rerio]	gi|544379|sp|P35574.1|GDE_RABITRecName: Full=Glycogen debranching enzyme; AltName: Full=Glycogen debrancher; Includes: RecName: Full=4-alpha-glucanotransferase; AltName: Full=Oligo-1,4-1,4-glucantransferase; Includes: RecName: Full=Amylo-alpha-1,6-glucosidase; Short=Amylo-1,6-glucosidase; AltName: Full=Dextrin 6-alpha-D-glucosidase	ENST00000370161	ENSMUST00000040603	ENSDART00000007766	ENSGACT00000019331	ENSORLT00000006844	ENSTNIT00000021552	ENSTRUT00000032370	ENSP00000294724	ENSMUSP00000044012	ENSDARP00000006424	ENSGACP00000019293	ENSORLP00000006843	ENSTNIP00000021317	ENSTRUP00000032246	danio rerio amylo- 6- 4-alpha-glucanotransferase mrna	gnl|UG|Ssa#S35500869
isotig00503	gi|225706944|gb|ACO09318.1|Prefoldin subunit 2 [Osmerus mordax]	gi|143357715|sp|A1A4P5.1|PFD2_BOVINRecName: Full=Prefoldin subunit 2	ENST00000368010	ENSMUST00000138323	ENSDART00000036703	ENSGACT00000025218	ENSORLT00000009984	ENSTNIT00000006399	ENSTRUT00000010788	ENSP00000356989	ENSMUSP00000120106	ENSDARP00000035261	ENSGACP00000025169	ENSORLP00000009983	ENSTNIP00000006250	ENSTRUP00000010730	tetraodon nigroviridis full-length cdna	gnl|UG|Oni#S53730972
isotig00504	gi|225706944|gb|ACO09318.1|Prefoldin subunit 2 [Osmerus mordax]	gi|143357715|sp|A1A4P5.1|PFD2_BOVINRecName: Full=Prefoldin subunit 2	ENST00000368010	ENSMUST00000138323	ENSDART00000036703	ENSGACT00000025218	ENSORLT00000009984	ENSTNIT00000006399	ENSTRUT00000010788	ENSP00000356989	ENSMUSP00000120106	ENSDARP00000035261	ENSGACP00000025169	ENSORLP00000009983	ENSTNIP00000006250	ENSTRUP00000010730	tetraodon nigroviridis full-length cdna	gnl|UG|Oni#S53730972
isotig00509	gi|317418545|emb|CBN80583.1|Sodium-coupled neutral amino acid transporter 3 [Dicentrarchus labrax]	gi|52783336|sp|Q9JHZ9.1|S38A3_RATRecName: Full=Sodium-coupled neutral amino acid transporter 3; AltName: Full=N-system amino acid transporter 1; AltName: Full=Na(+)-coupled neutral amino acid transporter 3; AltName: Full=Solute carrier family 38 member 3; AltName: Full=System N amino acid transporter 1	ENST00000541861	ENSMUST00000010208	ENSDART00000037017	ENSGACT00000013911	ENSORLT00000004284	ENSTNIT00000003023	ENSTRUT00000021936	ENSP00000313740	ENSMUSP00000010208	ENSDARP00000118549	ENSGACP00000013886	ENSORLP00000004283	ENSTNIP00000001112	ENSTRUP00000021847	bos taurus solute carrier family member 3 mrna	gnl|UG|Omy#S56290712
isotig00510	gi|317418545|emb|CBN80583.1|Sodium-coupled neutral amino acid transporter 3 [Dicentrarchus labrax]	gi|52783336|sp|Q9JHZ9.1|S38A3_RATRecName: Full=Sodium-coupled neutral amino acid transporter 3; AltName: Full=N-system amino acid transporter 1; AltName: Full=Na(+)-coupled neutral amino acid transporter 3; AltName: Full=Solute carrier family 38 member 3; AltName: Full=System N amino acid transporter 1	ENST00000541861	ENSMUST00000010208	ENSDART00000037017	ENSGACT00000013911	ENSORLT00000004284	ENSTNIT00000003023	ENSTRUT00000021936	ENSP00000313740	ENSMUSP00000010208	ENSDARP00000118549	ENSGACP00000013886	ENSORLP00000004283	ENSTNIP00000001112	ENSTRUP00000021847	bos taurus solute carrier family member 3 mrna	gnl|UG|Omy#S56290712
isotig00511	gi|317418545|emb|CBN80583.1|Sodium-coupled neutral amino acid transporter 3 [Dicentrarchus labrax]	gi|52783336|sp|Q9JHZ9.1|S38A3_RATRecName: Full=Sodium-coupled neutral amino acid transporter 3; AltName: Full=N-system amino acid transporter 1; AltName: Full=Na(+)-coupled neutral amino acid transporter 3; AltName: Full=Solute carrier family 38 member 3; AltName: Full=System N amino acid transporter 1	ENST00000541861	ENSMUST00000010208	ENSDART00000037017	ENSGACT00000013911	ENSORLT00000004284	ENSTNIT00000003023	ENSTRUT00000021936	ENSP00000313740	ENSMUSP00000010208	ENSDARP00000118549	ENSGACP00000013886	ENSORLP00000004283	ENSTNIP00000001112	ENSTRUP00000021847	bos taurus solute carrier family member 3 mrna	gnl|UG|Omy#S56290712
isotig00536	gi|157644743|gb|ABV59077.1|cathepsin D [Lates calcarifer]	gi|146286061|sp|O93428.2|CATD_CHIHARecName: Full=Cathepsin D; Flags: Precursor	ENST00000429746	ENSMUST00000066401	ENSDART00000128625	ENSGACT00000022824	ENSORLT00000000117	ENSTNIT00000005077	ENSTRUT00000032000	ENSP00000402586	ENSMUSP00000121203	ENSDARP00000104995	ENSGACP00000022781	ENSORLP00000000117	ENSTNIP00000004931	ENSTRUP00000031877	paralichthys olivaceus cathepsin d complete cds	gnl|UG|Omy#S56183201
isotig00537	gi|157644743|gb|ABV59077.1|cathepsin D [Lates calcarifer]	gi|146286061|sp|O93428.2|CATD_CHIHARecName: Full=Cathepsin D; Flags: Precursor	ENST00000429746	ENSMUST00000066401	ENSDART00000128625	ENSGACT00000022824	ENSORLT00000000117	ENSTNIT00000005077	ENSTRUT00000032000	ENSP00000402586	ENSMUSP00000121203	ENSDARP00000104995	ENSGACP00000022781	ENSORLP00000000117	ENSTNIP00000004931	ENSTRUP00000031877	paralichthys olivaceus cathepsin d complete cds	gnl|UG|Omy#S56183201
isotig00538	gi|157644743|gb|ABV59077.1|cathepsin D [Lates calcarifer]	gi|146286061|sp|O93428.2|CATD_CHIHARecName: Full=Cathepsin D; Flags: Precursor	ENST00000429746	ENSMUST00000066401	ENSDART00000128625	ENSGACT00000022824	ENSORLT00000000117	ENSTNIT00000005077	ENSTRUT00000032000	ENSP00000402586	ENSMUSP00000121203	ENSDARP00000104995	ENSGACP00000022781	ENSORLP00000000117	ENSTNIP00000004931	ENSTRUP00000031877	paralichthys olivaceus cathepsin d complete cds	gnl|UG|Omy#S56183201
isotig00539	gi|47211922|emb|CAF93055.1|unnamed protein product [Tetraodon nigroviridis]	gi|51316492|sp|Q8SPJ1.1|PLAK_BOVINRecName: Full=Junction plakoglobin; AltName: Full=Desmoplakin III; AltName: Full=Desmoplakin-3	ENST00000550303	ENSMUST00000107403	ENSDART00000082080	ENSGACT00000024280	ENSORLT00000015703	ENSTNIT00000007685	ENSTRUT00000001395	ENSP00000446990	ENSMUSP00000103026	ENSDARP00000076517	ENSGACP00000024232	ENSORLP00000015702	ENSTNIP00000007525	ENSTRUP00000001389	salmo salar junction plakoglobin mrna	gnl|UG|Gac#S24349010
isotig00540	gi|47211922|emb|CAF93055.1|unnamed protein product [Tetraodon nigroviridis]	gi|51316492|sp|Q8SPJ1.1|PLAK_BOVINRecName: Full=Junction plakoglobin; AltName: Full=Desmoplakin III; AltName: Full=Desmoplakin-3	ENST00000550303	ENSMUST00000107403	ENSDART00000082080	ENSGACT00000024280	ENSORLT00000015703	ENSTNIT00000007685	ENSTRUT00000001395	ENSP00000446990	ENSMUSP00000103026	ENSDARP00000076517	ENSGACP00000024232	ENSORLP00000015702	ENSTNIP00000007525	ENSTRUP00000001389	salmo salar junction plakoglobin mrna	gnl|UG|Gac#S24349010
isotig00541	gi|47211922|emb|CAF93055.1|unnamed protein product [Tetraodon nigroviridis]	gi|51316492|sp|Q8SPJ1.1|PLAK_BOVINRecName: Full=Junction plakoglobin; AltName: Full=Desmoplakin III; AltName: Full=Desmoplakin-3	ENST00000550303	ENSMUST00000107403	ENSDART00000082080	ENSGACT00000024280	ENSORLT00000015703	ENSTNIT00000007685	ENSTRUT00000001395	ENSP00000446990	ENSMUSP00000103026	ENSDARP00000076517	ENSGACP00000024232	ENSORLP00000015702	ENSTNIP00000007525	ENSTRUP00000001389	salmo salar junction plakoglobin mrna	gnl|UG|Gac#S30376762
isotig00579	gi|47205031|emb|CAF94701.1|unnamed protein product [Tetraodon nigroviridis]	gi|83288256|sp|O75112.2|LDB3_HUMANRecName: Full=LIM domain-binding protein 3; AltName: Full=Protein cypher; AltName: Full=Z-band alternatively spliced PDZ-motif protein	ENST00000372066	ENSMUST00000090040	ENSDART00000016867	ENSGACT00000003755	ENSORLT00000013130	ENSTNIT00000008816	ENSTRUT00000028173	ENSP00000361136	ENSMUSP00000087494	ENSDARP00000006028	ENSGACP00000003743	ENSORLP00000013129	ENSTNIP00000008648	ENSTRUP00000028062	tetraodon nigroviridis full-length cdna	gnl|UG|Gac#S34483310
isotig00580	gi|47205031|emb|CAF94701.1|unnamed protein product [Tetraodon nigroviridis]	gi|83288256|sp|O75112.2|LDB3_HUMANRecName: Full=LIM domain-binding protein 3; AltName: Full=Protein cypher; AltName: Full=Z-band alternatively spliced PDZ-motif protein	ENST00000372066	ENSMUST00000090040	ENSDART00000016867	ENSGACT00000003755	ENSORLT00000013130	ENSTNIT00000008816	ENSTRUT00000028173	ENSP00000361136	ENSMUSP00000087494	ENSDARP00000006028	ENSGACP00000003743	ENSORLP00000013129	ENSTNIP00000008648	ENSTRUP00000028062	tetraodon nigroviridis full-length cdna	gnl|UG|Gac#S34483310
isotig00581	gi|229365940|gb|ACQ57950.1|tyrosine phosphatase type IVA 2 [Anoplopoma fimbria]	gi|68566096|sp|Q6P9X4.1|TP4A2_RATRecName: Full=Protein tyrosine phosphatase type IVA 2; AltName: Full=Protein-tyrosine phosphatase 4a2; AltName: Full=Protein-tyrosine phosphatase of regenerating liver 2; Short=PRL-2; Flags: Precursor	ENST00000344035	ENSMUST00000165853	ENSDART00000023709	ENSGACT00000009666	ENSORLT00000006638	ENSTNIT00000003498	ENSTRUT00000040311	ENSP00000344909	ENSMUSP00000125901	ENSDARP00000009828	ENSGACP00000009651	ENSORLP00000006637	ENSTNIP00000001154	ENSTRUP00000040169	anoplopoma fimbria clone afim-evh-533-363 tyrosine phosphatase type iva 2 complete cds	gnl|UG|Gmr#S55479158
isotig00582	gi|229365940|gb|ACQ57950.1|tyrosine phosphatase type IVA 2 [Anoplopoma fimbria]	gi|68566096|sp|Q6P9X4.1|TP4A2_RATRecName: Full=Protein tyrosine phosphatase type IVA 2; AltName: Full=Protein-tyrosine phosphatase 4a2; AltName: Full=Protein-tyrosine phosphatase of regenerating liver 2; Short=PRL-2; Flags: Precursor	ENST00000344035	ENSMUST00000165853	ENSDART00000051745	ENSGACT00000009666	ENSORLT00000006638	ENSTNIT00000003498	ENSTRUT00000040311	ENSP00000344909	ENSMUSP00000125901	ENSDARP00000009828	ENSGACP00000009651	ENSORLP00000006637	ENSTNIP00000001154	ENSTRUP00000040169	anoplopoma fimbria clone afim-evh-533-363 tyrosine phosphatase type iva 2 complete cds	gnl|UG|Gmr#S41391820
isotig00583	gi|229365940|gb|ACQ57950.1|tyrosine phosphatase type IVA 2 [Anoplopoma fimbria]	gi|68566096|sp|Q6P9X4.1|TP4A2_RATRecName: Full=Protein tyrosine phosphatase type IVA 2; AltName: Full=Protein-tyrosine phosphatase 4a2; AltName: Full=Protein-tyrosine phosphatase of regenerating liver 2; Short=PRL-2; Flags: Precursor	ENST00000344035	ENSMUST00000165853	ENSDART00000023709	ENSGACT00000009666	ENSORLT00000006638	ENSTNIT00000003498	ENSTRUT00000040311	ENSP00000344909	ENSMUSP00000125901	ENSDARP00000009828	ENSGACP00000009651	ENSORLP00000006637	ENSTNIP00000001154	ENSTRUP00000040169	anoplopoma fimbria clone afim-evh-533-363 tyrosine phosphatase type iva 2 complete cds	gnl|UG|Gmr#S55479158
isotig00584	gi|229365940|gb|ACQ57950.1|tyrosine phosphatase type IVA 2 [Anoplopoma fimbria]	gi|68566096|sp|Q6P9X4.1|TP4A2_RATRecName: Full=Protein tyrosine phosphatase type IVA 2; AltName: Full=Protein-tyrosine phosphatase 4a2; AltName: Full=Protein-tyrosine phosphatase of regenerating liver 2; Short=PRL-2; Flags: Precursor	ENST00000344035	ENSMUST00000165853	ENSDART00000051745	ENSGACT00000009666	ENSORLT00000006638	ENSTNIT00000003498	ENSTRUT00000040311	ENSP00000344909	ENSMUSP00000125901	ENSDARP00000009828	ENSGACP00000009651	ENSORLP00000006637	ENSTNIP00000001154	ENSTRUP00000040169	anoplopoma fimbria clone afim-evh-533-363 tyrosine phosphatase type iva 2 complete cds	gnl|UG|Gmr#S41391820
isotig00585	gi|149166263|dbj|BAF64484.1|elongation factor 1 alpha isoform 1 [Solea senegalensis]	gi|21263573|sp|Q9YIC0.1|EF1A_ORYLARecName: Full=Elongation factor 1-alpha; Short=EF-1-alpha	ENST00000217182	ENSMUST00000042235	ENSDART00000023156	ENSGACT00000002893	ENSORLT00000009544	ENSTNIT00000005318	ENSTRUT00000013971	ENSP00000330054	ENSMUSP00000042457	ENSDARP00000006339	ENSGACP00000002883	ENSORLP00000009543	ENSTNIP00000005172	ENSTRUP00000013907	solea senegalensis 1a1 mrna for elongation factor 1 alpha isoform complete cds	gnl|UG|Hs#S21287983
isotig00586	gi|149166263|dbj|BAF64484.1|elongation factor 1 alpha isoform 1 [Solea senegalensis]	gi|21263573|sp|Q9YIC0.1|EF1A_ORYLARecName: Full=Elongation factor 1-alpha; Short=EF-1-alpha	ENST00000217182	ENSMUST00000042235	ENSDART00000023156	ENSGACT00000002893	ENSORLT00000009544	ENSTNIT00000005318	ENSTRUT00000013971	ENSP00000330054	ENSMUSP00000042457	ENSDARP00000006339	ENSGACP00000002883	ENSORLP00000009543	ENSTNIP00000005172	ENSTRUP00000013907	solea senegalensis 1a1 mrna for elongation factor 1 alpha isoform complete cds	gnl|UG|Hs#S21287983
isotig00587	gi|149166267|dbj|BAF64485.1|elongation factor 1 alpha isoform 2 [Solea senegalensis]	gi|6015057|sp|Q92005.1|EF1A_DANRERecName: Full=Elongation factor 1-alpha; Short=EF-1-alpha	ENST00000217182	ENSMUST00000042235	ENSDART00000039129	ENSGACT00000002842	ENSORLT00000009507	ENSTNIT00000005317	ENSTRUT00000013069	ENSP00000330054	ENSMUSP00000042457	ENSDARP00000029296	ENSGACP00000002832	ENSORLP00000009506	ENSTNIP00000005171	ENSTRUP00000013008	solea senegalensis 1a2 mrna for elongation factor 1 alpha isoform complete cds	gnl|UG|Hs#S21287983
isotig00588	gi|149166267|dbj|BAF64485.1|elongation factor 1 alpha isoform 2 [Solea senegalensis]	gi|6015057|sp|Q92005.1|EF1A_DANRERecName: Full=Elongation factor 1-alpha; Short=EF-1-alpha	ENST00000217182	ENSMUST00000042235	ENSDART00000039129	ENSGACT00000002842	ENSORLT00000009507	ENSTNIT00000005317	ENSTRUT00000013069	ENSP00000330054	ENSMUSP00000042457	ENSDARP00000029296	ENSGACP00000002832	ENSORLP00000009506	ENSTNIP00000005171	ENSTRUP00000013008	solea senegalensis 1a2 mrna for elongation factor 1 alpha isoform complete cds	gnl|UG|Hs#S21287983
isotig00589	gi|119609850|gb|EAW89444.1|splicing factor, arginine/serine-rich 2, isoform CRA_e [Homo sapiens]	gi|122131841|sp|Q06A98.1|SRSF2_PIGRecName: Full=Serine/arginine-rich splicing factor 2; AltName: Full=Splicing component, 35 kDa; AltName: Full=Splicing factor SC35; Short=SC-35; AltName: Full=Splicing factor, arginine/serine-rich 2	ENST00000508921	ENSMUST00000072341	ENSDART00000136278	ENSGACT00000004072	ENSORLT00000001514	ENSTNIT00000000235	ENSTRUT00000046503	ENSP00000441780	ENSMUSP00000072182	ENSDARP00000115120	ENSGACP00000019647	ENSORLP00000001513	ENSTNIP00000003918	ENSTRUP00000046346	dicentrarchus labrax chromosome sequence corresponding to linkage group bottom complete sequence	gnl|UG|Gac#S30309760
isotig00590	gi|119609850|gb|EAW89444.1|splicing factor, arginine/serine-rich 2, isoform CRA_e [Homo sapiens]	gi|122131841|sp|Q06A98.1|SRSF2_PIGRecName: Full=Serine/arginine-rich splicing factor 2; AltName: Full=Splicing component, 35 kDa; AltName: Full=Splicing factor SC35; Short=SC-35; AltName: Full=Splicing factor, arginine/serine-rich 2	ENST00000508921	ENSMUST00000072341	ENSDART00000136278	ENSGACT00000004072	ENSORLT00000001514	ENSTNIT00000000235	ENSTRUT00000046503	ENSP00000441780	ENSMUSP00000072182	ENSDARP00000115120	ENSGACP00000019647	ENSORLP00000001513	ENSTNIP00000003918	ENSTRUP00000046346	dicentrarchus labrax chromosome sequence corresponding to linkage group bottom complete sequence	gnl|UG|Gac#S24419070
isotig00593	gi|47222184|emb|CAG11610.1|unnamed protein product [Tetraodon nigroviridis]	gi|75570772|sp|Q5RG82.1|NS1BA_DANRERecName: Full=Influenza virus NS1A-binding protein homolog A; Short=NS1-BP homolog A; Short=NS1-binding protein homolog A	ENST00000392007	ENSMUST00000111887	ENSDART00000144922	ENSGACT00000009695	ENSORLT00000012135	ENSTNIT00000021520	ENSTRUT00000014695	ENSP00000356468	ENSMUSP00000107518	ENSDARP00000061658	ENSGACP00000009665	ENSORLP00000012137	ENSTNIP00000021285	ENSTRUP00000014627	tetraodon nigroviridis full-length cdna	gnl|UG|Gac#S30370168
isotig00594	gi|47222184|emb|CAG11610.1|unnamed protein product [Tetraodon nigroviridis]	gi|75570772|sp|Q5RG82.1|NS1BA_DANRERecName: Full=Influenza virus NS1A-binding protein homolog A; Short=NS1-BP homolog A; Short=NS1-binding protein homolog A	ENST00000367498	ENSMUST00000023918	ENSDART00000144922	ENSGACT00000009695	ENSORLT00000012138	ENSTNIT00000021520	ENSTRUT00000014695	ENSP00000356468	ENSMUSP00000023918	ENSDARP00000061658	ENSGACP00000009675	ENSORLP00000012137	ENSTNIP00000021285	ENSTRUP00000014627	tetraodon nigroviridis full-length cdna	gnl|UG|Dr#S18941331
isotig00595	gi|47222184|emb|CAG11610.1|unnamed protein product [Tetraodon nigroviridis]	gi|75570772|sp|Q5RG82.1|NS1BA_DANRERecName: Full=Influenza virus NS1A-binding protein homolog A; Short=NS1-BP homolog A; Short=NS1-binding protein homolog A	ENST00000392007	ENSMUST00000111887	ENSDART00000144922	ENSGACT00000009695	ENSORLT00000012135	ENSTNIT00000021520	ENSTRUT00000014695	ENSP00000356468	ENSMUSP00000107518	ENSDARP00000061658	ENSGACP00000009665	ENSORLP00000012137	ENSTNIP00000021285	ENSTRUP00000014627	tetraodon nigroviridis full-length cdna	gnl|UG|Gac#S27145740
isotig00596	gi|47222184|emb|CAG11610.1|unnamed protein product [Tetraodon nigroviridis]	gi|75570772|sp|Q5RG82.1|NS1BA_DANRERecName: Full=Influenza virus NS1A-binding protein homolog A; Short=NS1-BP homolog A; Short=NS1-binding protein homolog A	ENST00000367498	ENSMUST00000023918	ENSDART00000144922	ENSGACT00000009695	ENSORLT00000012138	ENSTNIT00000021520	ENSTRUT00000014695	ENSP00000356468	ENSMUSP00000023918	ENSDARP00000061658	ENSGACP00000009675	ENSORLP00000012137	ENSTNIP00000021285	ENSTRUP00000014627	tetraodon nigroviridis full-length cdna	gnl|UG|Dr#S18941331
isotig00638	gi|47220514|emb|CAG05540.1|unnamed protein product [Tetraodon nigroviridis]	gi|123884286|sp|Q08BB5.1|CTL2A_DANRERecName: Full=CTD small phosphatase-like protein 2-A; Short=CTDSP-like 2-A	ENST00000396780	ENSMUST00000110581	ENSDART00000130822	ENSGACT00000008355	ENSORLT00000006346	ENSTNIT00000016906	ENSTRUT00000027281	ENSP00000260327	ENSMUSP00000106203	ENSDARP00000082411	ENSGACP00000008336	ENSORLP00000006345	ENSTNIP00000016692	ENSTRUP00000027172	danio rerio ctd (carboxy-terminal rna polymerase polypeptide a) small phosphatase like 2b mrna	gnl|UG|Gac#S27154640
isotig00639	gi|47220514|emb|CAG05540.1|unnamed protein product [Tetraodon nigroviridis]	gi|123884286|sp|Q08BB5.1|CTL2A_DANRERecName: Full=CTD small phosphatase-like protein 2-A; Short=CTDSP-like 2-A	ENST00000396780	ENSMUST00000110581	ENSDART00000130822	ENSGACT00000008355	ENSORLT00000006346	ENSTNIT00000016906	ENSTRUT00000027281	ENSP00000260327	ENSMUSP00000106203	ENSDARP00000082411	ENSGACP00000008336	ENSORLP00000006345	ENSTNIP00000016692	ENSTRUP00000027172	danio rerio ctd (carboxy-terminal rna polymerase polypeptide a) small phosphatase like 2b mrna	gnl|UG|Gac#S27154640
isotig00640	gi|291403116|ref|XP_002717973.1|PREDICTED: CTD (carboxy-terminal domain, RNA polymerase II, polypeptide A) small phosphatase like 2 [Oryctolagus cuniculus]	gi|187471000|sp|A4QNX6.1|CTL2B_DANRERecName: Full=CTD small phosphatase-like protein 2-B; Short=CTDSP-like 2-B	ENST00000396780	ENSMUST00000110581	ENSDART00000130822	ENSGACT00000008355	ENSORLT00000006347	ENSTNIT00000016906	ENSTRUT00000027282	ENSP00000380000	ENSMUSP00000106210	ENSDARP00000108772	ENSGACP00000008336	ENSORLP00000007903	ENSTNIP00000016692	ENSTRUP00000044274	danio rerio ctd (carboxy-terminal rna polymerase polypeptide a) small phosphatase like 2b mrna	gnl|UG|Oni#S53755792
isotig00641	gi|291403116|ref|XP_002717973.1|PREDICTED: CTD (carboxy-terminal domain, RNA polymerase II, polypeptide A) small phosphatase like 2 [Oryctolagus cuniculus]	gi|187471000|sp|A4QNX6.1|CTL2B_DANRERecName: Full=CTD small phosphatase-like protein 2-B; Short=CTDSP-like 2-B	ENST00000396780	ENSMUST00000110581	ENSDART00000130822	ENSGACT00000008355	ENSORLT00000006347	ENSTNIT00000016906	ENSTRUT00000027282	ENSP00000380000	ENSMUSP00000106210	ENSDARP00000108772	ENSGACP00000008336	ENSORLP00000007903	ENSTNIP00000016692	ENSTRUP00000044274	pan troglodytes ctd (carboxy-terminal rna polymerase polypeptide a) small phosphatase like transcript variant 3 mrna	gnl|UG|Oni#S53755792
isotig00642	gi|47227759|emb|CAG08922.1|unnamed protein product [Tetraodon nigroviridis]	gi|82180366|sp|Q5XGY1.1|TSR1_XENLARecName: Full=Pre-rRNA-processing protein TSR1 homolog	ENST00000301364	ENSMUST00000128230	ENSDART00000052645	ENSGACT00000014372	ENSORLT00000006202	ENSTNIT00000019517	ENSTRUT00000011137	ENSP00000301364	ENSMUSP00000039027	ENSDARP00000052644	ENSGACP00000014347	ENSORLP00000006201	ENSTNIP00000019288	ENSTRUP00000011077	danio rerio 20s rrna homolog mrna	gnl|UG|Gac#S24358588
isotig00643	gi|47227759|emb|CAG08922.1|unnamed protein product [Tetraodon nigroviridis]	gi|82180366|sp|Q5XGY1.1|TSR1_XENLARecName: Full=Pre-rRNA-processing protein TSR1 homolog	ENST00000301364	ENSMUST00000128230	ENSDART00000052645	ENSGACT00000014372	ENSORLT00000006202	ENSTNIT00000019517	ENSTRUT00000011137	ENSP00000301364	ENSMUSP00000039027	ENSDARP00000052644	ENSGACP00000014347	ENSORLP00000006201	ENSTNIP00000019288	ENSTRUP00000011077	danio rerio 20s rrna homolog mrna	gnl|UG|Gac#S29931365
isotig00644	gi|47227759|emb|CAG08922.1|unnamed protein product [Tetraodon nigroviridis]	gi|82180366|sp|Q5XGY1.1|TSR1_XENLARecName: Full=Pre-rRNA-processing protein TSR1 homolog	ENST00000301364	ENSMUST00000130910	ENSDART00000052645	ENSGACT00000014372	ENSORLT00000006202	ENSTNIT00000019517	ENSTRUT00000011138	ENSP00000301364	ENSMUSP00000039027	ENSDARP00000052644	ENSGACP00000014347	ENSORLP00000006201	ENSTNIP00000019288	ENSTRUP00000011078	danio rerio 20s rrna homolog mrna	gnl|UG|Gac#S30349034
isotig00645	gi|47227759|emb|CAG08922.1|unnamed protein product [Tetraodon nigroviridis]	gi|82180366|sp|Q5XGY1.1|TSR1_XENLARecName: Full=Pre-rRNA-processing protein TSR1 homolog	ENST00000301364	ENSMUST00000130910	ENSDART00000052645	ENSGACT00000014372	ENSORLT00000006202	ENSTNIT00000019517	ENSTRUT00000011138	ENSP00000301364	ENSMUSP00000039027	ENSDARP00000052644	ENSGACP00000014347	ENSORLP00000006201	ENSTNIP00000019288	ENSTRUP00000011078	danio rerio 20s rrna homolog mrna	gnl|UG|Gac#S29931365
isotig00658	gi|327239708|gb|AEA39698.1|cysteine and glycine-rich protein 1 [Epinephelus coioides]	gi|82592776|sp|Q3MHY1.3|CSRP1_BOVINRecName: Full=Cysteine and glycine-rich protein 1; AltName: Full=Cysteine-rich protein 1; Short=CRP1	ENST00000340006	ENSMUST00000027677	ENSDART00000148815	ENSGACT00000006738	ENSORLT00000008805	ENSTNIT00000007957	ENSTRUT00000003725	ENSP00000345079	ENSMUSP00000027677	ENSDARP00000124544	ENSGACP00000006721	ENSORLP00000008804	ENSTNIP00000007796	ENSTRUP00000003704	anoplopoma fimbria clone afim-evh-533-084 cysteine and glycine-rich protein 1 complete cds	gnl|UG|Gac#S27144837
isotig00660	gi|327239708|gb|AEA39698.1|cysteine and glycine-rich protein 1 [Epinephelus coioides]	gi|75061939|sp|Q5RCT4.3|CSRP1_PONABRecName: Full=Cysteine and glycine-rich protein 1; AltName: Full=Cysteine-rich protein 1; Short=CRP1	ENST00000340006	ENSMUST00000027677	ENSDART00000148815	ENSGACT00000006738	ENSORLT00000008805	ENSTNIT00000007957	ENSTRUT00000003725	ENSP00000438007	ENSMUSP00000027677	ENSDARP00000124544	ENSGACP00000006721	ENSORLP00000008804	ENSTNIP00000007796	ENSTRUP00000003705	anoplopoma fimbria clone afim-evh-533-084 cysteine and glycine-rich protein 1 complete cds	gnl|UG|Gac#S27144837
isotig00674	gi|326678008|ref|XP_002667379.2|PREDICTED: myosin heavy chain, fast skeletal muscle [Danio rerio]	gi|13431711|sp|Q90339.2|MYSS_CYPCARecName: Full=Myosin heavy chain, fast skeletal muscle	ENST00000226207	ENSMUST00000075734	ENSDART00000051360	ENSGACT00000001991	ENSORLT00000002475	ENSTNIT00000017955	ENSTRUT00000037868	ENSP00000226207	ENSMUSP00000127514	ENSDARP00000051359	ENSGACP00000001988	ENSORLP00000002474	ENSTNIP00000017734	ENSTRUP00000037733	notothenia coriiceps mrna for slow myosin heavy chain ( -a4 gene)	gnl|UG|Hs#S33826577
isotig00675	gi|326678008|ref|XP_002667379.2|PREDICTED: myosin heavy chain, fast skeletal muscle [Danio rerio]	gi|13431711|sp|Q90339.2|MYSS_CYPCARecName: Full=Myosin heavy chain, fast skeletal muscle	ENST00000226207	ENSMUST00000075734	ENSDART00000051360	ENSGACT00000001991	ENSORLT00000002475	ENSTNIT00000017955	ENSTRUT00000037868	ENSP00000226207	ENSMUSP00000127514	ENSDARP00000051359	ENSGACP00000001988	ENSORLP00000002474	ENSTNIP00000017734	ENSTRUP00000037733	notothenia coriiceps mrna for slow myosin heavy chain ( -a4 gene)	gnl|UG|Hs#S33826577
isotig00676	gi|239937537|ref|NP_001155228.1|myosin heavy chain [Oryzias latipes]	gi|13431711|sp|Q90339.2|MYSS_CYPCARecName: Full=Myosin heavy chain, fast skeletal muscle	ENST00000255381	ENSMUST00000170942	ENSDART00000051360	ENSGACT00000001991	ENSORLT00000002475	ENSTNIT00000017955	ENSTRUT00000037868	ENSP00000226207	ENSMUSP00000127514	ENSDARP00000051359	ENSGACP00000001988	ENSORLP00000002474	ENSTNIP00000017734	ENSTRUP00000037733	notothenia coriiceps mrna for slow myosin heavy chain ( -a4 gene)	gnl|UG|Hs#S3219108
isotig00677	gi|225707756|gb|ACO09724.1|Phosphate carrier protein, mitochondrial precursor [Osmerus mordax]	gi|127276|sp|P16036.1|MPCP_RATRecName: Full=Phosphate carrier protein, mitochondrial; AltName: Full=Phosphate transport protein; Short=PTP; AltName: Full=Solute carrier family 25 member 3; Flags: Precursor	ENST00000549338	ENSMUST00000164505	ENSDART00000034704	ENSGACT00000001443	ENSORLT00000012524	ENSTNIT00000010221	ENSTRUT00000027487	ENSP00000447740	ENSMUSP00000132480	ENSDARP00000033622	ENSGACP00000001446	ENSORLP00000012523	ENSTNIP00000010041	ENSTRUP00000027378	tetraodon nigroviridis full-length cdna	gnl|UG|Hs#S21295120
isotig00680	gi|156523287|ref|NP_001096041.1|ryanodine receptor 1 [Danio rerio]	gi|1173335|sp|P16960.2|RYR1_PIGRecName: Full=Ryanodine receptor 1; Short=RYR-1; Short=RyR1; AltName: Full=Skeletal muscle calcium release channel; AltName: Full=Skeletal muscle-type ryanodine receptor	ENST00000360985	ENSMUST00000032813	ENSDART00000036015	ENSGACT00000017168	ENSORLT00000008002	ENSTNIT00000022442	ENSTRUT00000039120	ENSP00000352608	ENSMUSP00000032813	ENSDARP00000032856	ENSGACP00000017134	ENSORLP00000008001	ENSTNIP00000007107	ENSTRUP00000038980	danio rerio ryanodine receptor 1a mrna	gnl|UG|Hs#S3246
isotig00681	gi|164429|gb|AAA31022.1|calcium release channel protein [Sus scrofa]	gi|134134|sp|P11716.1|RYR1_RABITRecName: Full=Ryanodine receptor 1; Short=RYR-1; Short=RyR1; AltName: Full=Skeletal muscle calcium release channel; AltName: Full=Skeletal muscle-type ryanodine receptor	ENST00000360985	ENSMUST00000032813	ENSDART00000036015	ENSGACT00000017168	ENSORLT00000008002	ENSTNIT00000022442	ENSTRUT00000039128	ENSP00000354254	ENSMUSP00000032813	ENSDARP00000012040	ENSGACP00000017134	ENSORLP00000021132	ENSTNIP00000022204	ENSTRUP00000038988	danio rerio ryanodine receptor 1b mrna	gnl|UG|Dr#S18658686
isotig00682	gi|2108232|gb|AAB58117.1|ryanodine receptor RyR1 isoform [Makaira nigricans]	gi|1173335|sp|P16960.2|RYR1_PIGRecName: Full=Ryanodine receptor 1; Short=RYR-1; Short=RyR1; AltName: Full=Skeletal muscle calcium release channel; AltName: Full=Skeletal muscle-type ryanodine receptor	ENST00000360985	ENSMUST00000021750	ENSDART00000014749	ENSGACT00000027379	ENSORLT00000008002	ENSTNIT00000013098	ENSTRUT00000043575	ENSP00000354254	ENSMUSP00000032813	ENSDARP00000012040	ENSGACP00000027327	ENSORLP00000008001	ENSTNIP00000022204	ENSTRUP00000043430	mnu97329makaira nigricans ryanodine receptor 1 isoform complete cds	gnl|UG|Dr#S40597804
isotig00684	gi|303668381|gb|ADM16300.1|Cold-inducible RNA-binding protein [Salmo salar]	gi|82247034|sp|Q9DED4.1|CIRBB_XENLARecName: Full=Cold-inducible RNA-binding protein B; AltName: Full=Cold-inducible RNA-binding protein 2; Short=xCIRP2; AltName: Full=Glycine-rich RNA-binding protein CIRP-B	ENST00000413636	ENSMUST00000140774	ENSDART00000105404	ENSGACT00000020093	ENSORLT00000019323	ENSTNIT00000003090	ENSTRUT00000025763	ENSP00000322887	ENSMUSP00000052642	ENSDARP00000096178	ENSGACP00000019756	ENSORLP00000019322	ENSTNIP00000001653	ENSTRUP00000025659	epinephelus coioides hyperosmotic glycine rich protein complete cds	gnl|UG|Oni#S53742722
isotig00685	gi|303668381|gb|ADM16300.1|Cold-inducible RNA-binding protein [Salmo salar]	gi|82247034|sp|Q9DED4.1|CIRBB_XENLARecName: Full=Cold-inducible RNA-binding protein B; AltName: Full=Cold-inducible RNA-binding protein 2; Short=xCIRP2; AltName: Full=Glycine-rich RNA-binding protein CIRP-B	ENST00000413636	ENSMUST00000140774	ENSDART00000105405	ENSGACT00000020093	ENSORLT00000019323	ENSTNIT00000003090	ENSTRUT00000025763	ENSP00000322887	ENSMUSP00000052642	ENSDARP00000096178	ENSGACP00000019756	ENSORLP00000019322	ENSTNIP00000001653	ENSTRUP00000025659	epinephelus bruneus clone jkjrrc001_09-d11-t3 cold inducible rna binding protein partial cds	gnl|UG|Gac#S29927853
isotig00686	gi|45387527|ref|NP_991103.1|SET and MYND domain containing 1 [Danio rerio]	gi|332278221|sp|P97443.3|SMYD1_MOUSERecName: Full=SET and MYND domain-containing protein 1; AltName: Full=CD8b-opposite; AltName: Full=Zinc finger protein BOP; Short=m-BOP	ENST00000419482	ENSMUST00000114188	ENSDART00000027811	ENSGACT00000024508	ENSORLT00000014050	ENSTNIT00000004699	ENSTRUT00000033190	ENSP00000393453	ENSMUSP00000109826	ENSDARP00000027046	ENSGACP00000008773	ENSORLP00000014049	ENSTNIP00000019786	ENSTRUP00000033063	gasterosteus aculeatus clone cfw166-d02 mrna sequence	gnl|UG|Dr#S31852582
isotig00687	gi|45387527|ref|NP_991103.1|SET and MYND domain containing 1 [Danio rerio]	gi|332278221|sp|P97443.3|SMYD1_MOUSERecName: Full=SET and MYND domain-containing protein 1; AltName: Full=CD8b-opposite; AltName: Full=Zinc finger protein BOP; Short=m-BOP	ENST00000419482	ENSMUST00000114188	ENSDART00000027811	ENSGACT00000024508	ENSORLT00000014050	ENSTNIT00000004699	ENSTRUT00000033190	ENSP00000393453	ENSMUSP00000109826	ENSDARP00000027046	ENSGACP00000008773	ENSORLP00000014049	ENSTNIP00000019786	ENSTRUP00000033063	gasterosteus aculeatus clone cfw166-d02 mrna sequence	gnl|UG|Dr#S31852582
isotig00688	gi|45387527|ref|NP_991103.1|SET and MYND domain containing 1 [Danio rerio]	gi|332278221|sp|P97443.3|SMYD1_MOUSERecName: Full=SET and MYND domain-containing protein 1; AltName: Full=CD8b-opposite; AltName: Full=Zinc finger protein BOP; Short=m-BOP	ENST00000419482	ENSMUST00000114188	ENSDART00000027811	ENSGACT00000024508	ENSORLT00000014050	ENSTNIT00000004699	ENSTRUT00000033190	ENSP00000393453	ENSMUSP00000109826	ENSDARP00000027046	ENSGACP00000008773	ENSORLP00000014049	ENSTNIP00000019786	ENSTRUP00000033063	gasterosteus aculeatus clone cfw166-d02 mrna sequence	gnl|UG|Dr#S31852582
isotig00689	gi|325111375|gb|ADY80025.1|glutathione S-transferase theta b [Oplegnathus fasciatus]	gi|1170112|sp|P20135.3|GSTT1_CHICKRecName: Full=Glutathione S-transferase theta-1; AltName: Full=GST class-theta; AltName: Full=GST-CL1	ENST00000443377	ENSMUST00000001715	ENSDART00000015841	ENSGACT00000019523	ENSORLT00000025588	ENSTNIT00000005147	ENSTRUT00000023216	ENSP00000248935	ENSMUSP00000113839	ENSDARP00000010116	ENSGACP00000019485	ENSORLP00000024982	ENSTNIP00000005001	ENSTRUP00000023120	oplegnathus fasciatus glutathione s-transferase theta b complete cds	gnl|UG|Oni#S53770735
isotig00690	gi|325111375|gb|ADY80025.1|glutathione S-transferase theta b [Oplegnathus fasciatus]	gi|1170112|sp|P20135.3|GSTT1_CHICKRecName: Full=Glutathione S-transferase theta-1; AltName: Full=GST class-theta; AltName: Full=GST-CL1	ENST00000443377	ENSMUST00000001715	ENSDART00000015841	ENSGACT00000019523	ENSORLT00000024763	ENSTNIT00000005147	ENSTRUT00000023216	ENSP00000248935	ENSMUSP00000113839	ENSDARP00000010116	ENSGACP00000019485	ENSORLP00000024982	ENSTNIP00000005001	ENSTRUP00000023120	oplegnathus fasciatus glutathione s-transferase theta b complete cds	gnl|UG|Oni#S53770735
isotig00691	gi|325111375|gb|ADY80025.1|glutathione S-transferase theta b [Oplegnathus fasciatus]	gi|1170112|sp|P20135.3|GSTT1_CHICKRecName: Full=Glutathione S-transferase theta-1; AltName: Full=GST class-theta; AltName: Full=GST-CL1	ENST00000443377	ENSMUST00000001715	ENSDART00000015841	ENSGACT00000019523	ENSORLT00000025588	ENSTNIT00000005147	ENSTRUT00000023216	ENSP00000248935	ENSMUSP00000113839	ENSDARP00000010116	ENSGACP00000019485	ENSORLP00000024982	ENSTNIP00000005001	ENSTRUP00000023120	oplegnathus fasciatus glutathione s-transferase theta b complete cds	gnl|UG|Oni#S53770735
isotig00692	gi|213513644|ref|NP_001134811.1|GDP-L-fucose synthetase [Salmo salar]	gi|13124123|sp|Q13630.1|FCL_HUMANRecName: Full=GDP-L-fucose synthase; AltName: Full=GDP-4-keto-6-deoxy-D-mannose-3,5-epimerase-4-reductase; AltName: Full=Protein FX; AltName: Full=Red cell NADP(H)-binding protein; AltName: Full=Short-chain dehydrogenase/reductase family 4E member 1	ENST00000425753	ENSMUST00000023231	ENSDART00000057980	ENSGACT00000016844	ENSORLT00000015679	ENSTNIT00000011240	ENSTRUT00000016781	ENSP00000398803	ENSMUSP00000023231	ENSDARP00000057979	ENSGACP00000016810	ENSORLP00000015678	ENSTNIP00000011058	ENSTRUP00000016708	salmo salar gdp-l-fucose synthetase mrna	gnl|UG|Gac#S29933626
isotig00693	gi|213513644|ref|NP_001134811.1|GDP-L-fucose synthetase [Salmo salar]	gi|13124123|sp|Q13630.1|FCL_HUMANRecName: Full=GDP-L-fucose synthase; AltName: Full=GDP-4-keto-6-deoxy-D-mannose-3,5-epimerase-4-reductase; AltName: Full=Protein FX; AltName: Full=Red cell NADP(H)-binding protein; AltName: Full=Short-chain dehydrogenase/reductase family 4E member 1	ENST00000425753	ENSMUST00000023231	ENSDART00000057980	ENSGACT00000016844	ENSORLT00000015679	ENSTNIT00000011240	ENSTRUT00000016781	ENSP00000398803	ENSMUSP00000023231	ENSDARP00000057979	ENSGACP00000016810	ENSORLP00000015678	ENSTNIP00000011058	ENSTRUP00000016708	salmo salar gdp-l-fucose synthetase mrna	gnl|UG|Gac#S29933626
isotig00694	gi|213513644|ref|NP_001134811.1|GDP-L-fucose synthetase [Salmo salar]	gi|13124123|sp|Q13630.1|FCL_HUMANRecName: Full=GDP-L-fucose synthase; AltName: Full=GDP-4-keto-6-deoxy-D-mannose-3,5-epimerase-4-reductase; AltName: Full=Protein FX; AltName: Full=Red cell NADP(H)-binding protein; AltName: Full=Short-chain dehydrogenase/reductase family 4E member 1	ENST00000425753	ENSMUST00000023231	ENSDART00000057980	ENSGACT00000016844	ENSORLT00000015679	ENSTNIT00000011240	ENSTRUT00000016781	ENSP00000398803	ENSMUSP00000023231	ENSDARP00000057979	ENSGACP00000016810	ENSORLP00000015678	ENSTNIP00000011058	ENSTRUP00000016708	salmo salar gdp-l-fucose synthetase mrna	gnl|UG|Gac#S29933626
isotig00698	gi|323650040|gb|ADX97106.1|elongation factor RNA polymerase II 2 [Perca flavescens]	gi|341940492|sp|Q3UKU1.2|ELL2_MOUSERecName: Full=RNA polymerase II elongation factor ELL2	ENST00000262809	ENSMUST00000093454	ENSDART00000102408	ENSGACT00000011786	ENSORLT00000010844	ENSTNIT00000002799	ENSTRUT00000038482	ENSP00000399704	ENSMUSP00000001583	ENSDARP00000093185	ENSGACP00000011778	ENSORLP00000010843	ENSTNIP00000002545	ENSTRUP00000038345	perca flavescens clone pf_429 elongation factor rna polymerase ii 2 partial cds	gnl|UG|Gac#S34483448
isotig00700	gi|323650040|gb|ADX97106.1|elongation factor RNA polymerase II 2 [Perca flavescens]	gi|341940492|sp|Q3UKU1.2|ELL2_MOUSERecName: Full=RNA polymerase II elongation factor ELL2	ENST00000262809	ENSMUST00000093454	ENSDART00000102408	ENSGACT00000011802	ENSORLT00000010844	ENSTNIT00000002799	ENSTRUT00000038482	ENSP00000399704	ENSMUSP00000001583	ENSDARP00000093185	ENSGACP00000011778	ENSORLP00000010843	ENSTNIP00000002545	ENSTRUP00000038345	perca flavescens clone pf_429 elongation factor rna polymerase ii 2 partial cds	gnl|UG|Gac#S29918341
isotig00701	gi|213514256|ref|NP_001134840.1|Nucleoside diphosphate kinase 3 [Salmo salar]	gi|55584186|sp|Q9WV85.3|NDK3_MOUSERecName: Full=Nucleoside diphosphate kinase 3; Short=NDK 3; Short=NDP kinase 3; AltName: Full=DR-nm23; AltName: Full=Nucleoside diphosphate kinase C; Short=NDPKC; AltName: Full=nm23-M3	ENST00000013034	ENSMUST00000024978	ENSDART00000080666	ENSGACT00000017275	ENSORLT00000014700	ENSTNIT00000014727	ENSTRUT00000011524	ENSP00000219302	ENSMUSP00000024978	ENSDARP00000075112	ENSGACP00000017241	ENSORLP00000014699	ENSTNIP00000014528	ENSTRUP00000011464	salmo salar nucleoside diphosphate kinase 3 mrna	gnl|UG|Ola#S53081555
isotig00702	gi|213514256|ref|NP_001134840.1|Nucleoside diphosphate kinase 3 [Salmo salar]	gi|55584186|sp|Q9WV85.3|NDK3_MOUSERecName: Full=Nucleoside diphosphate kinase 3; Short=NDK 3; Short=NDP kinase 3; AltName: Full=DR-nm23; AltName: Full=Nucleoside diphosphate kinase C; Short=NDPKC; AltName: Full=nm23-M3	ENST00000013034	ENSMUST00000024978	ENSDART00000080666	ENSGACT00000017275	ENSORLT00000014700	ENSTNIT00000014727	ENSTRUT00000011524	ENSP00000219302	ENSMUSP00000024978	ENSDARP00000075112	ENSGACP00000017241	ENSORLP00000014699	ENSTNIP00000014528	ENSTRUP00000011464	salmo salar nucleoside diphosphate kinase 3 mrna	gnl|UG|Ola#S53081555
isotig00707	gi|47209573|emb|CAF89833.1|unnamed protein product [Tetraodon nigroviridis]	gi|14194724|sp|Q9HBU6.1|EKI1_HUMANRecName: Full=Ethanolamine kinase 1; Short=EKI 1	ENST00000367198	ENSMUST00000032413	ENSDART00000143208	ENSGACT00000025272	ENSORLT00000011037	ENSTNIT00000005446	ENSTRUT00000008088	ENSP00000266517	ENSMUSP00000032413	ENSDARP00000019763	ENSGACP00000025223	ENSORLP00000011036	ENSTNIP00000005300	ENSTRUP00000008040	epinephelus coioides ethanolamine kinase 1 partial cds	gnl|UG|Gac#S27227864
isotig00708	gi|47209573|emb|CAF89833.1|unnamed protein product [Tetraodon nigroviridis]	gi|14194724|sp|Q9HBU6.1|EKI1_HUMANRecName: Full=Ethanolamine kinase 1; Short=EKI 1	ENST00000367198	ENSMUST00000032413	ENSDART00000143208	ENSGACT00000025272	ENSORLT00000011037	ENSTNIT00000005446	ENSTRUT00000008088	ENSP00000266517	ENSMUSP00000032413	ENSDARP00000019763	ENSGACP00000025223	ENSORLP00000011036	ENSTNIP00000005300	ENSTRUP00000008040	epinephelus coioides ethanolamine kinase 1 partial cds	gnl|UG|Gac#S27227864
isotig00713	gi|229365834|gb|ACQ57897.1|Dehydrogenase/reductase SDR family member 4 [Anoplopoma fimbria]	gi|308153436|sp|Q8WNV7.2|DHRS4_PIGRecName: Full=Dehydrogenase/reductase SDR family member 4; AltName: Full=NADPH-dependent carbonyl reductase/NADP-retinol dehydrogenase; Short=CR; Short=PHCR; AltName: Full=NADPH-dependent retinol dehydrogenase/reductase; Short=NDRD; AltName: Full=Peroxisomal short-chain alcohol dehydrogenase; Short=PSCD	ENST00000313250	ENSMUST00000022821	ENSDART00000124653	ENSGACT00000025421	ENSORLT00000009298	ENSTNIT00000017061	ENSTRUT00000022755	ENSP00000326219	ENSMUSP00000022821	ENSDARP00000106922	ENSGACP00000025372	ENSORLP00000009297	ENSTNIP00000016847	ENSTRUP00000022661	anoplopoma fimbria clone afim-evh-528-082 dehydrogenase reductase sdr family member 4 complete cds	gnl|UG|Gac#S34482455
isotig00714	gi|229365834|gb|ACQ57897.1|Dehydrogenase/reductase SDR family member 4 [Anoplopoma fimbria]	gi|308153436|sp|Q8WNV7.2|DHRS4_PIGRecName: Full=Dehydrogenase/reductase SDR family member 4; AltName: Full=NADPH-dependent carbonyl reductase/NADP-retinol dehydrogenase; Short=CR; Short=PHCR; AltName: Full=NADPH-dependent retinol dehydrogenase/reductase; Short=NDRD; AltName: Full=Peroxisomal short-chain alcohol dehydrogenase; Short=PSCD	ENST00000313250	ENSMUST00000022821	ENSDART00000124653	ENSGACT00000025421	ENSORLT00000009298	ENSTNIT00000017061	ENSTRUT00000022755	ENSP00000326219	ENSMUSP00000022821	ENSDARP00000106922	ENSGACP00000025372	ENSORLP00000009297	ENSTNIP00000016847	ENSTRUP00000022661	anoplopoma fimbria clone afim-evh-528-082 dehydrogenase reductase sdr family member 4 complete cds	gnl|UG|Gac#S34482455
isotig00719	gi|339961496|gb|AEK25827.1|diazepam-binding inhibitor [Micropterus salmoides]	gi|1168274|sp|P45883.2|ACBP_RANRIRecName: Full=Acyl-CoA-binding protein homolog; Short=ACBP; AltName: Full=Diazepam-binding inhibitor homolog; Short=DBI	ENST00000355857	ENSMUST00000112648	ENSDART00000046209	ENSGACT00000012256	ENSORLT00000011608	ENSTNIT00000021763	ENSTRUT00000016732	ENSP00000348116	ENSMUSP00000118830	ENSDARP00000046208	ENSGACP00000012232	ENSORLP00000011607	ENSTNIP00000021528	ENSTRUP00000016660	anoplopoma fimbria clone afim-evh-504-268 acyl- -binding protein homolog complete cds	gnl|UG|Gac#S35376015
isotig00720	gi|339961496|gb|AEK25827.1|diazepam-binding inhibitor [Micropterus salmoides]	gi|1168274|sp|P45883.2|ACBP_RANRIRecName: Full=Acyl-CoA-binding protein homolog; Short=ACBP; AltName: Full=Diazepam-binding inhibitor homolog; Short=DBI	ENST00000355857	ENSMUST00000112648	ENSDART00000046209	ENSGACT00000012256	ENSORLT00000011608	ENSTNIT00000021763	ENSTRUT00000016732	ENSP00000348116	ENSMUSP00000118830	ENSDARP00000046208	ENSGACP00000012232	ENSORLP00000011607	ENSTNIP00000021528	ENSTRUP00000016660	anoplopoma fimbria clone afim-evh-504-268 acyl- -binding protein homolog complete cds	gnl|UG|Gac#S35376015
isotig00721	gi|339961496|gb|AEK25827.1|diazepam-binding inhibitor [Micropterus salmoides]	gi|1168274|sp|P45883.2|ACBP_RANRIRecName: Full=Acyl-CoA-binding protein homolog; Short=ACBP; AltName: Full=Diazepam-binding inhibitor homolog; Short=DBI	ENST00000355857	ENSMUST00000112648	ENSDART00000046209	ENSGACT00000012256	ENSORLT00000011608	ENSTNIT00000021763	ENSTRUT00000016732	ENSP00000348116	ENSMUSP00000118830	ENSDARP00000046208	ENSGACP00000012232	ENSORLP00000011607	ENSTNIP00000021528	ENSTRUP00000016660	anoplopoma fimbria clone afim-evh-504-268 acyl- -binding protein homolog complete cds	gnl|UG|Gac#S35376015
isotig00737	gi|164690953|dbj|BAF98659.1|ribosomal protein L12 [Solea senegalensis]	gi|32130449|sp|P35979.2|RL12_MOUSERecName: Full=60S ribosomal protein L12	ENST00000361436	ENSMUST00000076703	ENSDART00000008807	ENSGACT00000023156	ENSORLT00000000696	ENSTNIT00000006177	ENSTRUT00000029619	ENSP00000354739	ENSMUSP00000084807	ENSDARP00000009096	ENSGACP00000023117	ENSORLP00000000696	ENSTNIP00000006029	ENSTRUP00000029502	solea senegalensis rpl12 mrna for ribosomal protein complete cds	gnl|UG|Gmr#S41379163
isotig00738	gi|164690953|dbj|BAF98659.1|ribosomal protein L12 [Solea senegalensis]	gi|32130449|sp|P35979.2|RL12_MOUSERecName: Full=60S ribosomal protein L12	ENST00000361436	ENSMUST00000076703	ENSDART00000008807	ENSGACT00000023156	ENSORLT00000000696	ENSTNIT00000006177	ENSTRUT00000029619	ENSP00000354739	ENSMUSP00000084807	ENSDARP00000009096	ENSGACP00000023117	ENSORLP00000000696	ENSTNIP00000006029	ENSTRUP00000029502	solea senegalensis rpl12 mrna for ribosomal protein complete cds	gnl|UG|Gmr#S41379163
isotig00746	gi|47221543|emb|CAF97808.1|unnamed protein product [Tetraodon nigroviridis]	gi|1351179|sp|P49696.1|SYVC_FUGRURecName: Full=Valyl-tRNA synthetase; AltName: Full=Valine--tRNA ligase; Short=ValRS	ENST00000547497	ENSMUST00000087315	ENSDART00000112095	ENSGACT00000012703	ENSORLT00000016376	ENSTNIT00000000804	ENSTRUT00000005167	ENSP00000450316	ENSMUSP00000084572	ENSDARP00000103413	ENSGACP00000012679	ENSORLP00000016375	ENSTNIP00000003849	ENSTRUP00000005137	sebastes schlegelii clone: brf 44- induced by treatment of con a pma	gnl|UG|Dr#S24181902
isotig00754	gi|119588439|gb|EAW68033.1|solute carrier family 35, member C1, isoform CRA_c [Homo sapiens]	gi|20138280|sp|Q96A29.1|FUCT1_HUMANRecName: Full=GDP-fucose transporter 1; AltName: Full=Solute carrier family 35 member C1	ENST00000456334	ENSMUST00000051836	ENSDART00000121691	ENSGACT00000022655	ENSORLT00000001158	ENSTNIT00000012670	ENSTRUT00000041553	ENSP00000399779	ENSMUSP00000049949	ENSDARP00000107020	ENSGACP00000022612	ENSORLP00000001157	ENSTNIP00000012479	ENSTRUP00000041409	gasterosteus aculeatus clone cgx03-g09 mrna sequence	gnl|UG|Gac#S34483267
isotig00755	gi|119588439|gb|EAW68033.1|solute carrier family 35, member C1, isoform CRA_c [Homo sapiens]	gi|20138280|sp|Q96A29.1|FUCT1_HUMANRecName: Full=GDP-fucose transporter 1; AltName: Full=Solute carrier family 35 member C1	ENST00000456334	ENSMUST00000051836	ENSDART00000121691	ENSGACT00000022655	ENSORLT00000001158	ENSTNIT00000012670	ENSTRUT00000041553	ENSP00000399779	ENSMUSP00000049949	ENSDARP00000107020	ENSGACP00000022612	ENSORLP00000001157	ENSTNIP00000012479	ENSTRUP00000041409	gasterosteus aculeatus clone cgx03-g09 mrna sequence	gnl|UG|Gac#S34483267
isotig00760	gi|170675938|dbj|BAG14283.1|green opsin [Thunnus orientalis]	gi|3024309|sp|P87366.1|OPSG_ORYLARecName: Full=Green-sensitive opsin; AltName: Full=Green cone photoreceptor pigment; AltName: Full=KFH-G	ENST00000296271	ENSMUST00000032471	ENSDART00000126830	ENSGACT00000001855	ENSORLT00000024988	ENSTNIT00000001932	ENSTRUT00000005505	ENSP00000296271	ENSMUSP00000032471	ENSDARP00000000979	ENSGACP00000001853	ENSORLP00000024987	ENSTNIP00000002428	ENSTRUP00000005301	gasterosteus aculeatus clone cgx58-c06 mrna sequence	gnl|UG|Gac#S27160980
isotig00761	gi|170675938|dbj|BAG14283.1|green opsin [Thunnus orientalis]	gi|3024309|sp|P87366.1|OPSG_ORYLARecName: Full=Green-sensitive opsin; AltName: Full=Green cone photoreceptor pigment; AltName: Full=KFH-G	ENST00000296271	ENSMUST00000032471	ENSDART00000126830	ENSGACT00000001855	ENSORLT00000024988	ENSTNIT00000001932	ENSTRUT00000005505	ENSP00000296271	ENSMUSP00000032471	ENSDARP00000000979	ENSGACP00000001853	ENSORLP00000024987	ENSTNIP00000002428	ENSTRUP00000005301	gasterosteus aculeatus clone cgx58-c06 mrna sequence	gnl|UG|Gac#S27160980
isotig00762	gi|298162584|gb|ADI59659.1|green opsin [Paralichthys olivaceus]	gi|3024309|sp|P87366.1|OPSG_ORYLARecName: Full=Green-sensitive opsin; AltName: Full=Green cone photoreceptor pigment; AltName: Full=KFH-G	ENST00000296271	ENSMUST00000032471	ENSDART00000000678	ENSGACT00000001855	ENSORLT00000024988	ENSTNIT00000001932	ENSTRUT00000005505	ENSP00000296271	ENSMUSP00000032471	ENSDARP00000000979	ENSGACP00000001853	ENSORLP00000024987	ENSTNIP00000002428	ENSTRUP00000005472	pseudopleuronectes americanus green cone opsin complete cds	gnl|UG|Gac#S24391955
isotig00769	gi|47228533|emb|CAG05353.1|unnamed protein product [Tetraodon nigroviridis]	gi|82241367|sp|Q7ZUX3.1|WIPI4_DANRERecName: Full=WD repeat domain phosphoinositide-interacting protein 4; Short=WIPI-4; AltName: Full=WD repeat-containing protein 45	ENST00000396681	ENSMUST00000115687	ENSDART00000130229	ENSGACT00000020532	ENSORLT00000000474	ENSTNIT00000016766	ENSTRUT00000047785	ENSP00000379913	ENSMUSP00000111351	ENSDARP00000108156	ENSGACP00000020495	ENSORLP00000000474	ENSTNIP00000016553	ENSTRUP00000047624	danio rerio clone rk132a3f10 jm5 protein complete cds	gnl|UG|Dr#S12159759
isotig00770	gi|47228533|emb|CAG05353.1|unnamed protein product [Tetraodon nigroviridis]	gi|82241367|sp|Q7ZUX3.1|WIPI4_DANRERecName: Full=WD repeat domain phosphoinositide-interacting protein 4; Short=WIPI-4; AltName: Full=WD repeat-containing protein 45	ENST00000376368	ENSMUST00000115687	ENSDART00000130229	ENSGACT00000020534	ENSORLT00000000474	ENSTNIT00000016766	ENSTRUT00000047785	ENSP00000365546	ENSMUSP00000111351	ENSDARP00000108156	ENSGACP00000020495	ENSORLP00000000474	ENSTNIP00000016553	ENSTRUP00000047624	tetraodon nigroviridis full-length cdna	gnl|UG|Dr#S18530001
isotig00771	gi|41053895|ref|NP_956525.1|WD repeat domain phosphoinositide-interacting protein 4 [Danio rerio]	gi|82241367|sp|Q7ZUX3.1|WIPI4_DANRERecName: Full=WD repeat domain phosphoinositide-interacting protein 4; Short=WIPI-4; AltName: Full=WD repeat-containing protein 45	ENST00000376357	ENSMUST00000155914	ENSDART00000130229	ENSGACT00000020532	ENSORLT00000000474	ENSTNIT00000016766	ENSTRUT00000047785	ENSP00000393640	ENSMUSP00000116483	ENSDARP00000108156	ENSGACP00000020493	ENSORLP00000000474	ENSTNIP00000016553	ENSTRUP00000047624	tetraodon nigroviridis full-length cdna	gnl|UG|Oni#S53767902
isotig00774	gi|55742561|ref|NP_998414.1|chitinase, acidic.2 [Danio rerio]	gi|51316067|sp|Q95M17.1|CHIA_BOVINRecName: Full=Acidic mammalian chitinase; Short=AMCase; AltName: Full=Chitin-binding protein b04; Short=CBPb04; Flags: Precursor	ENST00000255409	ENSMUST00000029510	ENSDART00000067817	ENSGACT00000015229	ENSORLT00000013331	ENSTNIT00000002411	ENSTRUT00000022661	ENSP00000255409	ENSMUSP00000078134	ENSDARP00000067816	ENSGACP00000015200	ENSORLP00000013330	ENSTNIP00000000910	ENSTRUP00000022567	tetraodon nigroviridis full-length cdna	gnl|UG|Gac#S24324713
isotig00775	gi|209730282|gb|ACI66010.1|Nicotinamide riboside kinase 2 [Salmo salar]	gi|50401178|sp|Q9NPI5.1|NRK2_HUMANRecName: Full=Nicotinamide riboside kinase 2; Short=NRK 2; Short=NmR-K 2; AltName: Full=Integrin beta-1-binding protein 3; AltName: Full=Muscle integrin-binding protein; Short=MIBP; AltName: Full=Nicotinic acid riboside kinase 2; AltName: Full=Ribosylnicotinamide kinase 2; Short=RNK 2; AltName: Full=Ribosylnicotinic acid kinase 2	ENST00000168977	ENSMUST00000005069	ENSDART00000097753	ENSGACT00000014114	ENSORLT00000022536	ENSTNIT00000003804	ENSTRUT00000023403	ENSP00000168977	ENSMUSP00000005069	ENSDARP00000088524	ENSGACP00000014089	ENSORLP00000023175	ENSTNIP00000001288	ENSTRUP00000023306	tetraodon nigroviridis full-length cdna	gnl|UG|Oni#S53751447
isotig00776	gi|225716052|gb|ACO13872.1|Nicotinamide riboside kinase 2 [Esox lucius]	gi|50401178|sp|Q9NPI5.1|NRK2_HUMANRecName: Full=Nicotinamide riboside kinase 2; Short=NRK 2; Short=NmR-K 2; AltName: Full=Integrin beta-1-binding protein 3; AltName: Full=Muscle integrin-binding protein; Short=MIBP; AltName: Full=Nicotinic acid riboside kinase 2; AltName: Full=Ribosylnicotinamide kinase 2; Short=RNK 2; AltName: Full=Ribosylnicotinic acid kinase 2	ENST00000168977	ENSMUST00000005069	ENSDART00000137432	ENSGACT00000014096	ENSORLT00000022537	ENSTNIT00000003804	ENSTRUT00000023403	ENSP00000168977	ENSMUSP00000005069	ENSDARP00000088524	ENSGACP00000014089	ENSORLP00000023175	ENSTNIP00000001288	ENSTRUP00000023306	tetraodon nigroviridis full-length cdna	gnl|UG|Ola#S44118061
isotig00801	gi|94733847|emb|CAK11483.1|novel protein (zgc:64062) [Danio rerio]	gi|122065728|sp|P49432.2|ODPB_RATRecName: Full=Pyruvate dehydrogenase E1 component subunit beta, mitochondrial; Short=PDHE1-B; Flags: Precursor	ENST00000480626	ENSMUST00000022268	ENSDART00000132641	ENSGACT00000021351	ENSORLT00000024299	ENSTNIT00000009688	ENSTRUT00000005417	ENSP00000418448	ENSMUSP00000022268	ENSDARP00000115411	ENSGACP00000005204	ENSORLP00000024298	ENSTNIP00000009513	ENSTRUP00000005384	lithognathus mormyrus clone lmos2p09a09 mrna sequence	gnl|UG|Oni#S53690472
isotig00803	gi|47202076|emb|CAF89284.1|unnamed protein product [Tetraodon nigroviridis]	gi|114535|sp|P08428.1|ATPA_XENLARecName: Full=ATP synthase subunit alpha, mitochondrial; Flags: Precursor	ENST00000542290	ENSMUST00000114748	ENSDART00000024199	ENSGACT00000021351	ENSORLT00000006316	ENSTNIT00000009987	ENSTRUT00000046344	ENSP00000440198	ENSMUSP00000110396	ENSDARP00000027947	ENSGACP00000021314	ENSORLP00000006315	ENSTNIP00000009809	ENSTRUP00000040173	tetraodon nigroviridis full-length cdna	gnl|UG|Oni#S53690472
isotig00819	gi|146332721|gb|ABQ22866.1|COP9 signalosome complex subunit 1-like protein [Callithrix jacchus]	gi|47116574|sp|Q99LD4.1|CSN1_MOUSERecName: Full=COP9 signalosome complex subunit 1; Short=SGN1; Short=Signalosome subunit 1; AltName: Full=G protein pathway suppressor 1; Short=GPS-1; AltName: Full=JAB1-containing signalosome subunit 1	ENST00000392358	ENSMUST00000050774	ENSDART00000059506	ENSGACT00000005671	ENSORLT00000021853	ENSTNIT00000013306	ENSTRUT00000033732	ENSP00000347251	ENSMUSP00000112007	ENSDARP00000059505	ENSGACP00000005655	ENSORLP00000021852	ENSTNIP00000013114	ENSTRUP00000033606	tetraodon nigroviridis full-length cdna	gnl|UG|Gac#S24370921
isotig00820	gi|146332721|gb|ABQ22866.1|COP9 signalosome complex subunit 1-like protein [Callithrix jacchus]	gi|47116574|sp|Q99LD4.1|CSN1_MOUSERecName: Full=COP9 signalosome complex subunit 1; Short=SGN1; Short=Signalosome subunit 1; AltName: Full=G protein pathway suppressor 1; Short=GPS-1; AltName: Full=JAB1-containing signalosome subunit 1	ENST00000392358	ENSMUST00000050774	ENSDART00000059506	ENSGACT00000005671	ENSORLT00000021853	ENSTNIT00000013306	ENSTRUT00000033732	ENSP00000347251	ENSMUSP00000112007	ENSDARP00000059505	ENSGACP00000005655	ENSORLP00000021852	ENSTNIP00000013114	ENSTRUP00000033606	tetraodon nigroviridis full-length cdna	gnl|UG|Gac#S24370921
isotig00821	gi|146332721|gb|ABQ22866.1|COP9 signalosome complex subunit 1-like protein [Callithrix jacchus]	gi|47116574|sp|Q99LD4.1|CSN1_MOUSERecName: Full=COP9 signalosome complex subunit 1; Short=SGN1; Short=Signalosome subunit 1; AltName: Full=G protein pathway suppressor 1; Short=GPS-1; AltName: Full=JAB1-containing signalosome subunit 1	ENST00000392358	ENSMUST00000050774	ENSDART00000059506	ENSGACT00000005671	ENSORLT00000021853	ENSTNIT00000013306	ENSTRUT00000033732	ENSP00000347251	ENSMUSP00000112007	ENSDARP00000059505	ENSGACP00000005655	ENSORLP00000021852	ENSTNIP00000013114	ENSTRUP00000033606	tetraodon nigroviridis full-length cdna	gnl|UG|Gac#S24370921
isotig00833	gi|47226524|emb|CAG08540.1|unnamed protein product [Tetraodon nigroviridis]	gi|229462807|sp|P79741.2|PESC_DANRERecName: Full=Pescadillo	ENST00000402284	ENSMUST00000020705	ENSDART00000023101	ENSGACT00000012307	ENSORLT00000009888	ENSTNIT00000019211	ENSTRUT00000040821	ENSP00000346725	ENSMUSP00000020705	ENSDARP00000026992	ENSGACP00000012290	ENSORLP00000009887	ENSTNIP00000018983	ENSTRUP00000040679	gasterosteus aculeatus clone cgx94-h12 mrna sequence	gnl|UG|Gac#S34483019
isotig00837	gi|229367660|gb|ACQ58810.1|Transcription elongation factor B polypeptide 2 [Anoplopoma fimbria]	gi|51317294|sp|P62870.1|ELOB_RATRecName: Full=Transcription elongation factor B polypeptide 2; AltName: Full=Elongin 18 kDa subunit; AltName: Full=Elongin-B; Short=EloB; AltName: Full=RNA polymerase II transcription factor SIII subunit B; AltName: Full=SIII p18	ENST00000262306	ENSMUST00000069579	ENSDART00000140569	ENSGACT00000009592	ENSORLT00000007229	ENSTNIT00000022359	ENSTRUT00000013242	ENSP00000262306	ENSMUSP00000066210	ENSDARP00000114273	ENSGACP00000009572	ENSORLP00000007228	ENSTNIP00000022122	ENSTRUP00000013181	anoplopoma fimbria clone afim-evh-531-010 transcription elongation factor b polypeptide 2 complete cds	gnl|UG|Oni#S53701681
isotig00839	gi|47225505|emb|CAG11988.1|unnamed protein product [Tetraodon nigroviridis]	gi|42560556|sp|Q9NZW5.2|MPP6_HUMANRecName: Full=MAGUK p55 subfamily member 6; AltName: Full=Veli-associated MAGUK 1; Short=VAM-1	ENST00000536246	ENSMUST00000036236	ENSDART00000149166	ENSGACT00000011164	ENSORLT00000009876	ENSTNIT00000021826	ENSTRUT00000038182	ENSP00000379737	ENSMUSP00000039314	ENSDARP00000123608	ENSGACP00000009088	ENSORLP00000009875	ENSTNIP00000021591	ENSTRUP00000038045	danio rerio im: mrna (cdna clone image:4786972) partial cds	gnl|UG|Gac#S30351891
isotig00840	gi|47225505|emb|CAG11988.1|unnamed protein product [Tetraodon nigroviridis]	gi|42560556|sp|Q9NZW5.2|MPP6_HUMANRecName: Full=MAGUK p55 subfamily member 6; AltName: Full=Veli-associated MAGUK 1; Short=VAM-1	ENST00000536246	ENSMUST00000036236	ENSDART00000149166	ENSGACT00000011164	ENSORLT00000009873	ENSTNIT00000021826	ENSTRUT00000038182	ENSP00000391020	ENSMUSP00000039314	ENSDARP00000107029	ENSGACP00000011141	ENSORLP00000009872	ENSTNIP00000021591	ENSTRUP00000038045	danio rerio im: mrna (cdna clone image:4786972) partial cds	gnl|UG|Gac#S30351891
isotig00855	gi|47228731|emb|CAG07463.1|unnamed protein product [Tetraodon nigroviridis]	gi|81886863|sp|O88420.1|SCN8A_RATRecName: Full=Sodium channel protein type 8 subunit alpha; AltName: Full=Peripheral nerve protein type 4; Short=PN4; AltName: Full=Sodium channel 6; Short=NaCh6; AltName: Full=Sodium channel protein type VIII subunit alpha; AltName: Full=Voltage-gated sodium channel subunit alpha Nav1.6	ENST00000545061	ENSMUST00000021056	ENSDART00000022761	ENSGACT00000011216	ENSORLT00000008707	ENSTNIT00000023282	ENSTRUT00000040310	ENSP00000440360	ENSMUSP00000104536	ENSDARP00000013108	ENSGACP00000011193	ENSORLP00000023854	ENSTNIP00000023040	ENSTRUP00000040168	frbscas2takifugu rubripes mrna for sodium channel alpha partial cds	gnl|UG|Ipu#S49621034
isotig00860	gi|17433107|sp|O13277.3|LDHA_SPHIDRecName: Full=L-lactate dehydrogenase A chain; Short=LDH-A	gi|59799792|sp|P69083.2|LDHA_GILMIRecName: Full=L-lactate dehydrogenase A chain; Short=LDH-A	ENST00000422447	ENSMUST00000032373	ENSDART00000059886	ENSGACT00000014973	ENSORLT00000012534	ENSTNIT00000014530	ENSTRUT00000027372	ENSP00000229319	ENSMUSP00000103267	ENSDARP00000059885	ENSGACP00000014945	ENSORLP00000012533	ENSTNIP00000014332	ENSTRUP00000027264	slu80002sphyraena lucasana lactate dehydrogenase-a (ldh-a) complete cds	gnl|UG|Dr#S19185386
isotig00866	gi|47228042|emb|CAF97671.1|unnamed protein product [Tetraodon nigroviridis]	gi|115314|sp|P20785.1|CO6A1_CHICKRecName: Full=Collagen alpha-1(VI) chain; Flags: Precursor	ENST00000486023	ENSMUST00000105412	ENSDART00000110608	ENSGACT00000016699	ENSORLT00000014596	ENSTNIT00000010916	ENSTRUT00000012272	ENSP00000355180	ENSMUSP00000101052	ENSDARP00000103794	ENSGACP00000016665	ENSORLP00000014595	ENSTNIP00000010735	ENSTRUP00000012212	channa maculata microsatellite chm188 sequence	gnl|UG|Gac#S24392406
isotig00867	gi|47228042|emb|CAF97671.1|unnamed protein product [Tetraodon nigroviridis]	gi|115314|sp|P20785.1|CO6A1_CHICKRecName: Full=Collagen alpha-1(VI) chain; Flags: Precursor	ENST00000486023	ENSMUST00000105412	ENSDART00000110608	ENSGACT00000016699	ENSORLT00000014596	ENSTNIT00000010916	ENSTRUT00000012272	ENSP00000355180	ENSMUSP00000101052	ENSDARP00000103794	ENSGACP00000016665	ENSORLP00000014595	ENSTNIP00000010735	ENSTRUP00000012212	channa maculata microsatellite chm188 sequence	gnl|UG|Gac#S24392406
isotig00868	gi|47228042|emb|CAF97671.1|unnamed protein product [Tetraodon nigroviridis]	gi|115314|sp|P20785.1|CO6A1_CHICKRecName: Full=Collagen alpha-1(VI) chain; Flags: Precursor	ENST00000486023	ENSMUST00000105412	ENSDART00000110608	ENSGACT00000016699	ENSORLT00000014596	ENSTNIT00000010916	ENSTRUT00000012272	ENSP00000355180	ENSMUSP00000101052	ENSDARP00000103794	ENSGACP00000016665	ENSORLP00000014595	ENSTNIP00000010735	ENSTRUP00000012212	channa maculata microsatellite chm188 sequence	gnl|UG|Gac#S24392406
isotig00869	gi|317418859|emb|CBN80897.1|Cytidine deaminase [Dicentrarchus labrax]	gi|1705718|sp|P32320.2|CDD_HUMANRecName: Full=Cytidine deaminase; AltName: Full=Cytidine aminohydrolase	ENST00000375071	ENSMUST00000030535	ENSDART00000055694	ENSGACT00000010293	ENSORLT00000020214	ENSTNIT00000001964	ENSTRUT00000024891	ENSP00000364212	ENSMUSP00000030535	ENSDARP00000055693	ENSGACP00000010271	ENSORLP00000020213	ENSTNIP00000002833	ENSTRUP00000024790	epinephelus coioides cytidine deaminase partial cds	gnl|UG|Ola#S14471611
isotig00870	gi|317418859|emb|CBN80897.1|Cytidine deaminase [Dicentrarchus labrax]	gi|1705718|sp|P32320.2|CDD_HUMANRecName: Full=Cytidine deaminase; AltName: Full=Cytidine aminohydrolase	ENST00000375071	ENSMUST00000030535	ENSDART00000055694	ENSGACT00000010293	ENSORLT00000020214	ENSTNIT00000001964	ENSTRUT00000024891	ENSP00000364212	ENSMUSP00000030535	ENSDARP00000055693	ENSGACP00000010271	ENSORLP00000020213	ENSTNIP00000002833	ENSTRUP00000024790	epinephelus coioides cytidine deaminase partial cds	gnl|UG|Ola#S14471611
isotig00875	gi|47220325|emb|CAF98424.1|unnamed protein product [Tetraodon nigroviridis]	gi|308153428|sp|Q9UNU6.2|CP8B1_HUMANRecName: Full=7-alpha-hydroxycholest-4-en-3-one 12-alpha-hydroxylase; AltName: Full=7-alpha-hydroxy-4-cholesten-3-one 12-alpha-hydroxylase; AltName: Full=CYPVIIIB1; AltName: Full=Cytochrome P450 8B1; AltName: Full=Sterol 12-alpha-hydroxylase	ENST00000316161	ENSMUST00000062474	ENSDART00000053012	ENSGACT00000023054	ENSORLT00000022034	ENSTNIT00000011494	ENSTRUT00000034993	ENSP00000318867	ENSMUSP00000052989	ENSDARP00000091773	ENSGACP00000023011	ENSORLP00000022033	ENSTNIP00000011312	ENSTRUP00000034865	zebrafish dna sequence from clone ch73-198j8 in linkage group complete sequence	gnl|UG|Gac#S29934051
isotig00876	gi|47220325|emb|CAF98424.1|unnamed protein product [Tetraodon nigroviridis]	gi|13124037|sp|O02766.3|CP8B1_RABITRecName: Full=7-alpha-hydroxycholest-4-en-3-one 12-alpha-hydroxylase; AltName: Full=7-alpha-hydroxy-4-cholesten-3-one 12-alpha-hydroxylase; AltName: Full=CYPVIIIB1; AltName: Full=Cytochrome P450 8B1; AltName: Full=Sterol 12-alpha-hydroxylase	ENST00000316161	ENSMUST00000062474	ENSDART00000053012	ENSGACT00000023054	ENSORLT00000022034	ENSTNIT00000011494	ENSTRUT00000034993	ENSP00000318867	ENSMUSP00000052989	ENSDARP00000091773	ENSGACP00000023011	ENSORLP00000022033	ENSTNIP00000011312	ENSTRUP00000034865	zebrafish dna sequence from clone ch73-198j8 in linkage group complete sequence	gnl|UG|Gac#S29934051
isotig00877	gi|47220325|emb|CAF98424.1|unnamed protein product [Tetraodon nigroviridis]	gi|308153428|sp|Q9UNU6.2|CP8B1_HUMANRecName: Full=7-alpha-hydroxycholest-4-en-3-one 12-alpha-hydroxylase; AltName: Full=7-alpha-hydroxy-4-cholesten-3-one 12-alpha-hydroxylase; AltName: Full=CYPVIIIB1; AltName: Full=Cytochrome P450 8B1; AltName: Full=Sterol 12-alpha-hydroxylase	ENST00000316161	ENSMUST00000062474	ENSDART00000053012	ENSGACT00000023054	ENSORLT00000022034	ENSTNIT00000011494	ENSTRUT00000034993	ENSP00000318867	ENSMUSP00000052989	ENSDARP00000091773	ENSGACP00000023011	ENSORLP00000022033	ENSTNIP00000011312	ENSTRUP00000034865	zebrafish dna sequence from clone ch73-198j8 in linkage group complete sequence	gnl|UG|Gac#S29934051
isotig00884	gi|4502549|ref|NP_001734.1|calmodulin [Homo sapiens]	gi|49037408|sp|P62161.2|CALM_RATRecName: Full=Calmodulin; Short=CaM	ENST00000291295	ENSMUST00000019514	ENSDART00000050308	ENSGACT00000006828	ENSORLT00000001798	ENSTNIT00000012778	ENSTRUT00000021890	ENSP00000375785	ENSMUSP00000105709	ENSDARP00000065391	ENSGACP00000016673	ENSORLP00000022187	ENSTNIP00000012587	ENSTRUP00000029442	anoplopoma fimbria clone afim-evh-017-381 calmodulin complete cds	gnl|UG|Dr#S36321014
isotig00885	gi|4502549|ref|NP_001734.1|calmodulin [Homo sapiens]	gi|49037408|sp|P62161.2|CALM_RATRecName: Full=Calmodulin; Short=CaM	ENST00000291295	ENSMUST00000019514	ENSDART00000050308	ENSGACT00000006828	ENSORLT00000001798	ENSTNIT00000012778	ENSTRUT00000021890	ENSP00000375785	ENSMUSP00000105709	ENSDARP00000065391	ENSGACP00000016673	ENSORLP00000022187	ENSTNIP00000012587	ENSTRUP00000029442	anoplopoma fimbria clone afim-evh-017-381 calmodulin complete cds	gnl|UG|Dr#S33162631
isotig00886	gi|4502549|ref|NP_001734.1|calmodulin [Homo sapiens]	gi|49037408|sp|P62161.2|CALM_RATRecName: Full=Calmodulin; Short=CaM	ENST00000291295	ENSMUST00000019514	ENSDART00000050308	ENSGACT00000006828	ENSORLT00000001798	ENSTNIT00000012778	ENSTRUT00000021890	ENSP00000375785	ENSMUSP00000105709	ENSDARP00000065391	ENSGACP00000016673	ENSORLP00000022187	ENSTNIP00000012587	ENSTRUP00000029442	anoplopoma fimbria clone afim-evh-017-381 calmodulin complete cds	gnl|UG|Dr#S33162631
isotig00890	gi|47222137|emb|CAG11563.1|unnamed protein product [Tetraodon nigroviridis]	gi|156630494|sp|A5A6L1.1|CYR61_PANTRRecName: Full=Protein CYR61; AltName: Full=Cysteine-rich angiogenic inducer 61; Flags: Precursor	ENST00000451137	ENSMUST00000029846	ENSDART00000129496	ENSGACT00000008888	ENSORLT00000013491	ENSTNIT00000021487	ENSTRUT00000047434	ENSP00000398736	ENSMUSP00000029846	ENSDARP00000112300	ENSGACP00000008869	ENSORLP00000013494	ENSTNIP00000021252	ENSTRUP00000047275	salmo salar cef-10 mrna	gnl|UG|Gac#S24380965
isotig00891	gi|47222137|emb|CAG11563.1|unnamed protein product [Tetraodon nigroviridis]	gi|156630494|sp|A5A6L1.1|CYR61_PANTRRecName: Full=Protein CYR61; AltName: Full=Cysteine-rich angiogenic inducer 61; Flags: Precursor	ENST00000451137	ENSMUST00000029846	ENSDART00000129496	ENSGACT00000008888	ENSORLT00000013491	ENSTNIT00000021487	ENSTRUT00000047434	ENSP00000398736	ENSMUSP00000029846	ENSDARP00000112300	ENSGACP00000008869	ENSORLP00000013494	ENSTNIP00000021252	ENSTRUP00000047275	salmo salar cef-10 mrna	gnl|UG|Gac#S24380965
isotig00892	gi|47230361|emb|CAF99554.1|unnamed protein product [Tetraodon nigroviridis]	gi|123893363|sp|Q28I47.1|S38A8_XENTRRecName: Full=Putative sodium-coupled neutral amino acid transporter 8	ENST00000299709	ENSMUST00000133821	ENSDART00000076345	ENSGACT00000020998	ENSORLT00000011189	ENSTNIT00000012362	ENSTRUT00000046296	ENSP00000299709	ENSMUSP00000119987	ENSDARP00000070819	ENSGACP00000020958	ENSORLP00000011188	ENSTNIP00000012171	ENSTRUP00000046141	danio rerio sodium-coupled neutral amino acid transporter 8-like mrna	gnl|UG|Ola#S34410642
isotig00893	gi|41054081|ref|NP_956165.1|S-adenosylmethionine synthase isoform type-1 [Danio rerio]	gi|122136199|sp|Q2KJC6.1|METK1_BOVINRecName: Full=S-adenosylmethionine synthase isoform type-1; Short=AdoMet synthase 1; AltName: Full=Methionine adenosyltransferase 1; Short=MAT 1	ENST00000372206	ENSMUST00000047286	ENSDART00000057869	ENSGACT00000005591	ENSORLT00000016106	ENSTNIT00000015006	ENSTRUT00000020909	ENSP00000303147	ENSMUSP00000044288	ENSDARP00000057868	ENSGACP00000005575	ENSORLP00000016105	ENSTNIP00000011512	ENSTRUP00000020822	tetraodon nigroviridis full-length cdna	gnl|UG|Dr#S46924200
isotig00894	gi|209735878|gb|ACI68808.1|S-adenosylmethionine synthetase isoform type-2 [Salmo salar]	gi|417297|sp|Q00266.2|METK1_HUMANRecName: Full=S-adenosylmethionine synthase isoform type-1; Short=AdoMet synthase 1; AltName: Full=Methionine adenosyltransferase 1; Short=MAT 1; AltName: Full=Methionine adenosyltransferase I/III; Short=MAT-I/III	ENST00000372206	ENSMUST00000047286	ENSDART00000057869	ENSGACT00000010610	ENSORLT00000009258	ENSTNIT00000011694	ENSTRUT00000032992	ENSP00000361280	ENSMUSP00000131357	ENSDARP00000057868	ENSGACP00000010588	ENSORLP00000009257	ENSTNIP00000011512	ENSTRUP00000032867	salmo salar clone ssal-rgb2-651-191 s-adenosylmethionine synthetase isoform type-2 complete cds	gnl|UG|Gac#S29933809
isotig00895	gi|41054081|ref|NP_956165.1|S-adenosylmethionine synthase isoform type-1 [Danio rerio]	gi|81902386|sp|Q91X83.1|METK1_MOUSERecName: Full=S-adenosylmethionine synthase isoform type-1; Short=AdoMet synthase 1; AltName: Full=Methionine adenosyltransferase 1; Short=MAT 1	ENST00000372206	ENSMUST00000047286	ENSDART00000057869	ENSGACT00000010610	ENSORLT00000009258	ENSTNIT00000011694	ENSTRUT00000032992	ENSP00000361280	ENSMUSP00000044288	ENSDARP00000057868	ENSGACP00000010588	ENSORLP00000009257	ENSTNIP00000011512	ENSTRUP00000032867	tetraodon nigroviridis full-length cdna	gnl|UG|Gac#S24322757
isotig00899	gi|229367072|gb|ACQ58516.1|Myosin light polypeptide 6 [Anoplopoma fimbria]	gi|2842665|sp|Q64119.3|MYL6_RATRecName: Full=Myosin light polypeptide 6; AltName: Full=17 kDa myosin light chain; Short=LC17; AltName: Full=Myosin light chain 3; Short=MLC-3; AltName: Full=Myosin light chain alkali 3; Short=Myosin light chain A3; AltName: Full=Smooth muscle and nonmuscle myosin light chain alkali 6	ENST00000550697	ENSMUST00000164181	ENSDART00000077662	ENSGACT00000011833	ENSORLT00000009354	ENSTNIT00000022905	ENSTRUT00000034050	ENSP00000448101	ENSMUSP00000128803	ENSDARP00000106177	ENSGACP00000011809	ENSORLP00000009353	ENSTNIP00000022666	ENSTRUP00000033923	anoplopoma fimbria clone afim-evh-534-100 myosin light polypeptide 6 complete cds	gnl|UG|Gac#S30374602
isotig00900	gi|229367072|gb|ACQ58516.1|Myosin light polypeptide 6 [Anoplopoma fimbria]	gi|2842665|sp|Q64119.3|MYL6_RATRecName: Full=Myosin light polypeptide 6; AltName: Full=17 kDa myosin light chain; Short=LC17; AltName: Full=Myosin light chain 3; Short=MLC-3; AltName: Full=Myosin light chain alkali 3; Short=Myosin light chain A3; AltName: Full=Smooth muscle and nonmuscle myosin light chain alkali 6	ENST00000547649	ENSMUST00000164181	ENSDART00000135631	ENSGACT00000011833	ENSORLT00000009354	ENSTNIT00000022905	ENSTRUT00000034051	ENSP00000446714	ENSMUSP00000128803	ENSDARP00000112496	ENSGACP00000011809	ENSORLP00000009353	ENSTNIP00000022666	ENSTRUP00000033925	anoplopoma fimbria clone afim-evh-501-332 myosin light polypeptide 6 complete cds	gnl|UG|Gac#S30374602
isotig00909	gi|197099614|ref|NP_001124953.1|hypothetical protein LOC100171826 [Pongo abelii]	gi|52782789|sp|Q921M7.1|FA49B_MOUSERecName: Full=Protein FAM49B	ENST00000355549	ENSMUST00000167108	ENSDART00000145648	ENSGACT00000005949	ENSORLT00000009407	ENSTNIT00000012297	ENSTRUT00000022300	ENSP00000430433	ENSMUSP00000132486	ENSDARP00000039716	ENSGACP00000005932	ENSORLP00000009406	ENSTNIP00000020272	ENSTRUP00000022209	ictalurus furcatus clone cbzf14251 fam49b complete cds	gnl|UG|Gac#S24372971
isotig00910	gi|197099614|ref|NP_001124953.1|hypothetical protein LOC100171826 [Pongo abelii]	gi|52782789|sp|Q921M7.1|FA49B_MOUSERecName: Full=Protein FAM49B	ENST00000355549	ENSMUST00000167108	ENSDART00000145648	ENSGACT00000005949	ENSORLT00000009407	ENSTNIT00000020503	ENSTRUT00000022300	ENSP00000430433	ENSMUSP00000132486	ENSDARP00000039716	ENSGACP00000005932	ENSORLP00000009406	ENSTNIP00000020272	ENSTRUP00000022209	ictalurus furcatus clone cbzf14251 fam49b complete cds	gnl|UG|Gac#S24372971
isotig00919	gi|47206419|emb|CAF94177.1|unnamed protein product [Tetraodon nigroviridis]	gi|400132|sp|Q02974.1|KHK_RATRecName: Full=Ketohexokinase; AltName: Full=Hepatic fructokinase	ENST00000260598	ENSMUST00000031053	ENSDART00000048440	ENSGACT00000004095	ENSORLT00000016411	ENSTNIT00000008455	ENSTRUT00000040737	ENSP00000260598	ENSMUSP00000031053	ENSDARP00000048439	ENSGACP00000004081	ENSORLP00000016410	ENSTNIP00000008289	ENSTRUP00000040595	tetraodon nigroviridis full-length cdna	gnl|UG|Ssa#S53177645
isotig00920	gi|259155395|ref|NP_001158759.1|ketohexokinase [Salmo salar]	gi|400132|sp|Q02974.1|KHK_RATRecName: Full=Ketohexokinase; AltName: Full=Hepatic fructokinase	ENST00000464371	ENSMUST00000117435	ENSDART00000048440	ENSGACT00000004095	ENSORLT00000016411	ENSTNIT00000008455	ENSTRUT00000040736	ENSP00000260598	ENSMUSP00000114064	ENSDARP00000048439	ENSGACP00000004081	ENSORLP00000016410	ENSTNIP00000008289	ENSTRUP00000040594	tetraodon nigroviridis full-length cdna	gnl|UG|Oni#S53758299
isotig00921	gi|50540340|ref|NP_001002636.1|ketohexokinase [Danio rerio]	gi|1730044|sp|P50053.1|KHK_HUMANRecName: Full=Ketohexokinase; AltName: Full=Hepatic fructokinase	ENST00000490823	ENSMUST00000117435	ENSDART00000105218	ENSGACT00000004092	ENSORLT00000016410	ENSTNIT00000008455	ENSTRUT00000040738	ENSP00000260599	ENSMUSP00000114064	ENSDARP00000095989	ENSGACP00000004077	ENSORLP00000016409	ENSTNIP00000008289	ENSTRUP00000040596	tetraodon nigroviridis full-length cdna	gnl|UG|Oni#S53758299
isotig00933	gi|291190448|ref|NP_001167267.1|Mitogen-activated protein kinase 3 [Salmo salar]	gi|232066|sp|P27361.4|MK03_HUMANRecName: Full=Mitogen-activated protein kinase 3; Short=MAP kinase 3; Short=MAPK 3; AltName: Full=ERT2; AltName: Full=Extracellular signal-regulated kinase 1; Short=ERK-1; AltName: Full=Insulin-stimulated MAP2 kinase; AltName: Full=MAP kinase isoform p44; Short=p44-MAPK; AltName: Full=Microtubule-associated protein 2 kinase; AltName: Full=Mitogen-activated protein …	ENST00000484663	ENSMUST00000091328	ENSDART00000103746	ENSGACT00000017379	ENSORLT00000015021	ENSTNIT00000014732	ENSTRUT00000013872	ENSP00000432742	ENSMUSP00000088880	ENSDARP00000094521	ENSGACP00000017345	ENSORLP00000015020	ENSTNIP00000014533	ENSTRUP00000013809	paralichthys olivaceus mitogen-activated protein kinase complete cds	gnl|UG|Oni#S53753708
isotig00934	gi|291190448|ref|NP_001167267.1|Mitogen-activated protein kinase 3 [Salmo salar]	gi|232066|sp|P27361.4|MK03_HUMANRecName: Full=Mitogen-activated protein kinase 3; Short=MAP kinase 3; Short=MAPK 3; AltName: Full=ERT2; AltName: Full=Extracellular signal-regulated kinase 1; Short=ERK-1; AltName: Full=Insulin-stimulated MAP2 kinase; AltName: Full=MAP kinase isoform p44; Short=p44-MAPK; AltName: Full=Microtubule-associated protein 2 kinase; AltName: Full=Mitogen-activated protein …	ENST00000484663	ENSMUST00000091328	ENSDART00000103746	ENSGACT00000017379	ENSORLT00000015021	ENSTNIT00000014732	ENSTRUT00000013872	ENSP00000432742	ENSMUSP00000088880	ENSDARP00000094521	ENSGACP00000017345	ENSORLP00000015020	ENSTNIP00000014533	ENSTRUP00000013809	paralichthys olivaceus mitogen-activated protein kinase complete cds	gnl|UG|Ssa#S35657258
isotig00939	gi|229366448|gb|ACQ58204.1|UDP-N-acetylglucosamine/UDP-glucose/GDP-mannose transporter [Anoplopoma fimbria]	gi|75042313|sp|Q5RDC9.1|S35D2_PONABRecName: Full=UDP-N-acetylglucosamine/UDP-glucose/GDP-mannose transporter; AltName: Full=Solute carrier family 35 member D2	ENST00000235345	ENSMUST00000072164	ENSDART00000073957	ENSGACT00000021349	ENSORLT00000013478	ENSTNIT00000009914	ENSTRUT00000028866	ENSP00000235345	ENSMUSP00000037617	ENSDARP00000068446	ENSGACP00000021308	ENSORLP00000013477	ENSTNIP00000009738	ENSTRUP00000028750	anoplopoma fimbria clone afim-evh-526-159 udp-n-acetylglucosamine udp-glucose gdp-mannose transporter complete cds	gnl|UG|Gac#S24326685
isotig00943	gi|213513718|ref|NP_001134837.1|COMM domain-containing protein 7 [Salmo salar]	gi|118572242|sp|Q3MHX1.1|COMD7_BOVINRecName: Full=COMM domain-containing protein 7	ENST00000278980	ENSMUST00000165757	ENSDART00000053414	ENSGACT00000013616	ENSORLT00000025123	ENSTNIT00000009789	ENSTRUT00000032116	ENSP00000278980	ENSMUSP00000071752	ENSDARP00000053413	ENSGACP00000013591	ENSORLP00000025122	ENSTNIP00000009614	ENSTRUP00000031993	gasterosteus aculeatus clone cnb81-h12 mrna sequence	gnl|UG|Gac#S24417049
isotig00944	gi|213513718|ref|NP_001134837.1|COMM domain-containing protein 7 [Salmo salar]	gi|118572242|sp|Q3MHX1.1|COMD7_BOVINRecName: Full=COMM domain-containing protein 7	ENST00000446419	ENSMUST00000165757	ENSDART00000053414	ENSGACT00000013616	ENSORLT00000025123	ENSTNIT00000009789	ENSTRUT00000032116	ENSP00000395339	ENSMUSP00000130997	ENSDARP00000053413	ENSGACP00000013591	ENSORLP00000025122	ENSTNIP00000009614	ENSTRUP00000031993	gasterosteus aculeatus clone cnb81-h12 mrna sequence	gnl|UG|Gac#S24417049
isotig00954	gi|19526275|gb|AAL89669.1|AF411956_10hydroxymethylglutaryl-CoA lyase [Takifugu rubripes]	gi|547653|sp|P35915.1|HMGCL_CHICKRecName: Full=Hydroxymethylglutaryl-CoA lyase; Short=HL; Short=HMG-CoA lyase; AltName: Full=3-hydroxy-3-methylglutarate-CoA lyase	ENST00000374483	ENSMUST00000148613	ENSDART00000125363	ENSGACT00000009488	ENSORLT00000021836	ENSTNIT00000020247	ENSTRUT00000016330	ENSP00000363607	ENSMUSP00000030432	ENSDARP00000104510	ENSGACP00000009468	ENSORLP00000021835	ENSTNIP00000020016	ENSTRUP00000016258	tetraodon nigroviridis full-length cdna	gnl|UG|Ola#S14474711
isotig00962	gi|47204846|emb|CAF91249.1|unnamed protein product [Tetraodon nigroviridis]	gi|82202820|sp|Q6Q7X9.1|KLH31_DANRERecName: Full=Kelch-like protein 31; AltName: Full=Kelch repeat and BTB domain-containing protein 1; AltName: Full=Kelch-like protein Klhl	ENST00000370905	ENSMUST00000057781	ENSDART00000075902	ENSGACT00000002746	ENSORLT00000009486	ENSTNIT00000006503	ENSTRUT00000010451	ENSP00000359942	ENSMUSP00000059643	ENSDARP00000070382	ENSGACP00000002742	ENSORLP00000009485	ENSTNIP00000006354	ENSTRUP00000010393	danio rerio kelch-like protein 31-like mrna	gnl|UG|Gac#S24386608
isotig00963	gi|47204846|emb|CAF91249.1|unnamed protein product [Tetraodon nigroviridis]	gi|82202820|sp|Q6Q7X9.1|KLH31_DANRERecName: Full=Kelch-like protein 31; AltName: Full=Kelch repeat and BTB domain-containing protein 1; AltName: Full=Kelch-like protein Klhl	ENST00000370905	ENSMUST00000057781	ENSDART00000075902	ENSGACT00000002746	ENSORLT00000009486	ENSTNIT00000006503	ENSTRUT00000010451	ENSP00000359942	ENSMUSP00000059643	ENSDARP00000070382	ENSGACP00000002742	ENSORLP00000009485	ENSTNIP00000006354	ENSTRUP00000010393	danio rerio kelch-like protein 31-like mrna	gnl|UG|Gac#S24386608
isotig00966	gi|53749653|ref|NP_998558.1|pyruvate dehydrogenase E1 alpha 1 [Danio rerio]	gi|266686|sp|P29804.1|ODPA_PIGRecName: Full=Pyruvate dehydrogenase E1 component subunit alpha, somatic form, mitochondrial; AltName: Full=PDHE1-A type I; Flags: Precursor	ENST00000379815	ENSMUST00000033662	ENSDART00000023784	ENSGACT00000027396	ENSORLT00000008263	ENSTNIT00000013109	ENSTRUT00000043475	ENSP00000369134	ENSMUSP00000033662	ENSDARP00000024338	ENSGACP00000027344	ENSORLP00000008262	ENSTNIP00000012917	ENSTRUP00000043330	gasterosteus aculeatus clone cfw238-a02 mrna sequence	gnl|UG|Dr#S17871637
isotig00967	gi|53749653|ref|NP_998558.1|pyruvate dehydrogenase E1 alpha 1 [Danio rerio]	gi|266686|sp|P29804.1|ODPA_PIGRecName: Full=Pyruvate dehydrogenase E1 component subunit alpha, somatic form, mitochondrial; AltName: Full=PDHE1-A type I; Flags: Precursor	ENST00000379815	ENSMUST00000033662	ENSDART00000023784	ENSGACT00000027396	ENSORLT00000008263	ENSTNIT00000013109	ENSTRUT00000043475	ENSP00000369134	ENSMUSP00000033662	ENSDARP00000024338	ENSGACP00000027344	ENSORLP00000008262	ENSTNIP00000012917	ENSTRUP00000043330	gasterosteus aculeatus clone cfw238-a02 mrna sequence	gnl|UG|Dr#S17871637
isotig00970	gi|47085773|ref|NP_998222.1|aspartate aminotransferase, cytoplasmic [Danio rerio]	gi|112971|sp|P00504.3|AATC_CHICKRecName: Full=Aspartate aminotransferase, cytoplasmic; AltName: Full=Glutamate oxaloacetate transaminase 1; AltName: Full=Transaminase A	ENST00000370508	ENSMUST00000026196	ENSDART00000057090	ENSGACT00000000370	ENSORLT00000000037	ENSTNIT00000008717	ENSTRUT00000013065	ENSP00000359539	ENSMUSP00000026196	ENSDARP00000060165	ENSGACP00000000370	ENSORLP00000000037	ENSTNIP00000008549	ENSTRUP00000013004	salmo salar aspartate cytoplasmic mrna	gnl|UG|Hs#S42536797
isotig00971	gi|47085773|ref|NP_998222.1|aspartate aminotransferase, cytoplasmic [Danio rerio]	gi|112971|sp|P00504.3|AATC_CHICKRecName: Full=Aspartate aminotransferase, cytoplasmic; AltName: Full=Glutamate oxaloacetate transaminase 1; AltName: Full=Transaminase A	ENST00000370508	ENSMUST00000026196	ENSDART00000057090	ENSGACT00000000370	ENSORLT00000000037	ENSTNIT00000008717	ENSTRUT00000013065	ENSP00000359539	ENSMUSP00000026196	ENSDARP00000060165	ENSGACP00000000370	ENSORLP00000000037	ENSTNIP00000008549	ENSTRUP00000013004	salmo salar aspartate cytoplasmic mrna	gnl|UG|Hs#S42536797
isotig00972	gi|317419134|emb|CBN81171.1|Hexosaminidase D [Dicentrarchus labrax]	gi|82183019|sp|Q6DGA7.1|CQ062_DANRERecName: Full=Uncharacterized protein C17orf62 homolog	ENST00000306645	ENSMUST00000038709	ENSDART00000105562	ENSGACT00000007014	ENSORLT00000023873	ENSTNIT00000014670	ENSTRUT00000021726	ENSP00000307765	ENSMUSP00000042277	ENSDARP00000096339	ENSGACP00000006996	ENSORLP00000023872	ENSTNIP00000014472	ENSTRUP00000021840	tetraodon nigroviridis full-length cdna	gnl|UG|Gac#S29923164
isotig00973	gi|317419134|emb|CBN81171.1|Hexosaminidase D [Dicentrarchus labrax]	gi|82183019|sp|Q6DGA7.1|CQ062_DANRERecName: Full=Uncharacterized protein C17orf62 homolog	ENST00000306645	ENSMUST00000038709	ENSDART00000105562	ENSGACT00000007014	ENSORLT00000023873	ENSTNIT00000014670	ENSTRUT00000021726	ENSP00000307765	ENSMUSP00000042277	ENSDARP00000096339	ENSGACP00000006996	ENSORLP00000023872	ENSTNIP00000014472	ENSTRUP00000021840	tetraodon nigroviridis full-length cdna	gnl|UG|Gac#S29923164
isotig00974	gi|47219911|emb|CAF97181.1|unnamed protein product [Tetraodon nigroviridis]	gi|45477007|sp|O14494.1|LPP1_HUMANRecName: Full=Lipid phosphate phosphohydrolase 1; AltName: Full=PAP2-alpha; AltName: Full=Phosphatidate phosphohydrolase type 2a; AltName: Full=Phosphatidic acid phosphatase 2a; Short=PAP-2a; Short=PAP2a	ENST00000264775	ENSMUST00000016144	ENSDART00000075412	ENSGACT00000021514	ENSORLT00000006883	ENSTNIT00000010536	ENSTRUT00000037323	ENSP00000264775	ENSMUSP00000016144	ENSDARP00000069895	ENSGACP00000021473	ENSORLP00000006882	ENSTNIP00000010355	ENSTRUP00000037189	salmo salar clone ssal-rgf-501-065 lipid phosphate phosphohydrolase 1 complete cds	gnl|UG|Gac#S24348385
isotig00975	gi|47219911|emb|CAF97181.1|unnamed protein product [Tetraodon nigroviridis]	gi|45477007|sp|O14494.1|LPP1_HUMANRecName: Full=Lipid phosphate phosphohydrolase 1; AltName: Full=PAP2-alpha; AltName: Full=Phosphatidate phosphohydrolase type 2a; AltName: Full=Phosphatidic acid phosphatase 2a; Short=PAP-2a; Short=PAP2a	ENST00000264775	ENSMUST00000016144	ENSDART00000075412	ENSGACT00000021514	ENSORLT00000006883	ENSTNIT00000010536	ENSTRUT00000037323	ENSP00000264775	ENSMUSP00000016144	ENSDARP00000069895	ENSGACP00000021473	ENSORLP00000006882	ENSTNIP00000010355	ENSTRUP00000037189	salmo salar clone ssal-rgf-501-065 lipid phosphate phosphohydrolase 1 complete cds	gnl|UG|Gac#S24348385
isotig00976	gi|213510714|ref|NP_001133577.1|F-actin-capping protein subunit alpha-1 [Salmo salar]	gi|115592|sp|P13127.1|CAZA1_CHICKRecName: Full=F-actin-capping protein subunit alpha-1; AltName: Full=Beta-actinin subunit I; AltName: Full=CapZ 36/32	ENST00000263168	ENSMUST00000094028	ENSDART00000078509	ENSGACT00000013477	ENSORLT00000011190	ENSTNIT00000019377	ENSTRUT00000018544	ENSP00000263168	ENSMUSP00000102381	ENSDARP00000072971	ENSGACP00000013452	ENSORLP00000011189	ENSTNIP00000019149	ENSTRUP00000043886	gasterosteus aculeatus clone cnb275-a03 mrna sequence	gnl|UG|Dr#S36303621
isotig00977	gi|213510714|ref|NP_001133577.1|F-actin-capping protein subunit alpha-1 [Salmo salar]	gi|115592|sp|P13127.1|CAZA1_CHICKRecName: Full=F-actin-capping protein subunit alpha-1; AltName: Full=Beta-actinin subunit I; AltName: Full=CapZ 36/32	ENST00000263168	ENSMUST00000094028	ENSDART00000078509	ENSGACT00000013477	ENSORLT00000011190	ENSTNIT00000019377	ENSTRUT00000018544	ENSP00000263168	ENSMUSP00000102381	ENSDARP00000072971	ENSGACP00000013452	ENSORLP00000011189	ENSTNIP00000019149	ENSTRUP00000043886	gasterosteus aculeatus clone cnb275-a03 mrna sequence	gnl|UG|Dr#S36303621
isotig00980	gi|319996705|ref|NP_001188442.1|cholinesterase [Oryzias latipes]	gi|116354|sp|P21927.1|CHLE_RABITRecName: Full=Cholinesterase; AltName: Full=Acylcholine acylhydrolase; AltName: Full=Butyrylcholine esterase; AltName: Full=Choline esterase II; AltName: Full=Pseudocholinesterase; Flags: Precursor	ENST00000447483	ENSMUST00000150983	ENSDART00000052989	ENSGACT00000009633	ENSORLT00000025016	ENSTNIT00000009786	ENSTRUT00000012830	ENSP00000264381	ENSMUSP00000083097	ENSDARP00000052988	ENSGACP00000009613	ENSORLP00000012993	ENSTNIP00000000268	ENSTRUP00000012768	oryzias latipes cholinesterase mrna	gnl|UG|Ola#S55408680
isotig00981	gi|319996705|ref|NP_001188442.1|cholinesterase [Oryzias latipes]	gi|116354|sp|P21927.1|CHLE_RABITRecName: Full=Cholinesterase; AltName: Full=Acylcholine acylhydrolase; AltName: Full=Butyrylcholine esterase; AltName: Full=Choline esterase II; AltName: Full=Pseudocholinesterase; Flags: Precursor	ENST00000447483	ENSMUST00000150983	ENSDART00000052989	ENSGACT00000009633	ENSORLT00000025016	ENSTNIT00000009786	ENSTRUT00000012830	ENSP00000264381	ENSMUSP00000083097	ENSDARP00000052988	ENSGACP00000009613	ENSORLP00000012993	ENSTNIP00000000268	ENSTRUP00000012768	oryzias latipes cholinesterase mrna	gnl|UG|Ola#S55408680
isotig00986	gi|76559782|dbj|BAE45310.1|receptor activity modifying protein 4 [Takifugu obscurus]	gi|75046683|sp|Q867C0.1|RAMP1_PIGRecName: Full=Receptor activity-modifying protein 1; Flags: Precursor	ENST00000403885	ENSMUST00000097648	ENSDART00000060321	ENSGACT00000019483	ENSORLT00000002952	ENSTNIT00000011334	ENSTRUT00000037482	ENSP00000386046	ENSMUSP00000095253	ENSDARP00000060320	ENSGACP00000019445	ENSORLP00000002951	ENSTNIP00000011152	ENSTRUP00000037347	tetraodon nigroviridis full-length cdna	gnl|UG|Oni#S53782049
isotig00987	gi|76559782|dbj|BAE45310.1|receptor activity modifying protein 4 [Takifugu obscurus]	gi|75046683|sp|Q867C0.1|RAMP1_PIGRecName: Full=Receptor activity-modifying protein 1; Flags: Precursor	ENST00000403885	ENSMUST00000097648	ENSDART00000060321	ENSGACT00000019483	ENSORLT00000002952	ENSTNIT00000011334	ENSTRUT00000037482	ENSP00000386046	ENSMUSP00000095253	ENSDARP00000060320	ENSGACP00000019445	ENSORLP00000002951	ENSTNIP00000011152	ENSTRUP00000037347	tetraodon nigroviridis full-length cdna	gnl|UG|Oni#S53782049
isotig00988	gi|41054067|ref|NP_956170.1|ADP-ribosylation factor 4 [Danio rerio]	gi|1703378|sp|P51644.2|ARF4_XENLARecName: Full=ADP-ribosylation factor 4	ENST00000000233	ENSMUST00000163300	ENSDART00000103467	ENSGACT00000016594	ENSORLT00000012332	ENSTNIT00000021349	ENSTRUT00000001532	ENSP00000000233	ENSMUSP00000127281	ENSDARP00000062142	ENSGACP00000000888	ENSORLP00000017696	ENSTNIP00000005935	ENSTRUP00000001524	tetraodon nigroviridis full-length cdna	gnl|UG|Gac#S30372995
isotig00989	gi|41054067|ref|NP_956170.1|ADP-ribosylation factor 4 [Danio rerio]	gi|1703378|sp|P51644.2|ARF4_XENLARecName: Full=ADP-ribosylation factor 4	ENST00000000233	ENSMUST00000163300	ENSDART00000103467	ENSGACT00000016594	ENSORLT00000012332	ENSTNIT00000021349	ENSTRUT00000001532	ENSP00000000233	ENSMUSP00000127281	ENSDARP00000062142	ENSGACP00000000888	ENSORLP00000017696	ENSTNIP00000005935	ENSTRUP00000001524	tetraodon nigroviridis full-length cdna	gnl|UG|Gac#S30372995
isotig00990	gi|125812587|ref|XP_697258.2|PREDICTED: protein kinase C and casein kinase substrate in neurons protein 3 [Danio rerio]	gi|22256965|sp|Q9DDA9.1|PACN2_XENLARecName: Full=Protein kinase C and casein kinase substrate in neurons protein 2; Short=x-PACSIN2	ENST00000415232	ENSMUST00000168916	ENSDART00000124504	ENSGACT00000017893	ENSORLT00000002439	ENSTNIT00000016021	ENSTRUT00000041045	ENSP00000338379	ENSMUSP00000058320	ENSDARP00000107150	ENSGACP00000017858	ENSORLP00000002438	ENSTNIP00000015811	ENSTRUP00000040905	danio rerio protein kinase c and casein kinase substrate in neurons protein 1 mrna	gnl|UG|Ssa#S35588884
isotig00991	gi|125812587|ref|XP_697258.2|PREDICTED: protein kinase C and casein kinase substrate in neurons protein 3 [Danio rerio]	gi|22256965|sp|Q9DDA9.1|PACN2_XENLARecName: Full=Protein kinase C and casein kinase substrate in neurons protein 2; Short=x-PACSIN2	ENST00000415232	ENSMUST00000168916	ENSDART00000124504	ENSGACT00000017893	ENSORLT00000002439	ENSTNIT00000016021	ENSTRUT00000041045	ENSP00000338379	ENSMUSP00000058320	ENSDARP00000107150	ENSGACP00000017858	ENSORLP00000002438	ENSTNIP00000015811	ENSTRUP00000040905	danio rerio protein kinase c and casein kinase substrate in neurons protein 1 mrna	gnl|UG|Ssa#S35588884
isotig00992	gi|291190540|ref|NP_001167031.1|calpain small subunit 1 [Salmo salar]	gi|115611|sp|P13135.1|CPNS1_BOVINRecName: Full=Calpain small subunit 1; Short=CSS1; AltName: Full=Calcium-activated neutral proteinase small subunit; Short=CANP small subunit; AltName: Full=Calcium-dependent protease small subunit; Short=CDPS; AltName: Full=Calcium-dependent protease small subunit 1; AltName: Full=Calpain regulatory subunit	ENST00000246533	ENSMUST00000141851	ENSDART00000016112	ENSGACT00000026701	ENSORLT00000000455	ENSTNIT00000014303	ENSTRUT00000016547	ENSP00000246533	ENSMUSP00000103831	ENSDARP00000021850	ENSGACP00000026649	ENSORLP00000000455	ENSTNIP00000014107	ENSTRUP00000016475	salmo salar calpain small subunit 1 mrna	gnl|UG|Gac#S30384000
isotig00993	gi|291190540|ref|NP_001167031.1|calpain small subunit 1 [Salmo salar]	gi|115611|sp|P13135.1|CPNS1_BOVINRecName: Full=Calpain small subunit 1; Short=CSS1; AltName: Full=Calcium-activated neutral proteinase small subunit; Short=CANP small subunit; AltName: Full=Calcium-dependent protease small subunit; Short=CDPS; AltName: Full=Calcium-dependent protease small subunit 1; AltName: Full=Calpain regulatory subunit	ENST00000246533	ENSMUST00000141851	ENSDART00000016112	ENSGACT00000026701	ENSORLT00000000455	ENSTNIT00000014303	ENSTRUT00000016547	ENSP00000246533	ENSMUSP00000103831	ENSDARP00000021850	ENSGACP00000026649	ENSORLP00000000455	ENSTNIP00000014107	ENSTRUP00000016475	salmo salar calpain small subunit 1 mrna	gnl|UG|Gac#S30384000
isotig00994	gi|229367734|gb|ACQ58847.1|Thioredoxin domain-containing protein 17 [Anoplopoma fimbria]	gi|82182092|sp|Q6DBT3.1|TXD17_DANRERecName: Full=Thioredoxin domain-containing protein 17; AltName: Full=Thioredoxin-like protein 5	ENST00000250101	ENSMUST00000021158	ENSDART00000080892	ENSGACT00000014525	ENSORLT00000005923	ENSTNIT00000019538	ENSTRUT00000003249	ENSP00000250101	ENSMUSP00000021158	ENSDARP00000075336	ENSGACP00000014499	ENSORLP00000005922	ENSTNIP00000019309	ENSTRUP00000003230	anoplopoma fimbria clone afim-evh-513-157 thioredoxin domain-containing protein 17 complete cds	gnl|UG|Gac#S35377157
isotig00995	gi|229367734|gb|ACQ58847.1|Thioredoxin domain-containing protein 17 [Anoplopoma fimbria]	gi|82182092|sp|Q6DBT3.1|TXD17_DANRERecName: Full=Thioredoxin domain-containing protein 17; AltName: Full=Thioredoxin-like protein 5	ENST00000250101	ENSMUST00000021158	ENSDART00000080892	ENSGACT00000014525	ENSORLT00000005923	ENSTNIT00000019538	ENSTRUT00000003249	ENSP00000250101	ENSMUSP00000021158	ENSDARP00000075336	ENSGACP00000014499	ENSORLP00000005922	ENSTNIP00000019309	ENSTRUP00000003230	anoplopoma fimbria clone afim-evh-513-157 thioredoxin domain-containing protein 17 complete cds	gnl|UG|Gac#S35377157
isotig00998	gi|225706324|gb|ACO09008.1|Lathosterol oxidase [Osmerus mordax]	gi|6094244|sp|O88822.1|SC5D_MOUSERecName: Full=Lathosterol oxidase; AltName: Full=C-5 sterol desaturase; AltName: Full=Delta(7)-sterol 5-desaturase; AltName: Full=Lathosterol 5-desaturase; AltName: Full=Sterol-C5-desaturase	ENST00000392789	ENSMUST00000169609	ENSDART00000065600	ENSGACT00000027520	ENSORLT00000018443	ENSTNIT00000005953	ENSTRUT00000031642	ENSP00000376539	ENSMUSP00000130438	ENSDARP00000065599	ENSGACP00000027468	ENSORLP00000018442	ENSTNIP00000005805	ENSTRUP00000031519	gasterosteus aculeatus clone cnb58-a01 mrna sequence	gnl|UG|Gac#S34482828
isotig00999	gi|225706324|gb|ACO09008.1|Lathosterol oxidase [Osmerus mordax]	gi|6094244|sp|O88822.1|SC5D_MOUSERecName: Full=Lathosterol oxidase; AltName: Full=C-5 sterol desaturase; AltName: Full=Delta(7)-sterol 5-desaturase; AltName: Full=Lathosterol 5-desaturase; AltName: Full=Sterol-C5-desaturase	ENST00000392789	ENSMUST00000169609	ENSDART00000065600	ENSGACT00000027520	ENSORLT00000018443	ENSTNIT00000005953	ENSTRUT00000031642	ENSP00000376539	ENSMUSP00000130438	ENSDARP00000065599	ENSGACP00000027468	ENSORLP00000018442	ENSTNIP00000005805	ENSTRUP00000031519	gasterosteus aculeatus clone cnb58-a01 mrna sequence	gnl|UG|Gac#S34482828
isotig01000	gi|148745689|gb|AAI42751.1|LOC100148802 protein [Danio rerio]	gi|75057846|sp|Q5E9V3.1|MYOZ2_BOVINRecName: Full=Myozenin-2; AltName: Full=Calsarcin-1	ENST00000540000	ENSMUST00000160353	ENSDART00000111141	ENSGACT00000023866	ENSORLT00000006292	ENSTNIT00000003957	ENSTRUT00000010866	ENSP00000306997	ENSMUSP00000029761	ENSDARP00000097622	ENSGACP00000023819	ENSORLP00000006291	ENSTNIP00000003780	ENSTRUP00000010812	tetraodon nigroviridis full-length cdna	gnl|UG|Gac#S29934677
isotig01001	gi|148745689|gb|AAI42751.1|LOC100148802 protein [Danio rerio]	gi|75057846|sp|Q5E9V3.1|MYOZ2_BOVINRecName: Full=Myozenin-2; AltName: Full=Calsarcin-1	ENST00000540000	ENSMUST00000160353	ENSDART00000111141	ENSGACT00000023866	ENSORLT00000006292	ENSTNIT00000003957	ENSTRUT00000010866	ENSP00000306997	ENSMUSP00000029761	ENSDARP00000097622	ENSGACP00000023819	ENSORLP00000006291	ENSTNIP00000003780	ENSTRUP00000010812	tetraodon nigroviridis full-length cdna	gnl|UG|Gac#S29934677
isotig01042	gi|229366230|gb|ACQ58095.1|Cytochrome c [Anoplopoma fimbria]	gi|60392159|sp|Q6IQM2.3|CYC_DANRERecName: Full=Cytochrome c	ENST00000443545	ENSMUST00000073080	ENSDART00000036456	ENSGACT00000015494	ENSORLT00000023225	ENSTNIT00000012939	ENSTRUT00000014099	ENSP00000416479	ENSMUSP00000072829	ENSDARP00000034555	ENSGACP00000015463	ENSORLP00000023224	ENSTNIP00000012747	ENSTRUP00000014034	anoplopoma fimbria clone afim-evh-501-019 cytochrome c complete cds	gnl|UG|Oni#S53732984
isotig01046	gi|229365912|gb|ACQ57936.1|FK506-binding protein 1A [Anoplopoma fimbria]	gi|6647517|sp|O42123.3|FKB1A_XENLARecName: Full=Peptidyl-prolyl cis-trans isomerase FKBP1A; Short=PPIase FKBP1A; AltName: Full=12 kDa FK506-binding protein; Short=12 kDa FKBP; Short=FKBP-12; AltName: Full=FK506-binding protein 1A; Short=FKBP-1A; AltName: Full=Immunophilin FKBP12; AltName: Full=Rotamase	ENST00000381719	ENSMUST00000148295	ENSDART00000046784	ENSGACT00000016000	ENSORLT00000018301	ENSTNIT00000008252	ENSTRUT00000007122	ENSP00000371138	ENSMUSP00000020964	ENSDARP00000046783	ENSGACP00000015969	ENSORLP00000018300	ENSTNIP00000008089	ENSTRUP00000007077	anoplopoma fimbria clone afim-evh-003-129 fk506-binding protein 1a complete cds	gnl|UG|Oni#S53716053
isotig01047	gi|229365912|gb|ACQ57936.1|FK506-binding protein 1A [Anoplopoma fimbria]	gi|6647517|sp|O42123.3|FKB1A_XENLARecName: Full=Peptidyl-prolyl cis-trans isomerase FKBP1A; Short=PPIase FKBP1A; AltName: Full=12 kDa FK506-binding protein; Short=12 kDa FKBP; Short=FKBP-12; AltName: Full=FK506-binding protein 1A; Short=FKBP-1A; AltName: Full=Immunophilin FKBP12; AltName: Full=Rotamase	ENST00000381719	ENSMUST00000148295	ENSDART00000046784	ENSGACT00000016000	ENSORLT00000018301	ENSTNIT00000008252	ENSTRUT00000007122	ENSP00000371138	ENSMUSP00000020964	ENSDARP00000046783	ENSGACP00000015969	ENSORLP00000018300	ENSTNIP00000008089	ENSTRUP00000007077	anoplopoma fimbria clone afim-evh-003-129 fk506-binding protein 1a complete cds	gnl|UG|Oni#S53716053
isotig01060	gi|213511326|ref|NP_001135106.1|Beta-hexosaminidase beta chain [Salmo salar]	gi|123081|sp|P07686.3|HEXB_HUMANRecName: Full=Beta-hexosaminidase subunit beta; AltName: Full=Beta-N-acetylhexosaminidase subunit beta; Short=Hexosaminidase subunit B; AltName: Full=Cervical cancer proto-oncogene 7 protein; Short=HCC-7; AltName: Full=N-acetyl-beta-glucosaminidase subunit beta; Contains: RecName: Full=Beta-hexosaminidase subunit beta chain B; Contains: RecName: Full=Beta-hexosamin…	ENST00000268097	ENSMUST00000026262	ENSDART00000050271	ENSGACT00000021005	ENSORLT00000004136	ENSTNIT00000016645	ENSTRUT00000047545	ENSP00000261416	ENSMUSP00000026262	ENSDARP00000050270	ENSGACP00000020965	ENSORLP00000004132	ENSTNIP00000016432	ENSTRUP00000047385	gasterosteus aculeatus clone cgx42-f12 mrna sequence	gnl|UG|Gac#S34483153
isotig01061	gi|213511326|ref|NP_001135106.1|Beta-hexosaminidase beta chain [Salmo salar]	gi|123081|sp|P07686.3|HEXB_HUMANRecName: Full=Beta-hexosaminidase subunit beta; AltName: Full=Beta-N-acetylhexosaminidase subunit beta; Short=Hexosaminidase subunit B; AltName: Full=Cervical cancer proto-oncogene 7 protein; Short=HCC-7; AltName: Full=N-acetyl-beta-glucosaminidase subunit beta; Contains: RecName: Full=Beta-hexosaminidase subunit beta chain B; Contains: RecName: Full=Beta-hexosamin…	ENST00000268097	ENSMUST00000026262	ENSDART00000050271	ENSGACT00000021006	ENSORLT00000004133	ENSTNIT00000016645	ENSTRUT00000047544	ENSP00000261416	ENSMUSP00000022169	ENSDARP00000050270	ENSGACP00000020966	ENSORLP00000004132	ENSTNIP00000016432	ENSTRUP00000047384	gasterosteus aculeatus clone cgx42-f12 mrna sequence	gnl|UG|Dr#S43163292
isotig01074	gi|213511424|ref|NP_001134825.1|Cytosolic sulfotransferase 3 [Salmo salar]	gi|51701960|sp|Q6PH37.1|ST1S1_DANRERecName: Full=Cytosolic sulfotransferase 1; AltName: Full=SULT1 ST1	ENST00000409309	ENSMUST00000024738	ENSDART00000038924	ENSGACT00000003836	ENSORLT00000013541	ENSTNIT00000001364	ENSTRUT00000008610	ENSP00000333310	ENSMUSP00000024738	ENSDARP00000034116	ENSGACP00000003811	ENSORLP00000013540	ENSTNIP00000001656	ENSTRUP00000008559	tetraodon nigroviridis full-length cdna	gnl|UG|Ssa#S48802687
isotig01075	gi|213511424|ref|NP_001134825.1|Cytosolic sulfotransferase 3 [Salmo salar]	gi|51701960|sp|Q6PH37.1|ST1S1_DANRERecName: Full=Cytosolic sulfotransferase 1; AltName: Full=SULT1 ST1	ENST00000409309	ENSMUST00000024738	ENSDART00000038924	ENSGACT00000003836	ENSORLT00000013541	ENSTNIT00000001364	ENSTRUT00000008610	ENSP00000333310	ENSMUSP00000024738	ENSDARP00000034116	ENSGACP00000003811	ENSORLP00000013540	ENSTNIP00000001656	ENSTRUP00000008559	tetraodon nigroviridis full-length cdna	gnl|UG|Ssa#S48802687
isotig01084	gi|52218912|ref|NP_001004529.1|enoyl-CoA hydratase, mitochondrial [Danio rerio]	gi|119119|sp|P14604.1|ECHM_RATRecName: Full=Enoyl-CoA hydratase, mitochondrial; AltName: Full=Enoyl-CoA hydratase 1; AltName: Full=Short-chain enoyl-CoA hydratase; Short=SCEH; Flags: Precursor	ENST00000368547	ENSMUST00000026538	ENSDART00000001830	ENSGACT00000009063	ENSORLT00000011504	ENSTNIT00000011698	ENSTRUT00000034545	ENSP00000357535	ENSMUSP00000026538	ENSDARP00000001565	ENSGACP00000009025	ENSORLP00000011503	ENSTNIP00000011516	ENSTRUP00000034419	tetraodon nigroviridis full-length cdna	gnl|UG|Dr#S36267077
isotig01085	gi|52218912|ref|NP_001004529.1|enoyl-CoA hydratase, mitochondrial [Danio rerio]	gi|119119|sp|P14604.1|ECHM_RATRecName: Full=Enoyl-CoA hydratase, mitochondrial; AltName: Full=Enoyl-CoA hydratase 1; AltName: Full=Short-chain enoyl-CoA hydratase; Short=SCEH; Flags: Precursor	ENST00000368547	ENSMUST00000026538	ENSDART00000001830	ENSGACT00000009063	ENSORLT00000011504	ENSTNIT00000011698	ENSTRUT00000034545	ENSP00000357535	ENSMUSP00000026538	ENSDARP00000001565	ENSGACP00000009025	ENSORLP00000011503	ENSTNIP00000011516	ENSTRUP00000034419	tetraodon nigroviridis full-length cdna	gnl|UG|Dr#S36267077
isotig01094	gi|213513734|ref|NP_001133532.1|aryl hydrocarbon receptor interacting protein [Salmo salar]	gi|81888926|sp|Q5FWY5.1|AIP_RATRecName: Full=AH receptor-interacting protein; Short=AIP; AltName: Full=Aryl-hydrocarbon receptor-interacting protein; AltName: Full=Immunophilin XAP2	ENST00000279146	ENSMUST00000025767	ENSDART00000016877	ENSGACT00000023911	ENSORLT00000007419	ENSTNIT00000017410	ENSTRUT00000009562	ENSP00000279146	ENSMUSP00000025767	ENSDARP00000015318	ENSGACP00000023864	ENSORLP00000007418	ENSTNIP00000017194	ENSTRUP00000009507	tetraodon nigroviridis full-length cdna	gnl|UG|Gac#S30374010
isotig01095	gi|213513734|ref|NP_001133532.1|aryl hydrocarbon receptor interacting protein [Salmo salar]	gi|81888926|sp|Q5FWY5.1|AIP_RATRecName: Full=AH receptor-interacting protein; Short=AIP; AltName: Full=Aryl-hydrocarbon receptor-interacting protein; AltName: Full=Immunophilin XAP2	ENST00000279146	ENSMUST00000025767	ENSDART00000016877	ENSGACT00000023911	ENSORLT00000007419	ENSTNIT00000017410	ENSTRUT00000009562	ENSP00000279146	ENSMUSP00000025767	ENSDARP00000015318	ENSGACP00000023864	ENSORLP00000007418	ENSTNIP00000017194	ENSTRUP00000009507	tetraodon nigroviridis full-length cdna	gnl|UG|Gac#S30374010
isotig01098	gi|47230006|emb|CAG10420.1|unnamed protein product [Tetraodon nigroviridis]	gi|81873783|sp|Q8BHG3.1|CC50B_MOUSERecName: Full=Cell cycle control protein 50B; AltName: Full=Transmembrane protein 30B	ENST00000355702	ENSMUST00000042975	ENSDART00000076265	ENSGACT00000012877	ENSORLT00000015830	ENSTNIT00000020624	ENSTRUT00000031644	ENSP00000347930	ENSMUSP00000037476	ENSDARP00000070742	ENSGACP00000012853	ENSORLP00000015829	ENSTNIP00000020392	ENSTRUP00000031520	Xenopus (Silurana) tropicalis hypothetical protein LOC100135307 (LOC100135307), mRNA	gnl|UG|Ssa#S35544803
isotig01099	gi|47230006|emb|CAG10420.1|unnamed protein product [Tetraodon nigroviridis]	gi|81873783|sp|Q8BHG3.1|CC50B_MOUSERecName: Full=Cell cycle control protein 50B; AltName: Full=Transmembrane protein 30B	ENST00000355702	ENSMUST00000042975	ENSDART00000076265	ENSGACT00000012877	ENSORLT00000015830	ENSTNIT00000020624	ENSTRUT00000031644	ENSP00000347930	ENSMUSP00000037476	ENSDARP00000070742	ENSGACP00000012853	ENSORLP00000015829	ENSTNIP00000020392	ENSTRUP00000031520	Xenopus (Silurana) tropicalis hypothetical protein LOC100135307 (LOC100135307), mRNA	gnl|UG|Ssa#S35544803
isotig01104	gi|209732478|gb|ACI67108.1|Metalloprotease ATP23 [Salmo salar]	gi|187470638|sp|A4IGF3.1|ATP23_DANRERecName: Full=Mitochondrial inner membrane protease ATP23 homolog	ENST00000391861	ENSMUST00000168520	ENSDART00000093289	ENSGACT00000025322	ENSORLT00000011402	ENSTNIT00000009882	ENSTRUT00000020767	ENSP00000439770	ENSMUSP00000128382	ENSDARP00000087721	ENSGACP00000025273	ENSORLP00000011401	ENSTNIP00000009706	ENSTRUP00000020682	tetraodon nigroviridis full-length cdna	gnl|UG|Gac#S30385970
isotig01105	gi|209732478|gb|ACI67108.1|Metalloprotease ATP23 [Salmo salar]	gi|187470638|sp|A4IGF3.1|ATP23_DANRERecName: Full=Mitochondrial inner membrane protease ATP23 homolog	ENST00000391861	ENSMUST00000168520	ENSDART00000093289	ENSGACT00000025322	ENSORLT00000011402	ENSTNIT00000009882	ENSTRUT00000020767	ENSP00000439770	ENSMUSP00000128382	ENSDARP00000087721	ENSGACP00000025273	ENSORLP00000011401	ENSTNIP00000009706	ENSTRUP00000020682	tetraodon nigroviridis full-length cdna	gnl|UG|Gac#S30385970
isotig01106	gi|238231603|ref|NP_001153987.1|YEE9 protein [Oncorhynchus mykiss]	gi|82226248|sp|Q4VBI2.1|IR3IP_DANRERecName: Full=Immediate early response 3-interacting protein 1	ENST00000256433	ENSMUST00000026487	ENSDART00000057865	ENSGACT00000017658	ENSORLT00000019651	ENSTNIT00000001685	ENSTRUT00000039100	ENSP00000256433	ENSMUSP00000026487	ENSDARP00000057864	ENSGACP00000017624	ENSORLP00000019650	ENSTNIP00000001692	ENSTRUP00000038960	salmo salar clone ssal-evd-560-159 immediate early response 3-interacting protein 1 complete cds	gnl|UG|Oni#S53716030
isotig01107	gi|238231603|ref|NP_001153987.1|YEE9 protein [Oncorhynchus mykiss]	gi|82226248|sp|Q4VBI2.1|IR3IP_DANRERecName: Full=Immediate early response 3-interacting protein 1	ENST00000256433	ENSMUST00000026487	ENSDART00000057865	ENSGACT00000017658	ENSORLT00000019651	ENSTNIT00000001685	ENSTRUT00000039100	ENSP00000256433	ENSMUSP00000026487	ENSDARP00000057864	ENSGACP00000017624	ENSORLP00000019650	ENSTNIP00000001692	ENSTRUP00000038960	salmo salar clone ssal-evd-560-159 immediate early response 3-interacting protein 1 complete cds	gnl|UG|Oni#S53716030
isotig01108	gi|28195697|gb|AAO27767.1|signal peptidase 25 kDA subunit [Gasterosteus aculeatus]	gi|73919436|sp|Q5BJI9.1|SPCS2_DANRERecName: Full=Probable signal peptidase complex subunit 2; AltName: Full=Microsomal signal peptidase 25 kDa subunit; Short=SPase 25 kDa subunit	ENST00000543748	ENSMUST00000036274	ENSDART00000142995	ENSGACT00000006112	ENSORLT00000025751	ENSTNIT00000000314	ENSTRUT00000007066	ENSP00000436759	ENSMUSP00000041152	ENSDARP00000113444	ENSGACP00000006095	ENSORLP00000025750	ENSTNIP00000000770	ENSTRUP00000007021	tetraodon nigroviridis full-length cdna	gnl|UG|Oni#S53761872
isotig01109	gi|28195697|gb|AAO27767.1|signal peptidase 25 kDA subunit [Gasterosteus aculeatus]	gi|73919436|sp|Q5BJI9.1|SPCS2_DANRERecName: Full=Probable signal peptidase complex subunit 2; AltName: Full=Microsomal signal peptidase 25 kDa subunit; Short=SPase 25 kDa subunit	ENST00000543748	ENSMUST00000036274	ENSDART00000142995	ENSGACT00000006112	ENSORLT00000025751	ENSTNIT00000000314	ENSTRUT00000007066	ENSP00000436759	ENSMUSP00000041152	ENSDARP00000113444	ENSGACP00000006095	ENSORLP00000025750	ENSTNIP00000000770	ENSTRUP00000007021	tetraodon nigroviridis full-length cdna	gnl|UG|Oni#S53761872
isotig01132	gi|125829706|ref|XP_696164.2|PREDICTED: collagen alpha-2(VI) chain [Danio rerio]	gi|115352|sp|P15988.1|CO6A2_CHICKRecName: Full=Collagen alpha-2(VI) chain; Flags: Precursor	ENST00000300527	ENSMUST00000001181	ENSDART00000087597	ENSGACT00000016651	ENSORLT00000014516	ENSTNIT00000010915	ENSTRUT00000010172	ENSP00000300527	ENSMUSP00000001181	ENSDARP00000082031	ENSGACP00000016617	ENSORLP00000014515	ENSTNIP00000010734	ENSTRUP00000010116	salmo salar clone ssal-rgf-501-371 collagen alpha-2vi chain precursor pseudogene cds	gnl|UG|Gac#S27157137
isotig01133	gi|225705978|gb|ACO08835.1|Brain protein 44-like protein [Osmerus mordax]	gi|51702213|sp|P63030.1|BR44L_MOUSERecName: Full=Brain protein 44-like protein	ENST00000360961	ENSMUST00000165094	ENSDART00000137572	ENSGACT00000021236	ENSORLT00000012741	ENSTNIT00000017013	ENSTRUT00000003257	ENSP00000354223	ENSMUSP00000045654	ENSDARP00000115443	ENSGACP00000021195	ENSORLP00000012740	ENSTNIP00000016799	ENSTRUP00000003238	anoplopoma fimbria clone afim-evh-529-307 brain protein 44-like protein complete cds	gnl|UG|Gac#S27211968
isotig01134	gi|225705978|gb|ACO08835.1|Brain protein 44-like protein [Osmerus mordax]	gi|51702213|sp|P63030.1|BR44L_MOUSERecName: Full=Brain protein 44-like protein	ENST00000360961	ENSMUST00000165094	ENSDART00000137572	ENSGACT00000021236	ENSORLT00000012741	ENSTNIT00000017013	ENSTRUT00000003257	ENSP00000354223	ENSMUSP00000045654	ENSDARP00000115443	ENSGACP00000021195	ENSORLP00000012740	ENSTNIP00000016799	ENSTRUP00000003238	anoplopoma fimbria clone afim-evh-515-198 brain protein 44-like protein complete cds	gnl|UG|Gac#S27211968
isotig01139	gi|47227766|emb|CAG08929.1|unnamed protein product [Tetraodon nigroviridis]	gi|82185887|sp|Q6NY74.1|RFA1_DANRERecName: Full=Replication protein A 70 kDa DNA-binding subunit; Short=RP-A p70; AltName: Full=Replication factor A protein 1; Short=RF-A protein 1	ENST00000254719	ENSMUST00000135770	ENSDART00000032880	ENSGACT00000014402	ENSORLT00000006119	ENSTNIT00000000753	ENSTRUT00000008526	ENSP00000254719	ENSMUSP00000000767	ENSDARP00000029067	ENSGACP00000014381	ENSORLP00000006118	ENSTNIP00000000566	ENSTRUP00000008475	salmo salar replication protein a 70 kda dna-binding subunit mrna	gnl|UG|Ssa#S48802213
isotig01140	gi|47227766|emb|CAG08929.1|unnamed protein product [Tetraodon nigroviridis]	gi|82185887|sp|Q6NY74.1|RFA1_DANRERecName: Full=Replication protein A 70 kDa DNA-binding subunit; Short=RP-A p70; AltName: Full=Replication factor A protein 1; Short=RF-A protein 1	ENST00000254719	ENSMUST00000135770	ENSDART00000032880	ENSGACT00000014402	ENSORLT00000006119	ENSTNIT00000000753	ENSTRUT00000008526	ENSP00000254719	ENSMUSP00000000767	ENSDARP00000029067	ENSGACP00000014381	ENSORLP00000006118	ENSTNIP00000000566	ENSTRUP00000008475	salmo salar replication protein a 70 kda dna-binding subunit mrna	gnl|UG|Ssa#S48802213
isotig01149	gi|225707652|gb|ACO09672.1|Prostaglandin E synthase 3 [Osmerus mordax]	gi|8928247|sp|Q15185.1|TEBP_HUMANRecName: Full=Prostaglandin E synthase 3; AltName: Full=Cytosolic prostaglandin E2 synthase; Short=cPGES; AltName: Full=Hsp90 co-chaperone; AltName: Full=Progesterone receptor complex p23; AltName: Full=Telomerase-binding protein p23	ENST00000262033	ENSMUST00000052798	ENSDART00000054237	ENSGACT00000011295	ENSORLT00000015314	ENSTNIT00000018379	ENSTRUT00000040208	ENSP00000262033	ENSMUSP00000050292	ENSDARP00000054236	ENSGACP00000011272	ENSORLP00000015313	ENSTNIP00000015567	ENSTRUP00000040067	anoplopoma fimbria clone afim-evh-515-175 prostaglandin e synthase 3 complete cds	gnl|UG|Oni#S53784265
isotig01150	gi|225707652|gb|ACO09672.1|Prostaglandin E synthase 3 [Osmerus mordax]	gi|8928247|sp|Q15185.1|TEBP_HUMANRecName: Full=Prostaglandin E synthase 3; AltName: Full=Cytosolic prostaglandin E2 synthase; Short=cPGES; AltName: Full=Hsp90 co-chaperone; AltName: Full=Progesterone receptor complex p23; AltName: Full=Telomerase-binding protein p23	ENST00000262033	ENSMUST00000052798	ENSDART00000054237	ENSGACT00000011295	ENSORLT00000015314	ENSTNIT00000018379	ENSTRUT00000040208	ENSP00000262033	ENSMUSP00000050292	ENSDARP00000054236	ENSGACP00000011272	ENSORLP00000015313	ENSTNIP00000015567	ENSTRUP00000040067	anoplopoma fimbria clone afim-evh-515-175 prostaglandin e synthase 3 complete cds	gnl|UG|Oni#S53784265
isotig01151	gi|317419526|emb|CBN81563.1|Protein BCCIP homolog [Dicentrarchus labrax]	gi|82178569|sp|Q5BJJ7.1|BCCIP_DANRERecName: Full=Protein BCCIP homolog	ENST00000278100	ENSMUST00000033282	ENSDART00000016635	ENSGACT00000003443	ENSORLT00000012254	ENSTNIT00000013465	ENSTRUT00000022934	ENSP00000278100	ENSMUSP00000033282	ENSDARP00000011145	ENSGACP00000003432	ENSORLP00000012253	ENSTNIP00000013273	ENSTRUP00000022839	anoplopoma fimbria clone afim-evh-012-111 bccip homolog complete cds	gnl|UG|Gac#S34482919
isotig01152	gi|317419526|emb|CBN81563.1|Protein BCCIP homolog [Dicentrarchus labrax]	gi|82178569|sp|Q5BJJ7.1|BCCIP_DANRERecName: Full=Protein BCCIP homolog	ENST00000278100	ENSMUST00000033282	ENSDART00000016635	ENSGACT00000003443	ENSORLT00000012254	ENSTNIT00000013465	ENSTRUT00000022934	ENSP00000278100	ENSMUSP00000033282	ENSDARP00000011145	ENSGACP00000003432	ENSORLP00000012253	ENSTNIP00000013273	ENSTRUP00000022839	anoplopoma fimbria clone afim-evh-012-111 bccip homolog complete cds	gnl|UG|Gac#S34482919
isotig01157	gi|47218149|emb|CAG10069.1|unnamed protein product [Tetraodon nigroviridis]	gi|90111077|sp|P54001.2|P4HA1_RATRecName: Full=Prolyl 4-hydroxylase subunit alpha-1; Short=4-PH alpha-1; AltName: Full=Procollagen-proline,2-oxoglutarate-4-dioxygenase subunit alpha-1; Flags: Precursor	ENST00000394890	ENSMUST00000009789	ENSDART00000104874	ENSGACT00000013550	ENSORLT00000006490	ENSTNIT00000020378	ENSTRUT00000009731	ENSP00000263556	ENSMUSP00000101106	ENSDARP00000095644	ENSGACP00000013525	ENSORLP00000006489	ENSTNIP00000020147	ENSTRUP00000009679	salmo salar procollagen- 2-oxoglutarate 4-dioxygenase (proline 4-hydroxylase) alpha polypeptide i mrna	gnl|UG|Gac#S30316403
isotig01158	gi|47218149|emb|CAG10069.1|unnamed protein product [Tetraodon nigroviridis]	gi|90111077|sp|P54001.2|P4HA1_RATRecName: Full=Prolyl 4-hydroxylase subunit alpha-1; Short=4-PH alpha-1; AltName: Full=Procollagen-proline,2-oxoglutarate-4-dioxygenase subunit alpha-1; Flags: Precursor	ENST00000394890	ENSMUST00000009789	ENSDART00000104874	ENSGACT00000013550	ENSORLT00000006490	ENSTNIT00000020378	ENSTRUT00000009731	ENSP00000263556	ENSMUSP00000101106	ENSDARP00000095644	ENSGACP00000013525	ENSORLP00000006489	ENSTNIP00000020147	ENSTRUP00000009679	salmo salar procollagen- 2-oxoglutarate 4-dioxygenase (proline 4-hydroxylase) alpha polypeptide i mrna	gnl|UG|Gac#S30316403
isotig01159	gi|225706322|gb|ACO09007.1|DNA-directed RNA polymerase II 16 kDa polypeptide [Osmerus mordax]	gi|3024558|sp|O15514.1|RPB4_HUMANRecName: Full=DNA-directed RNA polymerase II subunit RPB4; Short=RNA polymerase II subunit B4; AltName: Full=DNA-directed RNA polymerase II subunit D; AltName: Full=RNA polymerase II 16 kDa subunit; Short=RPB16	ENST00000272645	ENSMUST00000025106	ENSDART00000108718	ENSGACT00000006145	ENSORLT00000006640	ENSTNIT00000014341	ENSTRUT00000011342	ENSP00000272645	ENSMUSP00000025106	ENSDARP00000099022	ENSGACP00000006128	ENSORLP00000006639	ENSTNIP00000014145	ENSTRUP00000011282	gasterosteus aculeatus clone cnb289-c06 mrna sequence	gnl|UG|Gac#S27226116
isotig01160	gi|225706322|gb|ACO09007.1|DNA-directed RNA polymerase II 16 kDa polypeptide [Osmerus mordax]	gi|3024558|sp|O15514.1|RPB4_HUMANRecName: Full=DNA-directed RNA polymerase II subunit RPB4; Short=RNA polymerase II subunit B4; AltName: Full=DNA-directed RNA polymerase II subunit D; AltName: Full=RNA polymerase II 16 kDa subunit; Short=RPB16	ENST00000272645	ENSMUST00000025106	ENSDART00000108718	ENSGACT00000006145	ENSORLT00000006640	ENSTNIT00000014341	ENSTRUT00000011342	ENSP00000272645	ENSMUSP00000025106	ENSDARP00000099022	ENSGACP00000006128	ENSORLP00000006639	ENSTNIP00000014145	ENSTRUP00000011282	gasterosteus aculeatus clone cnb289-c06 mrna sequence	gnl|UG|Gac#S27226116
isotig01165	gi|197631853|gb|ACH70650.1|capping protein (actin filament) muscle Z-line beta [Salmo salar]	gi|115597|sp|P14315.3|CAPZB_CHICKRecName: Full=F-actin-capping protein subunit beta isoforms 1 and 2; AltName: Full=Beta-actinin subunit II; AltName: Full=CapZ 36/32; AltName: Full=CapZ B1 and B2	ENST00000375142	ENSMUST00000102507	ENSDART00000067635	ENSGACT00000001395	ENSORLT00000000187	ENSTNIT00000017904	ENSTRUT00000024912	ENSP00000264202	ENSMUSP00000099565	ENSDARP00000067634	ENSGACP00000001394	ENSORLP00000000187	ENSTNIP00000017681	ENSTRUP00000024811	salmo salar clone hm4_1807 capping protein (actin filament) muscle z-line beta complete cds	gnl|UG|Hs#S32326171
isotig01166	gi|209155424|gb|ACI33944.1|F-actin-capping protein subunit beta [Salmo salar]	gi|11131728|sp|P79136.1|CAPZB_BOVINRecName: Full=F-actin-capping protein subunit beta; AltName: Full=CapZ beta	ENST00000401084	ENSMUST00000102508	ENSDART00000067635	ENSGACT00000001389	ENSORLT00000000185	ENSTNIT00000017904	ENSTRUT00000024911	ENSP00000364287	ENSMUSP00000030518	ENSDARP00000067634	ENSGACP00000001388	ENSORLP00000000185	ENSTNIP00000017681	ENSTRUP00000024810	anoplopoma fimbria clone afim-evh-516-206 f-actin-capping protein subunit beta complete cds	gnl|UG|Hs#S26132444
isotig01167	gi|332858238|ref|XP_003316935.1|PREDICTED: cysteine desulfurase, mitochondrial [Pan troglodytes]	gi|62512153|sp|Q9Y697.3|NFS1_HUMANRecName: Full=Cysteine desulfurase, mitochondrial; Flags: Precursor	ENST00000540053	ENSMUST00000029147	ENSDART00000089747	ENSGACT00000005539	ENSORLT00000025179	ENSTNIT00000006696	ENSTRUT00000019062	ENSP00000438594	ENSMUSP00000029147	ENSDARP00000084180	ENSGACP00000005523	ENSORLP00000025178	ENSTNIP00000006546	ENSTRUP00000018984	tetraodon nigroviridis full-length cdna	gnl|UG|Gac#S30378690
isotig01168	gi|332858238|ref|XP_003316935.1|PREDICTED: cysteine desulfurase, mitochondrial [Pan troglodytes]	gi|62512153|sp|Q9Y697.3|NFS1_HUMANRecName: Full=Cysteine desulfurase, mitochondrial; Flags: Precursor	ENST00000540053	ENSMUST00000029147	ENSDART00000089747	ENSGACT00000005539	ENSORLT00000025179	ENSTNIT00000006696	ENSTRUT00000019062	ENSP00000438594	ENSMUSP00000029147	ENSDARP00000084180	ENSGACP00000005523	ENSORLP00000025178	ENSTNIP00000006546	ENSTRUP00000018984	tetraodon nigroviridis full-length cdna	gnl|UG|Gac#S30378690
isotig01169	gi|229366312|gb|ACQ58136.1|Carboxypeptidase A2 precursor [Anoplopoma fimbria]	gi|294862522|sp|P48052.3|CBPA2_HUMANRecName: Full=Carboxypeptidase A2; Flags: Precursor	ENST00000222481	ENSMUST00000096066	ENSDART00000064204	ENSGACT00000012799	ENSORLT00000001178	ENSTNIT00000002322	ENSTRUT00000043949	ENSP00000222481	ENSMUSP00000093771	ENSDARP00000064203	ENSGACP00000012775	ENSORLP00000001177	ENSTNIP00000002848	ENSTRUP00000029636	paralichthys olivaceus cpa2 mrna for carboxypeptidase complete cds	gnl|UG|Gac#S24333189
isotig01170	gi|229366312|gb|ACQ58136.1|Carboxypeptidase A2 precursor [Anoplopoma fimbria]	gi|294862522|sp|P48052.3|CBPA2_HUMANRecName: Full=Carboxypeptidase A2; Flags: Precursor	ENST00000222481	ENSMUST00000096066	ENSDART00000064204	ENSGACT00000012799	ENSORLT00000001178	ENSTNIT00000002322	ENSTRUT00000043949	ENSP00000222481	ENSMUSP00000093771	ENSDARP00000064203	ENSGACP00000012775	ENSORLP00000001177	ENSTNIP00000002848	ENSTRUP00000029636	paralichthys olivaceus cpa2 mrna for carboxypeptidase complete cds	gnl|UG|Gac#S24333189
isotig01171	gi|319655711|ref|NP_571526.2|interphotoreceptor retinoid-binding protein [Danio rerio]	gi|78099779|sp|P49194.3|RET3_MOUSERecName: Full=Retinol-binding protein 3; AltName: Full=Interphotoreceptor retinoid-binding protein; Short=IRBP; AltName: Full=Interstitial retinol-binding protein; Flags: Precursor	ENST00000224600	ENSMUST00000035695	ENSDART00000147532	ENSGACT00000006488	ENSORLT00000025164	ENSTNIT00000007514	ENSTRUT00000044014	ENSP00000224600	ENSMUSP00000040249	ENSDARP00000118871	ENSGACP00000006471	ENSORLP00000025163	ENSTNIP00000007356	ENSTRUP00000043868	tetraodon nigroviridis full-length cdna	gnl|UG|Gac#S30324288
isotig01172	gi|319655711|ref|NP_571526.2|interphotoreceptor retinoid-binding protein [Danio rerio]	gi|78099779|sp|P49194.3|RET3_MOUSERecName: Full=Retinol-binding protein 3; AltName: Full=Interphotoreceptor retinoid-binding protein; Short=IRBP; AltName: Full=Interstitial retinol-binding protein; Flags: Precursor	ENST00000224600	ENSMUST00000035695	ENSDART00000147532	ENSGACT00000006488	ENSORLT00000025164	ENSTNIT00000007514	ENSTRUT00000044014	ENSP00000224600	ENSMUSP00000040249	ENSDARP00000118871	ENSGACP00000006471	ENSORLP00000025163	ENSTNIP00000007356	ENSTRUP00000043868	tetraodon nigroviridis full-length cdna	gnl|UG|Gac#S30324288
isotig01185	gi|47224423|emb|CAG08673.1|unnamed protein product [Tetraodon nigroviridis]	gi|1351298|sp|P19237.3|TNNI1_HUMANRecName: Full=Troponin I, slow skeletal muscle; AltName: Full=Troponin I, slow-twitch isoform	ENST00000413495	ENSMUST00000129217	ENSDART00000053265	ENSGACT00000005583	ENSORLT00000004577	ENSTNIT00000019315	ENSTRUT00000043333	ENSP00000396173	ENSMUSP00000119848	ENSDARP00000053264	ENSGACP00000005581	ENSORLP00000004576	ENSTNIP00000019087	ENSTRUP00000043188	tetraodon nigroviridis full-length cdna	gnl|UG|Gac#S30354878
isotig01186	gi|47224423|emb|CAG08673.1|unnamed protein product [Tetraodon nigroviridis]	gi|1351298|sp|P19237.3|TNNI1_HUMANRecName: Full=Troponin I, slow skeletal muscle; AltName: Full=Troponin I, slow-twitch isoform	ENST00000413495	ENSMUST00000129217	ENSDART00000053265	ENSGACT00000005583	ENSORLT00000004577	ENSTNIT00000019315	ENSTRUT00000043333	ENSP00000396173	ENSMUSP00000119848	ENSDARP00000053264	ENSGACP00000005581	ENSORLP00000004576	ENSTNIP00000019087	ENSTRUP00000043188	tetraodon nigroviridis full-length cdna	gnl|UG|Gac#S30354878
isotig01187	gi|73966777|ref|XP_867718.1|PREDICTED: similar to adaptor-related protein complex 2, beta 1 subunit isoform 6 [Canis familiaris]	gi|124028640|sp|P63009.2|AP2B1_BOVINRecName: Full=AP-2 complex subunit beta; AltName: Full=AP105B; AltName: Full=Adapter-related protein complex 2 beta subunit; AltName: Full=Adaptor protein complex AP-2 subunit beta; AltName: Full=Beta-2-adaptin; AltName: Full=Beta-adaptin; AltName: Full=Clathrin assembly protein complex 2 beta large chain; AltName: Full=Plasma membrane adaptor HA2/AP2 adaptin b…	ENST00000432560	ENSMUST00000065692	ENSDART00000050916	ENSGACT00000027500	ENSORLT00000018150	ENSTNIT00000010641	ENSTRUT00000017452	ENSP00000440659	ENSMUSP00000070714	ENSDARP00000050915	ENSGACP00000027448	ENSORLP00000018149	ENSTNIP00000010460	ENSTRUP00000017378	salmo salar clone ssal-rgf-534-101 ap-2 complex subunit beta-1 partial cds	gnl|UG|Gac#S30369946
isotig01188	gi|73966777|ref|XP_867718.1|PREDICTED: similar to adaptor-related protein complex 2, beta 1 subunit isoform 6 [Canis familiaris]	gi|124028640|sp|P63009.2|AP2B1_BOVINRecName: Full=AP-2 complex subunit beta; AltName: Full=AP105B; AltName: Full=Adapter-related protein complex 2 beta subunit; AltName: Full=Adaptor protein complex AP-2 subunit beta; AltName: Full=Beta-2-adaptin; AltName: Full=Beta-adaptin; AltName: Full=Clathrin assembly protein complex 2 beta large chain; AltName: Full=Plasma membrane adaptor HA2/AP2 adaptin b…	ENST00000432560	ENSMUST00000065692	ENSDART00000050916	ENSGACT00000027500	ENSORLT00000018150	ENSTNIT00000010641	ENSTRUT00000017452	ENSP00000440659	ENSMUSP00000070714	ENSDARP00000050915	ENSGACP00000027448	ENSORLP00000018149	ENSTNIP00000010460	ENSTRUP00000017378	salmo salar clone ssal-rgf-534-101 ap-2 complex subunit beta-1 partial cds	gnl|UG|Gac#S30369946
isotig01195	gi|189519384|ref|XP_001919561.1|PREDICTED: lipid phosphate phosphohydrolase 3 isoform 1 [Danio rerio]	gi|122140211|sp|Q3SZE3.1|LPP3_BOVINRecName: Full=Lipid phosphate phosphohydrolase 3; AltName: Full=PAP2-beta; AltName: Full=Phosphatidate phosphohydrolase type 2b; AltName: Full=Phosphatidic acid phosphatase 2b; Short=PAP-2b; Short=PAP2b	ENST00000371250	ENSMUST00000064139	ENSDART00000083898	ENSGACT00000021617	ENSORLT00000012265	ENSTNIT00000010873	ENSTRUT00000012576	ENSP00000360296	ENSMUSP00000065719	ENSDARP00000078333	ENSGACP00000021576	ENSORLP00000012264	ENSTNIP00000010692	ENSTRUP00000012516	danio rerio phosphatidic acid phosphatase type transcript variant 1 mrna	gnl|UG|Ola#S29036986
isotig01196	gi|326676992|ref|XP_003200726.1|PREDICTED: lipid phosphate phosphohydrolase 3 isoform 2 [Danio rerio]	gi|122140211|sp|Q3SZE3.1|LPP3_BOVINRecName: Full=Lipid phosphate phosphohydrolase 3; AltName: Full=PAP2-beta; AltName: Full=Phosphatidate phosphohydrolase type 2b; AltName: Full=Phosphatidic acid phosphatase 2b; Short=PAP-2b; Short=PAP2b	ENST00000371250	ENSMUST00000064139	ENSDART00000083898	ENSGACT00000021617	ENSORLT00000012265	ENSTNIT00000010873	ENSTRUT00000012576	ENSP00000360296	ENSMUSP00000065719	ENSDARP00000078333	ENSGACP00000021576	ENSORLP00000012264	ENSTNIP00000010692	ENSTRUP00000012516	danio rerio phosphatidic acid phosphatase type transcript variant 2 mrna	gnl|UG|Ola#S43979826
isotig01207	gi|47219421|emb|CAG01584.1|unnamed protein product [Tetraodon nigroviridis]	gi|90101398|sp|Q3U9G9.2|LBR_MOUSERecName: Full=Lamin-B receptor; AltName: Full=Integral nuclear envelope inner membrane protein	ENST00000441022	ENSMUST00000005003	ENSDART00000042162	ENSGACT00000026851	ENSORLT00000013411	ENSTNIT00000013913	ENSTRUT00000002946	ENSP00000415428	ENSMUSP00000005003	ENSDARP00000042161	ENSGACP00000026799	ENSORLP00000013410	ENSTNIP00000013719	ENSTRUP00000002929	gasterosteus aculeatus clone cfw279-a01 mrna sequence	gnl|UG|Gac#S29931367
isotig01208	gi|47219421|emb|CAG01584.1|unnamed protein product [Tetraodon nigroviridis]	gi|90101398|sp|Q3U9G9.2|LBR_MOUSERecName: Full=Lamin-B receptor; AltName: Full=Integral nuclear envelope inner membrane protein	ENST00000441022	ENSMUST00000005003	ENSDART00000042162	ENSGACT00000026851	ENSORLT00000013411	ENSTNIT00000013913	ENSTRUT00000002946	ENSP00000415428	ENSMUSP00000005003	ENSDARP00000042161	ENSGACP00000026799	ENSORLP00000013410	ENSTNIP00000013719	ENSTRUP00000002929	gasterosteus aculeatus clone cfw279-a01 mrna sequence	gnl|UG|Gac#S29931367
isotig01219	gi|225708506|gb|ACO10099.1|Coiled-coil domain-containing protein 43 [Osmerus mordax]	gi|82187201|sp|Q6PFL6.1|CCD43_DANRERecName: Full=Coiled-coil domain-containing protein 43	ENST00000315286	ENSMUST00000092569	ENSDART00000076640	ENSGACT00000011280	ENSORLT00000005298	ENSTNIT00000014848	ENSTRUT00000038717	ENSP00000323782	ENSMUSP00000090230	ENSDARP00000111114	ENSGACP00000011257	ENSORLP00000005297	ENSTNIP00000014648	ENSTRUP00000038578	danio rerio coiled-coil domain containing 43 mrna	gnl|UG|Gac#S24330794
isotig01220	gi|225708506|gb|ACO10099.1|Coiled-coil domain-containing protein 43 [Osmerus mordax]	gi|82187201|sp|Q6PFL6.1|CCD43_DANRERecName: Full=Coiled-coil domain-containing protein 43	ENST00000315286	ENSMUST00000092569	ENSDART00000076640	ENSGACT00000011280	ENSORLT00000005298	ENSTNIT00000014848	ENSTRUT00000038717	ENSP00000323782	ENSMUSP00000090230	ENSDARP00000111114	ENSGACP00000011257	ENSORLP00000005297	ENSTNIP00000014648	ENSTRUP00000038578	danio rerio coiled-coil domain containing 43 mrna	gnl|UG|Gac#S24330794
isotig01223	gi|282165677|dbj|BAH56390.2|myosin heavy chain [Takifugu rubripes]	gi|3024204|sp|Q02566.2|MYH6_MOUSERecName: Full=Myosin-6; AltName: Full=Myosin heavy chain 6; AltName: Full=Myosin heavy chain, cardiac muscle alpha isoform; Short=MyHC-alpha	ENST00000355349	ENSMUST00000168485	ENSDART00000066527	ENSGACT00000019768	ENSORLT00000016598	ENSTNIT00000000594	ENSTRUT00000019451	ENSP00000347507	ENSMUSP00000080538	ENSDARP00000066526	ENSGACP00000002793	ENSORLP00000016568	ENSTNIP00000001005	ENSTRUP00000019373	takifugu rubripes myhm8248 mrna for myosin heavy partial cds	gnl|UG|Hs#S1331
isotig01224	gi|282165677|dbj|BAH56390.2|myosin heavy chain [Takifugu rubripes]	gi|3024204|sp|Q02566.2|MYH6_MOUSERecName: Full=Myosin-6; AltName: Full=Myosin heavy chain 6; AltName: Full=Myosin heavy chain, cardiac muscle alpha isoform; Short=MyHC-alpha	ENST00000355349	ENSMUST00000168485	ENSDART00000066527	ENSGACT00000019768	ENSORLT00000016598	ENSTNIT00000000594	ENSTRUT00000019451	ENSP00000347507	ENSMUSP00000080538	ENSDARP00000066526	ENSGACP00000019743	ENSORLP00000016568	ENSTNIP00000000857	ENSTRUP00000019373	takifugu rubripes myhm2126-2 mrna for myosin heavy partial cds	gnl|UG|Hs#S1331
isotig01237	gi|125851982|ref|XP_001339131.1|PREDICTED: troponin C, skeletal muscle [Danio rerio]	gi|14285798|sp|P81660.1|TNNC2_ANGANRecName: Full=Troponin C, skeletal muscle; Short=TNC	ENST00000372555	ENSMUST00000103095	ENSDART00000134727	ENSGACT00000005535	ENSORLT00000002193	ENSTNIT00000023166	ENSTRUT00000009759	ENSP00000361636	ENSMUSP00000099384	ENSDARP00000116801	ENSGACP00000005519	ENSORLP00000002192	ENSTNIP00000022924	ENSTRUP00000009704	tetraodon nigroviridis full-length cdna	gnl|UG|Oni#S53782677
isotig01238	gi|125851982|ref|XP_001339131.1|PREDICTED: troponin C, skeletal muscle [Danio rerio]	gi|14285798|sp|P81660.1|TNNC2_ANGANRecName: Full=Troponin C, skeletal muscle; Short=TNC	ENST00000372555	ENSMUST00000103095	ENSDART00000134727	ENSGACT00000005535	ENSORLT00000002193	ENSTNIT00000023166	ENSTRUT00000009759	ENSP00000361636	ENSMUSP00000099384	ENSDARP00000116801	ENSGACP00000005519	ENSORLP00000002192	ENSTNIP00000022924	ENSTRUP00000009704	tetraodon nigroviridis full-length cdna	gnl|UG|Oni#S53782677
isotig01245	gi|47219993|emb|CAG11526.1|unnamed protein product [Tetraodon nigroviridis]	gi|82188194|sp|Q7T347.1|UFSP2_DANRERecName: Full=Ufm1-specific protease 2; Short=UfSP2	ENST00000264689	ENSMUST00000130412	ENSDART00000078848	ENSGACT00000023519	ENSORLT00000023797	ENSTNIT00000021458	ENSTRUT00000045274	ENSP00000264689	ENSMUSP00000034051	ENSDARP00000073308	ENSGACP00000023473	ENSORLP00000023796	ENSTNIP00000021224	ENSTRUP00000045122	gasterosteus aculeatus clone cfw149-b06 mrna sequence	gnl|UG|Gac#S34483712
isotig01246	gi|47219993|emb|CAG11526.1|unnamed protein product [Tetraodon nigroviridis]	gi|82188194|sp|Q7T347.1|UFSP2_DANRERecName: Full=Ufm1-specific protease 2; Short=UfSP2	ENST00000264689	ENSMUST00000130412	ENSDART00000078848	ENSGACT00000023519	ENSORLT00000023797	ENSTNIT00000021458	ENSTRUT00000045274	ENSP00000264689	ENSMUSP00000034051	ENSDARP00000073308	ENSGACP00000023473	ENSORLP00000023796	ENSTNIP00000021224	ENSTRUP00000045122	gasterosteus aculeatus clone cfw149-b06 mrna sequence	gnl|UG|Gac#S34483712
isotig01255	gi|62857643|ref|NP_001017213.1|DEAD (Asp-Glu-Ala-Asp) box polypeptide 23 [Xenopus (Silurana) tropicalis]	gi|160385708|sp|Q9BUQ8.3|DDX23_HUMANRecName: Full=Probable ATP-dependent RNA helicase DDX23; AltName: Full=100 kDa U5 snRNP-specific protein; AltName: Full=DEAD box protein 23; AltName: Full=PRP28 homolog; AltName: Full=U5-100kD	ENST00000308025	ENSMUST00000003450	ENSDART00000019620	ENSGACT00000003990	ENSORLT00000015435	ENSTNIT00000023101	ENSTRUT00000001073	ENSP00000310723	ENSMUSP00000003450	ENSDARP00000007528	ENSGACP00000003970	ENSORLP00000015434	ENSTNIP00000022860	ENSTRUP00000001070	gasterosteus aculeatus clone cfw89-h04 mrna sequence	gnl|UG|Ola#S14505655
isotig01256	gi|62857643|ref|NP_001017213.1|DEAD (Asp-Glu-Ala-Asp) box polypeptide 23 [Xenopus (Silurana) tropicalis]	gi|160385708|sp|Q9BUQ8.3|DDX23_HUMANRecName: Full=Probable ATP-dependent RNA helicase DDX23; AltName: Full=100 kDa U5 snRNP-specific protein; AltName: Full=DEAD box protein 23; AltName: Full=PRP28 homolog; AltName: Full=U5-100kD	ENST00000308025	ENSMUST00000003450	ENSDART00000019620	ENSGACT00000003984	ENSORLT00000015435	ENSTNIT00000023101	ENSTRUT00000001073	ENSP00000310723	ENSMUSP00000003450	ENSDARP00000007528	ENSGACP00000003970	ENSORLP00000015434	ENSTNIP00000022860	ENSTRUP00000001070	gasterosteus aculeatus clone cfw89-h04 mrna sequence	gnl|UG|Gac#S27222740
isotig01257	gi|5825503|gb|AAD53274.1|fragile X-related protein [Danio rerio]	gi|45593300|sp|O70523.1|FXR1_CRIGRRecName: Full=Fragile X mental retardation syndrome-related protein 1	ENST00000357559	ENSMUST00000108198	ENSDART00000104478	ENSGACT00000008048	ENSORLT00000014778	ENSTNIT00000005134	ENSTRUT00000008229	ENSP00000350170	ENSMUSP00000103833	ENSDARP00000095251	ENSGACP00000008029	ENSORLP00000014777	ENSTNIP00000004988	ENSTRUP00000008181	danio rerio fragile x mental autosomal homolog 1 mrna	gnl|UG|Gac#S30370664
isotig01258	gi|5825503|gb|AAD53274.1|fragile X-related protein [Danio rerio]	gi|45593300|sp|O70523.1|FXR1_CRIGRRecName: Full=Fragile X mental retardation syndrome-related protein 1	ENST00000357559	ENSMUST00000108198	ENSDART00000104478	ENSGACT00000008048	ENSORLT00000014778	ENSTNIT00000005134	ENSTRUT00000008229	ENSP00000350170	ENSMUSP00000103833	ENSDARP00000095251	ENSGACP00000008029	ENSORLP00000014777	ENSTNIP00000004988	ENSTRUP00000008181	danio rerio fragile x mental autosomal homolog 1 mrna	gnl|UG|Gac#S30370664
isotig01261	gi|47218629|emb|CAG04958.1|unnamed protein product [Tetraodon nigroviridis]	gi|47605558|sp|Q9PTY0.1|ATPB_CYPCARecName: Full=ATP synthase subunit beta, mitochondrial; Flags: Precursor	ENST00000262030	ENSMUST00000026459	ENSDART00000060310	ENSGACT00000018465	ENSORLT00000004385	ENSTNIT00000016465	ENSTRUT00000028966	ENSP00000262030	ENSMUSP00000026459	ENSDARP00000060309	ENSGACP00000018429	ENSORLP00000004384	ENSTNIP00000016253	ENSTRUP00000028850	tetraodon nigroviridis full-length cdna	gnl|UG|Hs#S21310703
isotig01268	gi|225707534|gb|ACO09613.1|Transmembrane protein 59 precursor [Osmerus mordax]	gi|18202737|sp|Q9BXS4.1|TMM59_HUMANRecName: Full=Transmembrane protein 59; AltName: Full=Liver membrane-bound protein; Flags: Precursor	ENST00000371338	ENSMUST00000127652	ENSDART00000126826	ENSGACT00000022233	ENSORLT00000025607	ENSTNIT00000018151	ENSTRUT00000029783	ENSP00000234831	ENSMUSP00000030361	ENSDARP00000105109	ENSGACP00000022191	ENSORLP00000025606	ENSTNIP00000017927	ENSTRUP00000029666	gasterosteus aculeatus clone cec33-f04 mrna sequence	gnl|UG|Gac#S27142283
isotig01269	gi|225707534|gb|ACO09613.1|Transmembrane protein 59 precursor [Osmerus mordax]	gi|18202737|sp|Q9BXS4.1|TMM59_HUMANRecName: Full=Transmembrane protein 59; AltName: Full=Liver membrane-bound protein; Flags: Precursor	ENST00000371338	ENSMUST00000127652	ENSDART00000126826	ENSGACT00000022233	ENSORLT00000025607	ENSTNIT00000018151	ENSTRUT00000029783	ENSP00000234831	ENSMUSP00000030361	ENSDARP00000105109	ENSGACP00000022191	ENSORLP00000025606	ENSTNIP00000017927	ENSTRUP00000029666	gasterosteus aculeatus clone cec33-f04 mrna sequence	gnl|UG|Gac#S27142283
isotig01280	gi|259089327|ref|NP_001158701.1|DNA-directed RNA polymerase II 19 kDa polypeptide [Oncorhynchus mykiss]	gi|50403597|sp|P62489.1|RPB7_RATRecName: Full=DNA-directed RNA polymerase II subunit RPB7; Short=RNA polymerase II subunit B7; AltName: Full=DNA-directed RNA polymerase II subunit G	ENST00000301788	ENSMUST00000096261	ENSDART00000078557	ENSGACT00000023456	ENSORLT00000003931	ENSTNIT00000022897	ENSTRUT00000005809	ENSP00000301788	ENSMUSP00000093980	ENSDARP00000073018	ENSGACP00000023410	ENSORLP00000003930	ENSTNIP00000022658	ENSTRUP00000005774	anoplopoma fimbria clone afim-evh-506-112 dna-directed rna polymerase ii subunit rpb7 complete cds	gnl|UG|Gac#S34482637
isotig01281	gi|259089327|ref|NP_001158701.1|DNA-directed RNA polymerase II 19 kDa polypeptide [Oncorhynchus mykiss]	gi|50403597|sp|P62489.1|RPB7_RATRecName: Full=DNA-directed RNA polymerase II subunit RPB7; Short=RNA polymerase II subunit B7; AltName: Full=DNA-directed RNA polymerase II subunit G	ENST00000301788	ENSMUST00000096261	ENSDART00000078557	ENSGACT00000023456	ENSORLT00000003931	ENSTNIT00000022897	ENSTRUT00000005809	ENSP00000301788	ENSMUSP00000093980	ENSDARP00000073018	ENSGACP00000023410	ENSORLP00000003930	ENSTNIP00000022658	ENSTRUP00000005774	anoplopoma fimbria clone afim-evh-506-112 dna-directed rna polymerase ii subunit rpb7 complete cds	gnl|UG|Gac#S34482637
isotig01284	gi|2895125|gb|AAC02904.1|ionotropic glutamate recetor subunit 3 alpha precursor [Oreochromis mossambicus]	gi|341940772|sp|Q9Z2W9.2|GRIA3_MOUSERecName: Full=Glutamate receptor 3; Short=GluR-3; AltName: Full=AMPA-selective glutamate receptor 3; AltName: Full=GluR-C; AltName: Full=GluR-K3; AltName: Full=Glutamate receptor ionotropic, AMPA 3; Short=GluA3; Flags: Precursor	ENST00000371256	ENSMUST00000076349	ENSDART00000049291	ENSGACT00000024248	ENSORLT00000008176	ENSTNIT00000012022	ENSTRUT00000019119	ENSP00000360302	ENSMUSP00000075687	ENSDARP00000049290	ENSGACP00000024200	ENSORLP00000008175	ENSTNIP00000023081	ENSTRUP00000019041	af015253oreochromis ionotropic glutamate recetor subunit 3 alpha precursor complete cds	gnl|UG|Hs#S5719
isotig01285	gi|1334628|emb|CAA82800.1|glutamate receptor subunit [Columba livia]	gi|121434|sp|P19492.1|GRIA3_RATRecName: Full=Glutamate receptor 3; Short=GluR-3; AltName: Full=AMPA-selective glutamate receptor 3; AltName: Full=GluR-C; AltName: Full=GluR-K3; AltName: Full=Glutamate receptor ionotropic, AMPA 3; Short=GluA3; Flags: Precursor	ENST00000264357	ENSMUST00000165288	ENSDART00000043180	ENSGACT00000024249	ENSORLT00000008178	ENSTNIT00000012022	ENSTRUT00000019118	ENSP00000360302	ENSMUSP00000075687	ENSDARP00000043179	ENSGACP00000024200	ENSORLP00000008175	ENSTNIP00000014748	ENSTRUP00000019041	af014400oreochromis ionotropic glutamate recetor subunit 3 alpha precursor complete cds	gnl|UG|Hs#S5720
isotig01294	gi|47221528|emb|CAG08190.1|unnamed protein product [Tetraodon nigroviridis]	gi|1706735|sp|P00636.4|F16P1_PIGRecName: Full=Fructose-1,6-bisphosphatase 1; Short=FBPase 1; AltName: Full=D-fructose-1,6-bisphosphate 1-phosphohydrolase 1	ENST00000375337	ENSMUST00000092888	ENSDART00000003926	ENSGACT00000019253	ENSORLT00000025769	ENSTNIT00000018938	ENSTRUT00000040420	ENSP00000408025	ENSMUSP00000021907	ENSDARP00000004866	ENSGACP00000020930	ENSORLP00000025768	ENSTNIP00000018711	ENSTRUP00000040278	gasterosteus aculeatus clone cnb51-d02 mrna sequence	gnl|UG|Gac#S30370314
isotig01295	gi|47221528|emb|CAG08190.1|unnamed protein product [Tetraodon nigroviridis]	gi|1706735|sp|P00636.4|F16P1_PIGRecName: Full=Fructose-1,6-bisphosphatase 1; Short=FBPase 1; AltName: Full=D-fructose-1,6-bisphosphate 1-phosphohydrolase 1	ENST00000375337	ENSMUST00000092888	ENSDART00000003926	ENSGACT00000019253	ENSORLT00000025769	ENSTNIT00000018938	ENSTRUT00000040420	ENSP00000408025	ENSMUSP00000021907	ENSDARP00000004866	ENSGACP00000020930	ENSORLP00000025768	ENSTNIP00000018711	ENSTRUP00000040278	gasterosteus aculeatus clone cnb51-d02 mrna sequence	gnl|UG|Gac#S30370314
isotig01296	gi|213511664|ref|NP_001133777.1|Snurportin-1 [Salmo salar]	gi|81884339|sp|Q68FP5.1|SPN1_RATRecName: Full=Snurportin-1; AltName: Full=RNA U transporter 1	ENST00000371091	ENSMUST00000068856	ENSDART00000012820	ENSGACT00000009934	ENSORLT00000002288	ENSTNIT00000011474	ENSTRUT00000041272	ENSP00000360132	ENSMUSP00000067200	ENSDARP00000016305	ENSGACP00000009912	ENSORLP00000002287	ENSTNIP00000011292	ENSTRUP00000041128	gasterosteus aculeatus clone cfw105-c09 mrna sequence	gnl|UG|Gac#S34483791
isotig01297	gi|213511664|ref|NP_001133777.1|Snurportin-1 [Salmo salar]	gi|81884339|sp|Q68FP5.1|SPN1_RATRecName: Full=Snurportin-1; AltName: Full=RNA U transporter 1	ENST00000371091	ENSMUST00000068856	ENSDART00000012820	ENSGACT00000009934	ENSORLT00000002288	ENSTNIT00000011474	ENSTRUT00000041272	ENSP00000360132	ENSMUSP00000067200	ENSDARP00000016305	ENSGACP00000009912	ENSORLP00000002287	ENSTNIP00000011292	ENSTRUP00000041128	gasterosteus aculeatus clone cfw105-c09 mrna sequence	gnl|UG|Gac#S34483791
isotig01298	gi|51592149|ref|NP_956012.1|F-box only protein 9 isoform 1 [Danio rerio]	gi|117940157|sp|Q3ZBT2.1|FBX9_BOVINRecName: Full=F-box only protein 9	ENST00000244426	ENSMUST00000001402	ENSDART00000102767	ENSGACT00000008565	ENSORLT00000012221	ENSTNIT00000019889	ENSTRUT00000038534	ENSP00000244426	ENSMUSP00000001402	ENSDARP00000093542	ENSGACP00000008546	ENSORLP00000012220	ENSTNIP00000019659	ENSTRUP00000038396	gasterosteus aculeatus clone cec39-b08 mrna sequence	gnl|UG|Gac#S34484046
isotig01318	gi|74195755|dbj|BAE30442.1|unnamed protein product [Mus musculus]	gi|57015308|sp|Q14204.5|DYHC1_HUMANRecName: Full=Cytoplasmic dynein 1 heavy chain 1; AltName: Full=Cytoplasmic dynein heavy chain 1; AltName: Full=Dynein heavy chain, cytosolic	ENST00000360184	ENSMUST00000018851	ENSDART00000034216	ENSGACT00000014119	ENSORLT00000015945	ENSTNIT00000001009	ENSTRUT00000031820	ENSP00000348965	ENSMUSP00000018851	ENSDARP00000029477	ENSGACP00000014094	ENSORLP00000015944	ENSTNIP00000002270	ENSTRUP00000031697	sus scrofa clone: expressed in trachea	gnl|UG|Gac#S24389159
isotig01319	gi|47230005|emb|CAG10419.1|unnamed protein product [Tetraodon nigroviridis]	gi|57015308|sp|Q14204.5|DYHC1_HUMANRecName: Full=Cytoplasmic dynein 1 heavy chain 1; AltName: Full=Cytoplasmic dynein heavy chain 1; AltName: Full=Dynein heavy chain, cytosolic	ENST00000360184	ENSMUST00000018851	ENSDART00000034216	ENSGACT00000014119	ENSORLT00000015945	ENSTNIT00000001009	ENSTRUT00000031820	ENSP00000348965	ENSMUSP00000018851	ENSDARP00000029477	ENSGACP00000014094	ENSORLP00000015944	ENSTNIP00000002270	ENSTRUP00000031697	tetraodon nigroviridis full-length cdna	gnl|UG|Oni#S53744776
isotig01328	gi|225703332|gb|ACO07512.1|CutA homolog precursor [Oncorhynchus mykiss]	gi|62286534|sp|Q66KY3.2|CUTA_XENLARecName: Full=Protein CutA homolog; Flags: Precursor	ENST00000468782	ENSMUST00000114935	ENSDART00000111175	ENSGACT00000002408	ENSORLT00000013520	ENSTNIT00000022244	ENSTRUT00000000034	ENSP00000391509	ENSMUSP00000110585	ENSDARP00000070936	ENSGACP00000002401	ENSORLP00000013519	ENSTNIP00000022008	ENSTRUP00000000034	salmo salar clone ssal-eve-510-320 homolog precursor complete cds	gnl|UG|Oni#S53704958
isotig01329	gi|225703332|gb|ACO07512.1|CutA homolog precursor [Oncorhynchus mykiss]	gi|62286534|sp|Q66KY3.2|CUTA_XENLARecName: Full=Protein CutA homolog; Flags: Precursor	ENST00000468782	ENSMUST00000114935	ENSDART00000111175	ENSGACT00000002408	ENSORLT00000013520	ENSTNIT00000022244	ENSTRUT00000000034	ENSP00000391509	ENSMUSP00000110585	ENSDARP00000070936	ENSGACP00000002401	ENSORLP00000013519	ENSTNIP00000022008	ENSTRUP00000000034	salmo salar clone ssal-eve-510-320 homolog precursor complete cds	gnl|UG|Oni#S53704958
isotig01332	gi|229367300|gb|ACQ58630.1|Vacuolar ATP synthase subunit e 1 [Anoplopoma fimbria]	gi|122066664|sp|P81103.3|VA0E1_BOVINRecName: Full=V-type proton ATPase subunit e 1; Short=V-ATPase subunit e 1; AltName: Full=V-ATPase 9.2 kDa membrane accessory protein; AltName: Full=V-ATPase M9.2 subunit; AltName: Full=Vacuolar proton pump subunit e 1	ENST00000517669	ENSMUST00000167352	ENSDART00000057945	ENSGACT00000024423	ENSORLT00000009228	ENSTNIT00000020435	ENSTRUT00000027199	ENSP00000427941	ENSMUSP00000127552	ENSDARP00000057944	ENSGACP00000024374	ENSORLP00000009227	ENSTNIP00000020204	ENSTRUP00000027090	anoplopoma fimbria clone afim-evh-528-329 vacuolar atp synthase subunit e 1 complete cds	gnl|UG|Oni#S53793976
isotig01333	gi|229367300|gb|ACQ58630.1|Vacuolar ATP synthase subunit e 1 [Anoplopoma fimbria]	gi|122066664|sp|P81103.3|VA0E1_BOVINRecName: Full=V-type proton ATPase subunit e 1; Short=V-ATPase subunit e 1; AltName: Full=V-ATPase 9.2 kDa membrane accessory protein; AltName: Full=V-ATPase M9.2 subunit; AltName: Full=Vacuolar proton pump subunit e 1	ENST00000517669	ENSMUST00000167352	ENSDART00000057945	ENSGACT00000024423	ENSORLT00000009228	ENSTNIT00000020435	ENSTRUT00000027199	ENSP00000427941	ENSMUSP00000127552	ENSDARP00000057944	ENSGACP00000024374	ENSORLP00000009227	ENSTNIP00000020204	ENSTRUP00000027090	anoplopoma fimbria clone afim-evh-528-329 vacuolar atp synthase subunit e 1 complete cds	gnl|UG|Oni#S53793976
isotig01345	gi|5852340|gb|AAD54014.1|cytochrome P450 [Fundulus heteroclitus]	gi|5921954|sp|O93297.1|CP2K4_ONCMYRecName: Full=Cytochrome P450 2K4; AltName: Full=CYPIIK4	ENST00000308919	ENSMUST00000023513	ENSDART00000059174	ENSGACT00000014930	ENSORLT00000010152	ENSTNIT00000012829	ENSTRUT00000001080	ENSP00000285979	ENSMUSP00000047150	ENSDARP00000075771	ENSGACP00000015907	ENSORLP00000010151	ENSTNIP00000012638	ENSTRUP00000001077	af090433fundulus heteroclitus cytochrome p450 complete cds	gnl|UG|Gac#S30331305
isotig01346	gi|5852340|gb|AAD54014.1|cytochrome P450 [Fundulus heteroclitus]	gi|5921954|sp|O93297.1|CP2K4_ONCMYRecName: Full=Cytochrome P450 2K4; AltName: Full=CYPIIK4	ENST00000308919	ENSMUST00000023513	ENSDART00000059174	ENSGACT00000014930	ENSORLT00000010152	ENSTNIT00000012829	ENSTRUT00000001080	ENSP00000285979	ENSMUSP00000084487	ENSDARP00000075771	ENSGACP00000015907	ENSORLP00000010151	ENSTNIP00000012638	ENSTRUP00000001077	af090433fundulus heteroclitus cytochrome p450 complete cds	gnl|UG|Gac#S30331305
isotig01350	gi|47227131|emb|CAG00493.1|unnamed protein product [Tetraodon nigroviridis]	gi|82085819|sp|Q6EE31.3|TCPQ_CHICKRecName: Full=T-complex protein 1 subunit theta; Short=TCP-1-theta; AltName: Full=CCT-theta	ENST00000540844	ENSMUST00000026704	ENSDART00000009477	ENSGACT00000027322	ENSORLT00000006750	ENSTNIT00000013059	ENSTRUT00000044073	ENSP00000442730	ENSMUSP00000026704	ENSDARP00000003468	ENSGACP00000027270	ENSORLP00000006749	ENSTNIP00000012867	ENSTRUP00000043926	notothenia coriiceps tcp1-theta complete cds	gnl|UG|Hs#S46896157
isotig01361	gi|47230275|emb|CAG10689.1|unnamed protein product [Tetraodon nigroviridis]	gi|62286827|sp|Q6PBT6.1|GFRP_DANRERecName: Full=GTP cyclohydrolase 1 feedback regulatory protein; Short=GFRP; AltName: Full=GTP cyclohydrolase I feedback regulatory protein	ENST00000260447	ENSMUST00000057454	ENSDART00000015230	ENSGACT00000008189	ENSORLT00000021195	ENSTNIT00000020830	ENSTRUT00000035680	ENSP00000260447	ENSMUSP00000060835	ENSDARP00000022896	ENSGACP00000008170	ENSORLP00000021194	ENSTNIP00000020597	ENSTRUP00000035552	perca flavescens gtp cyclohydrolase 1 feedback regulatory protein complete cds	gnl|UG|Oni#S53752415
isotig01362	gi|47230275|emb|CAG10689.1|unnamed protein product [Tetraodon nigroviridis]	gi|62286827|sp|Q6PBT6.1|GFRP_DANRERecName: Full=GTP cyclohydrolase 1 feedback regulatory protein; Short=GFRP; AltName: Full=GTP cyclohydrolase I feedback regulatory protein	ENST00000260447	ENSMUST00000057454	ENSDART00000015230	ENSGACT00000008189	ENSORLT00000021195	ENSTNIT00000020830	ENSTRUT00000035680	ENSP00000260447	ENSMUSP00000060835	ENSDARP00000022896	ENSGACP00000008170	ENSORLP00000021194	ENSTNIP00000020597	ENSTRUP00000035552	perca flavescens gtp cyclohydrolase 1 feedback regulatory protein complete cds	gnl|UG|Oni#S53752415
isotig01369	gi|82265928|sp|Q4SK88.1|CPIN1_TETNGRecName: Full=Anamorsin; AltName: Full=Cytokine-induced apoptosis inhibitor 1; AltName: Full=Fe-S cluster assembly protein DRE2 homolog	gi|82265928|sp|Q4SK88.1|CPIN1_TETNGRecName: Full=Anamorsin; AltName: Full=Cytokine-induced apoptosis inhibitor 1; AltName: Full=Fe-S cluster assembly protein DRE2 homolog	ENST00000394391	ENSMUST00000034233	ENSDART00000130548	ENSGACT00000002899	ENSORLT00000018905	ENSTNIT00000011892	ENSTRUT00000012294	ENSP00000377914	ENSMUSP00000034233	ENSDARP00000105419	ENSGACP00000002889	ENSORLP00000018904	ENSTNIP00000011704	ENSTRUP00000012234	tetraodon nigroviridis full-length cdna	gnl|UG|Oni#S53760110
isotig01370	gi|82265928|sp|Q4SK88.1|CPIN1_TETNGRecName: Full=Anamorsin; AltName: Full=Cytokine-induced apoptosis inhibitor 1; AltName: Full=Fe-S cluster assembly protein DRE2 homolog	gi|82265928|sp|Q4SK88.1|CPIN1_TETNGRecName: Full=Anamorsin; AltName: Full=Cytokine-induced apoptosis inhibitor 1; AltName: Full=Fe-S cluster assembly protein DRE2 homolog	ENST00000394391	ENSMUST00000034233	ENSDART00000130548	ENSGACT00000002899	ENSORLT00000018905	ENSTNIT00000011892	ENSTRUT00000012294	ENSP00000377914	ENSMUSP00000034233	ENSDARP00000105419	ENSGACP00000002889	ENSORLP00000018904	ENSTNIP00000011704	ENSTRUP00000012234	tetraodon nigroviridis full-length cdna	gnl|UG|Oni#S53760110
isotig01388	gi|225716650|gb|ACO14171.1|Ubiquitin-conjugating enzyme E2 C [Esox lucius]	gi|3915189|sp|P56616.1|UBE2C_XENLARecName: Full=Ubiquitin-conjugating enzyme E2 C; AltName: Full=UBC-X; AltName: Full=Ubiquitin carrier protein C; AltName: Full=Ubiquitin-protein ligase C	ENST00000356455	ENSMUST00000001439	ENSDART00000051906	ENSGACT00000004337	ENSORLT00000011701	ENSTNIT00000005710	ENSTRUT00000003392	ENSP00000348838	ENSMUSP00000085581	ENSDARP00000051905	ENSGACP00000004323	ENSORLP00000011701	ENSTNIP00000005562	ENSTRUP00000003373	tetraodon nigroviridis full-length cdna	gnl|UG|Gac#S24326705
isotig01389	gi|225716650|gb|ACO14171.1|Ubiquitin-conjugating enzyme E2 C [Esox lucius]	gi|3915189|sp|P56616.1|UBE2C_XENLARecName: Full=Ubiquitin-conjugating enzyme E2 C; AltName: Full=UBC-X; AltName: Full=Ubiquitin carrier protein C; AltName: Full=Ubiquitin-protein ligase C	ENST00000356455	ENSMUST00000001439	ENSDART00000051906	ENSGACT00000004337	ENSORLT00000011701	ENSTNIT00000005710	ENSTRUT00000003392	ENSP00000348838	ENSMUSP00000085581	ENSDARP00000051905	ENSGACP00000004323	ENSORLP00000011701	ENSTNIP00000005562	ENSTRUP00000003373	tetraodon nigroviridis full-length cdna	gnl|UG|Gac#S24326705
isotig01396	gi|47219225|emb|CAG11243.1|unnamed protein product [Tetraodon nigroviridis]	gi|82102524|sp|Q8JFW1.1|ASND1_DANRERecName: Full=Asparagine synthetase domain-containing protein 1	ENST00000260952	ENSMUST00000027264	ENSDART00000000564	ENSGACT00000003585	ENSORLT00000019141	ENSTNIT00000021249	ENSTRUT00000026801	ENSP00000260952	ENSMUSP00000027264	ENSDARP00000001119	ENSGACP00000003573	ENSORLP00000019140	ENSTNIP00000021016	ENSTRUP00000026693	gasterosteus aculeatus clone cfw58-a07 mrna sequence	gnl|UG|Gac#S24365959
isotig01397	gi|47219225|emb|CAG11243.1|unnamed protein product [Tetraodon nigroviridis]	gi|82102524|sp|Q8JFW1.1|ASND1_DANRERecName: Full=Asparagine synthetase domain-containing protein 1	ENST00000260952	ENSMUST00000027264	ENSDART00000000564	ENSGACT00000003585	ENSORLT00000019141	ENSTNIT00000021249	ENSTRUT00000026801	ENSP00000260952	ENSMUSP00000027264	ENSDARP00000001119	ENSGACP00000003573	ENSORLP00000019140	ENSTNIP00000021016	ENSTRUP00000026693	gasterosteus aculeatus clone cfw58-a07 mrna sequence	gnl|UG|Gac#S24365959
isotig01400	gi|226887604|pdb|2WEL|DChain D, Crystal Structure Of Su6656-Bound CalciumCALMODULIN- Dependent Protein Kinase Ii Delta In Complex With Calmodulin	gi|49037408|sp|P62161.2|CALM_RATRecName: Full=Calmodulin; Short=CaM	ENST00000391918	ENSMUST00000019514	ENSDART00000101533	ENSGACT00000012693	ENSORLT00000008599	ENSTNIT00000010749	ENSTRUT00000029559	ENSP00000375785	ENSMUSP00000105709	ENSDARP00000065391	ENSGACP00000016673	ENSORLP00000022187	ENSTNIP00000012587	ENSTRUP00000029442	anoplopoma fimbria clone afim-evh-517-276 calmodulin complete cds	gnl|UG|Gac#S30307059
isotig01401	gi|73969544|ref|XP_864645.1|PREDICTED: similar to calmodulin 1 isoform 2 [Canis familiaris]	gi|49037408|sp|P62161.2|CALM_RATRecName: Full=Calmodulin; Short=CaM	ENST00000482455	ENSMUST00000019514	ENSDART00000101533	ENSGACT00000012693	ENSORLT00000008599	ENSTNIT00000010749	ENSTRUT00000029559	ENSP00000375785	ENSMUSP00000001204	ENSDARP00000065391	ENSGACP00000016676	ENSORLP00000022187	ENSTNIP00000020232	ENSTRUP00000029442	anoplopoma fimbria clone afim-evh-517-276 calmodulin complete cds	gnl|UG|Gac#S30307059
isotig01406	gi|226442903|ref|NP_001139979.1|p21-activated protein kinase-interacting protein 1-like [Salmo salar]	gi|71648802|sp|Q6TNS2.1|PK1IP_DANRERecName: Full=p21-activated protein kinase-interacting protein 1-like; AltName: Full=PAK1-interacting protein 1-like	ENST00000379568	ENSMUST00000046951	ENSDART00000065338	ENSGACT00000021959	ENSORLT00000004611	ENSTNIT00000018117	ENSTRUT00000026204	ENSP00000368887	ENSMUSP00000040846	ENSDARP00000065337	ENSGACP00000021918	ENSORLP00000004610	ENSTNIP00000017893	ENSTRUP00000026099	anoplopoma fimbria clone afim-evh-515-067 p21-activated protein kinase-interacting protein 1-like complete cds	gnl|UG|Gac#S27156473
isotig01407	gi|226442903|ref|NP_001139979.1|p21-activated protein kinase-interacting protein 1-like [Salmo salar]	gi|71648802|sp|Q6TNS2.1|PK1IP_DANRERecName: Full=p21-activated protein kinase-interacting protein 1-like; AltName: Full=PAK1-interacting protein 1-like	ENST00000379568	ENSMUST00000046951	ENSDART00000065338	ENSGACT00000021959	ENSORLT00000004611	ENSTNIT00000018117	ENSTRUT00000026204	ENSP00000368887	ENSMUSP00000040846	ENSDARP00000065337	ENSGACP00000021918	ENSORLP00000004610	ENSTNIP00000017893	ENSTRUP00000026099	anoplopoma fimbria clone afim-evh-515-067 p21-activated protein kinase-interacting protein 1-like complete cds	gnl|UG|Gac#S27156473
isotig01408	gi|225715824|gb|ACO13758.1|DNA-directed RNA polymerases I, II, and III subunit RPABC2 [Esox lucius]	gi|122142944|sp|Q32PE0.1|RPAB2_BOVINRecName: Full=DNA-directed RNA polymerases I, II, and III subunit RPABC2; Short=RNA polymerases I, II, and III subunit ABC2; AltName: Full=DNA-directed RNA polymerase II subunit F; AltName: Full=RPB6 homolog	ENST00000470701	ENSMUST00000040077	ENSDART00000053201	ENSGACT00000009737	ENSORLT00000018282	ENSTNIT00000013950	ENSTRUT00000021320	ENSP00000403852	ENSMUSP00000043566	ENSDARP00000053200	ENSGACP00000009717	ENSORLP00000018281	ENSTNIP00000013756	ENSTRUP00000021232	anoplopoma fimbria clone afim-evh-011-181 dna-directed rna polymerases and iii subunit rpabc2 complete cds	gnl|UG|Gac#S30380909
isotig01409	gi|225715824|gb|ACO13758.1|DNA-directed RNA polymerases I, II, and III subunit RPABC2 [Esox lucius]	gi|122142944|sp|Q32PE0.1|RPAB2_BOVINRecName: Full=DNA-directed RNA polymerases I, II, and III subunit RPABC2; Short=RNA polymerases I, II, and III subunit ABC2; AltName: Full=DNA-directed RNA polymerase II subunit F; AltName: Full=RPB6 homolog	ENST00000470701	ENSMUST00000040077	ENSDART00000053201	ENSGACT00000009737	ENSORLT00000018282	ENSTNIT00000013950	ENSTRUT00000021320	ENSP00000403852	ENSMUSP00000043566	ENSDARP00000053200	ENSGACP00000009717	ENSORLP00000018281	ENSTNIP00000013756	ENSTRUP00000021232	anoplopoma fimbria clone afim-evh-011-181 dna-directed rna polymerases and iii subunit rpabc2 complete cds	gnl|UG|Gac#S30380909
isotig01410	gi|225716250|gb|ACO13971.1|Brix domain-containing protein 1 [Esox lucius]	gi|30581070|sp|Q9H7B2.2|RPF2_HUMANRecName: Full=Ribosome production factor 2 homolog; AltName: Full=Brix domain-containing protein 1; AltName: Full=Ribosome biogenesis protein RPF2 homolog	ENST00000441448	ENSMUST00000045114	ENSDART00000064542	ENSGACT00000008702	ENSORLT00000019024	ENSTNIT00000005455	ENSTRUT00000046899	ENSP00000402338	ENSMUSP00000035456	ENSDARP00000064541	ENSGACP00000008683	ENSORLP00000019023	ENSTNIP00000005309	ENSTRUP00000046742	salmo salar clone ssal-eve-536-334 brix domain-containing protein 1 complete cds	gnl|UG|Gac#S27212170
isotig01416	gi|224084770|ref|XP_002194420.1|PREDICTED: similar to tripartite motif protein TRIM33 beta [Taeniopygia guttata]	gi|82122015|sp|Q56R14.1|TRI33_XENLARecName: Full=E3 ubiquitin-protein ligase TRIM33; AltName: Full=Ectodermin; AltName: Full=Transcription intermediary factor 1-gamma; Short=TIF1-gamma; AltName: Full=Tripartite motif-containing protein 33	ENST00000536822	ENSMUST00000165517	ENSDART00000111005	ENSGACT00000006593	ENSORLT00000000400	ENSTNIT00000006971	ENSTRUT00000018805	ENSP00000351250	ENSMUSP00000029444	ENSDARP00000100207	ENSGACP00000006576	ENSORLP00000000400	ENSTNIP00000006820	ENSTRUP00000018727	danio rerio tripartite motif-containing 33 mrna	gnl|UG|Gac#S30357456
isotig01417	gi|224084770|ref|XP_002194420.1|PREDICTED: similar to tripartite motif protein TRIM33 beta [Taeniopygia guttata]	gi|313104270|sp|Q9UPN9.3|TRI33_HUMANRecName: Full=E3 ubiquitin-protein ligase TRIM33; AltName: Full=Ectodermin homolog; AltName: Full=RET-fused gene 7 protein; Short=Protein Rfg7; AltName: Full=Transcription intermediary factor 1-gamma; Short=TIF1-gamma; AltName: Full=Tripartite motif-containing protein 33	ENST00000536822	ENSMUST00000165517	ENSDART00000111005	ENSGACT00000006593	ENSORLT00000000400	ENSTNIT00000006971	ENSTRUT00000018805	ENSP00000351250	ENSMUSP00000029444	ENSDARP00000100207	ENSGACP00000006576	ENSORLP00000000400	ENSTNIP00000006820	ENSTRUP00000018727	danio rerio tripartite motif-containing 33 mrna	gnl|UG|Gac#S30357456
isotig01468	gi|221048021|gb|ACL98118.1|leukocyte elastase inhibitor [Epinephelus coioides]	gi|161784343|sp|P35237.3|SPB6_HUMANRecName: Full=Serpin B6; AltName: Full=Cytoplasmic antiproteinase; Short=CAP; AltName: Full=Peptidase inhibitor 6; Short=PI-6; AltName: Full=Placental thrombin inhibitor	ENST00000380546	ENSMUST00000164541	ENSDART00000148894	ENSGACT00000002488	ENSORLT00000006633	ENSTNIT00000003410	ENSTRUT00000046032	ENSP00000369919	ENSMUSP00000127623	ENSDARP00000124283	ENSGACP00000002485	ENSORLP00000024099	ENSTNIP00000001658	ENSTRUP00000045877	epinephelus coioides leukocyte elastase inhibitor partial cds	gnl|UG|Gac#S30360712
isotig01469	gi|221048021|gb|ACL98118.1|leukocyte elastase inhibitor [Epinephelus coioides]	gi|161784343|sp|P35237.3|SPB6_HUMANRecName: Full=Serpin B6; AltName: Full=Cytoplasmic antiproteinase; Short=CAP; AltName: Full=Peptidase inhibitor 6; Short=PI-6; AltName: Full=Placental thrombin inhibitor	ENST00000380546	ENSMUST00000167163	ENSDART00000148894	ENSGACT00000002488	ENSORLT00000006633	ENSTNIT00000003410	ENSTRUT00000046032	ENSP00000369919	ENSMUSP00000127623	ENSDARP00000124283	ENSGACP00000002485	ENSORLP00000024099	ENSTNIP00000001658	ENSTRUP00000045877	epinephelus coioides leukocyte elastase inhibitor partial cds	gnl|UG|Gac#S30360712
isotig01479	gi|317420045|emb|CBN82081.1|Myomesin-1 [Dicentrarchus labrax]	gi|212276444|sp|Q62234.2|MYOM1_MOUSERecName: Full=Myomesin-1; AltName: Full=Myomesin family member 1; AltName: Full=Skelemin	ENST00000261606	ENSMUST00000073211	ENSDART00000087099	ENSGACT00000005594	ENSORLT00000014277	ENSTNIT00000020487	ENSTRUT00000012708	ENSP00000261606	ENSMUSP00000072945	ENSDARP00000081533	ENSGACP00000005578	ENSORLP00000014276	ENSTNIP00000020256	ENSTRUP00000012647	danio rerio myomesin transcript variant 1 mrna	gnl|UG|Omy#S56182420
isotig01504	gi|317418629|emb|CBN80667.1|PX domain-containing protein kinase-like protein [Dicentrarchus labrax]	gi|83288430|sp|Q8BX57.2|PXK_MOUSERecName: Full=PX domain-containing protein kinase-like protein; AltName: Full=Modulator of Na,K-ATPase; Short=MONaKA	ENST00000536750	ENSMUST00000112689	ENSDART00000092104	ENSGACT00000005200	ENSORLT00000024259	ENSTNIT00000009689	ENSTRUT00000005611	ENSP00000348472	ENSMUSP00000035265	ENSDARP00000086537	ENSGACP00000005185	ENSORLP00000024255	ENSTNIP00000001743	ENSTRUP00000005577	dicentrarchus labrax chromosome sequence corresponding to linkage group top complete sequence	gnl|UG|Omy#S56280523
isotig01551	gi|313569846|ref|NP_001002127.2|general transcription factor IIF, polypeptide 2a isoform 1 [Danio rerio]	gi|62901035|sp|Q8R0A0.1|T2FB_MOUSERecName: Full=General transcription factor IIF subunit 2; AltName: Full=ATP-dependent helicase GTF2F2; AltName: Full=Transcription initiation factor IIF subunit beta; Short=TFIIF-beta	ENST00000340473	ENSMUST00000088922	ENSDART00000102118	ENSGACT00000020100	ENSORLT00000005441	ENSTNIT00000012532	ENSTRUT00000044164	ENSP00000340823	ENSMUSP00000086312	ENSDARP00000092894	ENSGACP00000020061	ENSORLP00000005440	ENSTNIP00000007078	ENSTRUP00000044016	ictalurus punctatus general transcription factor iif subunit 2 mrna	gnl|UG|Gac#S27162709
isotig01557	gi|47209668|emb|CAF95095.1|unnamed protein product [Tetraodon nigroviridis]	gi|75075043|sp|Q9XSR3.1|RBM47_CANFARecName: Full=RNA-binding protein 47; AltName: Full=RNA-binding motif protein 47	ENST00000514014	ENSMUST00000167950	ENSDART00000089070	ENSGACT00000021446	ENSORLT00000007357	ENSTNIT00000009042	ENSTRUT00000036075	ENSP00000423243	ENSMUSP00000128016	ENSDARP00000116938	ENSGACP00000021405	ENSORLP00000007356	ENSTNIP00000008871	ENSTRUP00000035945	danio rerio si:ch211- (si:ch211- ) mrna	gnl|UG|Dr#S43098737
isotig01558	gi|72172080|gb|AAZ66786.1|polyubiquitin [Ictalurus punctatus]	gi|51701999|sp|Q865C5.2|UBIQ_CAMDRRecName: Full=Ubiquitin	ENST00000541645	ENSMUST00000118449	ENSDART00000035235	ENSGACT00000026821	ENSORLT00000015066	ENSTNIT00000023274	ENSTRUT00000009856	ENSP00000385659	ENSMUSP00000123438	ENSDARP00000089879	ENSGACP00000026769	ENSORLP00000015065	ENSTNIP00000023032	ENSTRUP00000027679	gasterosteus aculeatus clone cec34-c05 mrna sequence	gnl|UG|Ola#S37738964
isotig01565	gi|47212302|emb|CAF90565.1|unnamed protein product [Tetraodon nigroviridis]	gi|224471842|sp|P54296.2|MYOM2_HUMANRecName: Full=Myomesin-2; AltName: Full=165 kDa connectin-associated protein; AltName: Full=165 kDa titin-associated protein; AltName: Full=M-protein; AltName: Full=Myomesin family member 2	ENST00000523438	ENSMUST00000033842	ENSDART00000087105	ENSGACT00000026197	ENSORLT00000000089	ENSTNIT00000006002	ENSTRUT00000022492	ENSP00000262113	ENSMUSP00000033842	ENSDARP00000081539	ENSGACP00000026146	ENSORLP00000000089	ENSTNIP00000005854	ENSTRUP00000022400	tetraodon nigroviridis full-length cdna	gnl|UG|Gac#S27157726
isotig01566	gi|47212302|emb|CAF90565.1|unnamed protein product [Tetraodon nigroviridis]	gi|224471842|sp|P54296.2|MYOM2_HUMANRecName: Full=Myomesin-2; AltName: Full=165 kDa connectin-associated protein; AltName: Full=165 kDa titin-associated protein; AltName: Full=M-protein; AltName: Full=Myomesin family member 2	ENST00000523438	ENSMUST00000033842	ENSDART00000087105	ENSGACT00000026197	ENSORLT00000000089	ENSTNIT00000006002	ENSTRUT00000022492	ENSP00000262113	ENSMUSP00000033842	ENSDARP00000081539	ENSGACP00000026146	ENSORLP00000000089	ENSTNIP00000005854	ENSTRUP00000022400	tetraodon nigroviridis full-length cdna	gnl|UG|Gac#S27157726
isotig01569	gi|41054505|ref|NP_955927.1|WD repeat and SOCS box-containing protein 1 [Danio rerio]	gi|82240448|sp|Q7T2F6.1|WSB1_DANRERecName: Full=WD repeat and SOCS box-containing protein 1; Short=WSB-1	ENST00000262394	ENSMUST00000017821	ENSDART00000008854	ENSGACT00000018085	ENSORLT00000017244	ENSTNIT00000007811	ENSTRUT00000011724	ENSP00000262394	ENSMUSP00000017821	ENSDARP00000005989	ENSGACP00000018050	ENSORLP00000017243	ENSTNIP00000007650	ENSTRUP00000011664	takifugu rubripes wsb1 protein mrna	gnl|UG|Dr#S18529696
isotig01571	gi|238550183|ref|NP_001154812.1|myomesin 1a [Danio rerio]	gi|224471842|sp|P54296.2|MYOM2_HUMANRecName: Full=Myomesin-2; AltName: Full=165 kDa connectin-associated protein; AltName: Full=165 kDa titin-associated protein; AltName: Full=M-protein; AltName: Full=Myomesin family member 2	ENST00000261606	ENSMUST00000024847	ENSDART00000087126	ENSGACT00000022630	ENSORLT00000022350	ENSTNIT00000022057	ENSTRUT00000026894	ENSP00000261606	ENSMUSP00000024847	ENSDARP00000081560	ENSGACP00000022587	ENSORLP00000022349	ENSTNIP00000021821	ENSTRUP00000026786	danio rerio myomesin 1a mrna	gnl|UG|Dr#S52632849
isotig01577	gi|213514094|ref|NP_001133534.1|lumican [Salmo salar]	gi|1708877|sp|P51890.1|LUM_CHICKRecName: Full=Lumican; AltName: Full=Keratan sulfate proteoglycan lumican; Short=KSPG lumican; Flags: Precursor	ENST00000354955	ENSMUST00000048183	ENSDART00000139919	ENSGACT00000026233	ENSORLT00000019182	ENSTNIT00000003033	ENSTRUT00000035109	ENSP00000266718	ENSMUSP00000040877	ENSDARP00000119600	ENSGACP00000026182	ENSORLP00000019181	ENSTNIP00000002080	ENSTRUP00000034981	gasterosteus aculeatus clone cfw219-b08 mrna sequence	gnl|UG|Gac#S34483464
isotig01578	gi|213514094|ref|NP_001133534.1|lumican [Salmo salar]	gi|1708877|sp|P51890.1|LUM_CHICKRecName: Full=Lumican; AltName: Full=Keratan sulfate proteoglycan lumican; Short=KSPG lumican; Flags: Precursor	ENST00000354955	ENSMUST00000048183	ENSDART00000139919	ENSGACT00000026233	ENSORLT00000019182	ENSTNIT00000003033	ENSTRUT00000035109	ENSP00000266718	ENSMUSP00000040877	ENSDARP00000119600	ENSGACP00000026182	ENSORLP00000019181	ENSTNIP00000002080	ENSTRUP00000034981	gasterosteus aculeatus clone cfw219-b08 mrna sequence	gnl|UG|Gac#S34483464
isotig01585	gi|62955737|ref|NP_001017881.1|sulfide:quinone oxidoreductase, mitochondrial [Danio rerio]	gi|27151704|sp|Q9Y6N5.1|SQRD_HUMANRecName: Full=Sulfide:quinone oxidoreductase, mitochondrial; Flags: Precursor	ENST00000260324	ENSMUST00000110506	ENSDART00000013668	ENSGACT00000008316	ENSORLT00000006375	ENSTNIT00000016907	ENSTRUT00000026848	ENSP00000260324	ENSMUSP00000106133	ENSDARP00000014659	ENSGACP00000008297	ENSORLP00000006374	ENSTNIP00000016693	ENSTRUP00000026740	gasterosteus aculeatus clone cfw88-f01 mrna sequence	gnl|UG|Gac#S34483827
isotig01586	gi|62955737|ref|NP_001017881.1|sulfide:quinone oxidoreductase, mitochondrial [Danio rerio]	gi|27151704|sp|Q9Y6N5.1|SQRD_HUMANRecName: Full=Sulfide:quinone oxidoreductase, mitochondrial; Flags: Precursor	ENST00000260324	ENSMUST00000110506	ENSDART00000013668	ENSGACT00000008316	ENSORLT00000006375	ENSTNIT00000016907	ENSTRUT00000026848	ENSP00000260324	ENSMUSP00000106133	ENSDARP00000014659	ENSGACP00000008297	ENSORLP00000006374	ENSTNIP00000016693	ENSTRUP00000026740	gasterosteus aculeatus clone cfw88-f01 mrna sequence	gnl|UG|Gac#S34483827
isotig01591	gi|2501483|sp|Q91280.1|UGT3_PLEPLRecName: Full=UDP-glucuronosyltransferase; Short=UDPGT	gi|2501483|sp|Q91280.1|UGT3_PLEPLRecName: Full=UDP-glucuronosyltransferase; Short=UDPGT	ENST00000305139	ENSMUST00000097659	ENSDART00000014518	ENSGACT00000009773	ENSORLT00000025374	ENSTNIT00000016450	ENSTRUT00000019976	ENSP00000362508	ENSMUSP00000072803	ENSDARP00000109668	ENSGACP00000009753	ENSORLP00000025373	ENSTNIP00000016238	ENSTRUP00000019895	epinephelus coioides udp-glucuronosyltransferase partial cds	gnl|UG|Gac#S35374411
isotig01592	gi|2501483|sp|Q91280.1|UGT3_PLEPLRecName: Full=UDP-glucuronosyltransferase; Short=UDPGT	gi|2501483|sp|Q91280.1|UGT3_PLEPLRecName: Full=UDP-glucuronosyltransferase; Short=UDPGT	ENST00000305139	ENSMUST00000097659	ENSDART00000014518	ENSGACT00000009773	ENSORLT00000025374	ENSTNIT00000016450	ENSTRUT00000019977	ENSP00000418532	ENSMUSP00000072803	ENSDARP00000019395	ENSGACP00000009753	ENSORLP00000025373	ENSTNIP00000016238	ENSTRUP00000019895	epinephelus coioides udp-glucuronosyltransferase partial cds	gnl|UG|Gac#S35374411
isotig01593	gi|47222550|emb|CAG02915.1|unnamed protein product [Tetraodon nigroviridis]	gi|74761545|sp|Q9H920.1|RN121_HUMANRecName: Full=RING finger protein 121	ENST00000361756	ENSMUST00000106953	ENSDART00000084780	ENSGACT00000026993	ENSORLT00000010320	ENSTNIT00000014935	ENSTRUT00000040993	ENSP00000354571	ENSMUSP00000102566	ENSDARP00000079215	ENSGACP00000026941	ENSORLP00000010319	ENSTNIP00000014735	ENSTRUP00000040852	tetraodon nigroviridis full-length cdna	gnl|UG|Hs#S20347021
isotig01594	gi|47222550|emb|CAG02915.1|unnamed protein product [Tetraodon nigroviridis]	gi|74761545|sp|Q9H920.1|RN121_HUMANRecName: Full=RING finger protein 121	ENST00000361756	ENSMUST00000106953	ENSDART00000084780	ENSGACT00000026993	ENSORLT00000010320	ENSTNIT00000014935	ENSTRUT00000040993	ENSP00000354571	ENSMUSP00000102566	ENSDARP00000079215	ENSGACP00000026941	ENSORLP00000010319	ENSTNIP00000014735	ENSTRUP00000040852	tetraodon nigroviridis full-length cdna	gnl|UG|Hs#S20347021
isotig01595	gi|47227970|emb|CAF97599.1|unnamed protein product [Tetraodon nigroviridis]	gi|306755917|sp|B3Y064.1|OBRG_TAKRURecName: Full=Leptin receptor gene-related protein; AltName: Full=OB-R gene-related protein; Short=OB-RGRP	ENST00000371065	ENSMUST00000030254	ENSDART00000113449	ENSGACT00000021458	ENSORLT00000012929	ENSTNIT00000010855	ENSTRUT00000003806	ENSP00000360104	ENSMUSP00000030254	ENSDARP00000109577	ENSGACP00000021417	ENSORLP00000012928	ENSTNIP00000010674	ENSTRUP00000003786	takifugu rubripes leptin receptor overlapping transcript protein mrna	gnl|UG|Gac#S24384979
isotig01596	gi|47227970|emb|CAF97599.1|unnamed protein product [Tetraodon nigroviridis]	gi|306755917|sp|B3Y064.1|OBRG_TAKRURecName: Full=Leptin receptor gene-related protein; AltName: Full=OB-R gene-related protein; Short=OB-RGRP	ENST00000371065	ENSMUST00000030254	ENSDART00000113449	ENSGACT00000021458	ENSORLT00000012929	ENSTNIT00000010855	ENSTRUT00000003806	ENSP00000360104	ENSMUSP00000030254	ENSDARP00000109577	ENSGACP00000021417	ENSORLP00000012928	ENSTNIP00000010674	ENSTRUP00000003786	takifugu rubripes leptin receptor overlapping transcript protein mrna	gnl|UG|Gac#S24384979
isotig01597	gi|47225911|emb|CAF98391.1|unnamed protein product [Tetraodon nigroviridis]	gi|122131725|sp|Q05B62.1|SNX1_BOVINRecName: Full=Sorting nexin-1	ENST00000261889	ENSMUST00000034946	ENSDART00000075184	ENSGACT00000009733	ENSORLT00000002454	ENSTNIT00000011467	ENSTRUT00000040717	ENSP00000261889	ENSMUSP00000034946	ENSDARP00000069669	ENSGACP00000009720	ENSORLP00000002453	ENSTNIP00000011285	ENSTRUP00000040575	salmo salar clone ssal-rgf-509-218 sorting nexin-1 partial cds	gnl|UG|Gac#S27190073
isotig01598	gi|47225911|emb|CAF98391.1|unnamed protein product [Tetraodon nigroviridis]	gi|122131725|sp|Q05B62.1|SNX1_BOVINRecName: Full=Sorting nexin-1	ENST00000261889	ENSMUST00000034946	ENSDART00000075184	ENSGACT00000009733	ENSORLT00000002454	ENSTNIT00000011467	ENSTRUT00000040717	ENSP00000261889	ENSMUSP00000034946	ENSDARP00000069669	ENSGACP00000009720	ENSORLP00000002453	ENSTNIP00000011285	ENSTRUP00000040575	salmo salar clone ssal-rgf-509-218 sorting nexin-1 partial cds	gnl|UG|Gac#S27190073
isotig01599	gi|213511584|ref|NP_001135305.1|chloride intracellular channel 5 [Salmo salar]	gi|46395845|sp|Q8BXK9.1|CLIC5_MOUSERecName: Full=Chloride intracellular channel protein 5	ENST00000339561	ENSMUST00000024755	ENSDART00000035944	ENSGACT00000019749	ENSORLT00000005480	ENSTNIT00000009985	ENSTRUT00000031788	ENSP00000344165	ENSMUSP00000024755	ENSDARP00000030813	ENSGACP00000019711	ENSORLP00000005479	ENSTNIP00000009807	ENSTRUP00000031665	salmo salar chloride intracellular channel 5 nuclear gene encoding mitochondrial mrna	gnl|UG|Gac#S30320037
isotig01600	gi|213511584|ref|NP_001135305.1|chloride intracellular channel 5 [Salmo salar]	gi|46395845|sp|Q8BXK9.1|CLIC5_MOUSERecName: Full=Chloride intracellular channel protein 5	ENST00000339561	ENSMUST00000024755	ENSDART00000035944	ENSGACT00000019749	ENSORLT00000005480	ENSTNIT00000009985	ENSTRUT00000031788	ENSP00000344165	ENSMUSP00000024755	ENSDARP00000030813	ENSGACP00000019711	ENSORLP00000005479	ENSTNIP00000009807	ENSTRUP00000031665	salmo salar chloride intracellular channel 5 nuclear gene encoding mitochondrial mrna	gnl|UG|Gac#S30320037
isotig01603	gi|47214922|emb|CAG04116.1|unnamed protein product [Tetraodon nigroviridis]	gi|1729989|sp|P50616.1|TOB1_HUMANRecName: Full=Protein Tob1; AltName: Full=Transducer of erbB-2 1	ENST00000499247	ENSMUST00000041589	ENSDART00000049240	ENSGACT00000016667	ENSORLT00000013294	ENSTNIT00000015815	ENSTRUT00000021978	ENSP00000268957	ENSMUSP00000036039	ENSDARP00000049239	ENSGACP00000016633	ENSORLP00000013293	ENSTNIP00000015608	ENSTRUP00000021889	salmo salar clone ssal-rgf-002-373 tob1 complete cds	gnl|UG|Dr#S17668686
isotig01604	gi|308321442|gb|ADO27872.1|tob1 [Ictalurus furcatus]	gi|1729989|sp|P50616.1|TOB1_HUMANRecName: Full=Protein Tob1; AltName: Full=Transducer of erbB-2 1	ENST00000499247	ENSMUST00000041589	ENSDART00000022688	ENSGACT00000016665	ENSORLT00000013294	ENSTNIT00000014656	ENSTRUT00000008342	ENSP00000268957	ENSMUSP00000036039	ENSDARP00000049239	ENSGACP00000006616	ENSORLP00000013293	ENSTNIP00000014457	ENSTRUP00000008293	salmo salar clone ssal-rgf-002-373 tob1 complete cds	gnl|UG|Gmr#S55466488
isotig01607	gi|319996725|ref|NP_001188453.1|fibronectin-1 [Oryzias latipes]	gi|2497976|sp|Q91740.1|FINC_XENLARecName: Full=Fibronectin; Short=FN; Flags: Precursor	ENST00000357867	ENSMUST00000087254	ENSDART00000010521	ENSGACT00000010272	ENSORLT00000025503	ENSTNIT00000020413	ENSTRUT00000003184	ENSP00000350534	ENSMUSP00000084509	ENSDARP00000017129	ENSGACP00000010250	ENSORLP00000025502	ENSTNIP00000020182	ENSTRUP00000003166	oryzias latipes fibronectin-1 mrna	gnl|UG|Gac#S30324878
isotig01608	gi|319996725|ref|NP_001188453.1|fibronectin-1 [Oryzias latipes]	gi|2497976|sp|Q91740.1|FINC_XENLARecName: Full=Fibronectin; Short=FN; Flags: Precursor	ENST00000357867	ENSMUST00000087254	ENSDART00000010521	ENSGACT00000010272	ENSORLT00000025503	ENSTNIT00000020413	ENSTRUT00000003184	ENSP00000350534	ENSMUSP00000084509	ENSDARP00000017129	ENSGACP00000010250	ENSORLP00000025502	ENSTNIP00000020182	ENSTRUP00000003166	oryzias latipes fibronectin-1 mrna	gnl|UG|Gac#S30324878
isotig01609	gi|323650104|gb|ADX97138.1|actin-related protein 3 [Perca flavescens]	gi|6707667|sp|O73723.1|ARP3_FUGRURecName: Full=Actin-related protein 3; AltName: Full=Actin-like protein 3	ENST00000263238	ENSMUST00000027579	ENSDART00000045150	ENSGACT00000002081	ENSORLT00000002446	ENSTNIT00000021227	ENSTRUT00000014239	ENSP00000263238	ENSMUSP00000027579	ENSDARP00000045149	ENSGACP00000019657	ENSORLP00000002445	ENSTNIP00000020994	ENSTRUP00000026810	perca flavescens clone pf_654 actin-related protein 3 partial cds	gnl|UG|Hs#S42536822
isotig01610	gi|323650104|gb|ADX97138.1|actin-related protein 3 [Perca flavescens]	gi|6707667|sp|O73723.1|ARP3_FUGRURecName: Full=Actin-related protein 3; AltName: Full=Actin-like protein 3	ENST00000263238	ENSMUST00000027579	ENSDART00000045150	ENSGACT00000002081	ENSORLT00000002446	ENSTNIT00000021227	ENSTRUT00000014239	ENSP00000263238	ENSMUSP00000027579	ENSDARP00000045149	ENSGACP00000019657	ENSORLP00000002445	ENSTNIP00000020994	ENSTRUP00000026810	perca flavescens clone pf_654 actin-related protein 3 partial cds	gnl|UG|Hs#S42536822
isotig01611	gi|293629205|ref|NP_001170812.1|UDP glucuronosyltransferase 2 family, polypeptide B3 [Danio rerio]	gi|81895314|sp|Q80X89.1|UD2A1_MOUSERecName: Full=UDP-glucuronosyltransferase 2A1; Short=UDPGT 2A1; Flags: Precursor	ENST00000457664	ENSMUST00000079811	ENSDART00000061624	ENSGACT00000018393	ENSORLT00000000568	ENSTNIT00000023315	ENSTRUT00000042976	ENSP00000424478	ENSMUSP00000114583	ENSDARP00000107277	ENSGACP00000018358	ENSORLP00000000568	ENSTNIP00000002195	ENSTRUP00000042835	tetraodon nigroviridis full-length cdna	gnl|UG|Gac#S24388741
isotig01612	gi|293629205|ref|NP_001170812.1|UDP glucuronosyltransferase 2 family, polypeptide B3 [Danio rerio]	gi|81895314|sp|Q80X89.1|UD2A1_MOUSERecName: Full=UDP-glucuronosyltransferase 2A1; Short=UDPGT 2A1; Flags: Precursor	ENST00000457664	ENSMUST00000079811	ENSDART00000061624	ENSGACT00000018393	ENSORLT00000000568	ENSTNIT00000023315	ENSTRUT00000042976	ENSP00000424478	ENSMUSP00000114583	ENSDARP00000107277	ENSGACP00000018358	ENSORLP00000000568	ENSTNIP00000002195	ENSTRUP00000042835	tetraodon nigroviridis full-length cdna	gnl|UG|Gac#S24388741
isotig01615	gi|229367456|gb|ACQ58708.1|Receptor expression-enhancing protein 5 [Anoplopoma fimbria]	gi|75042436|sp|Q5RE33.1|REEP5_PONABRecName: Full=Receptor expression-enhancing protein 5; AltName: Full=Polyposis locus protein 1 homolog	ENST00000379638	ENSMUST00000006027	ENSDART00000123173	ENSGACT00000024691	ENSORLT00000018167	ENSTNIT00000022890	ENSTRUT00000027362	ENSP00000368959	ENSMUSP00000006027	ENSDARP00000110724	ENSGACP00000024642	ENSORLP00000018166	ENSTNIP00000020319	ENSTRUP00000027253	anoplopoma fimbria clone afim-evh-534-381 receptor expression-enhancing protein 5 complete cds	gnl|UG|Oni#S53722063
isotig01616	gi|229367456|gb|ACQ58708.1|Receptor expression-enhancing protein 5 [Anoplopoma fimbria]	gi|75042436|sp|Q5RE33.1|REEP5_PONABRecName: Full=Receptor expression-enhancing protein 5; AltName: Full=Polyposis locus protein 1 homolog	ENST00000379638	ENSMUST00000006027	ENSDART00000123173	ENSGACT00000024691	ENSORLT00000018167	ENSTNIT00000022890	ENSTRUT00000027362	ENSP00000368959	ENSMUSP00000006027	ENSDARP00000110724	ENSGACP00000024642	ENSORLP00000018166	ENSTNIP00000020319	ENSTRUP00000027253	anoplopoma fimbria clone afim-evh-534-381 receptor expression-enhancing protein 5 complete cds	gnl|UG|Oni#S53722063
isotig01617	gi|41282194|ref|NP_955839.2|glutamate dehydrogenase 1b [Danio rerio]	gi|13959323|sp|P82264.1|DHE3_CHAACRecName: Full=Glutamate dehydrogenase, mitochondrial; Short=GDH	ENST00000513510	ENSMUST00000022322	ENSDART00000101042	ENSGACT00000003741	ENSORLT00000013068	ENSTNIT00000008176	ENSTRUT00000000723	ENSP00000277865	ENSMUSP00000022322	ENSDARP00000017123	ENSGACP00000003729	ENSORLP00000013067	ENSTNIP00000008014	ENSTRUP00000000720	gasterosteus aculeatus clone cfw245-f08 mrna sequence	gnl|UG|Hs#S58330322
isotig01618	gi|41282194|ref|NP_955839.2|glutamate dehydrogenase 1b [Danio rerio]	gi|13959323|sp|P82264.1|DHE3_CHAACRecName: Full=Glutamate dehydrogenase, mitochondrial; Short=GDH	ENST00000513510	ENSMUST00000022322	ENSDART00000026657	ENSGACT00000003741	ENSORLT00000013068	ENSTNIT00000008176	ENSTRUT00000000723	ENSP00000277865	ENSMUSP00000022322	ENSDARP00000017123	ENSGACP00000003729	ENSORLP00000013067	ENSTNIP00000008014	ENSTRUP00000000720	gasterosteus aculeatus clone cfw245-f08 mrna sequence	gnl|UG|Hs#S42530090
isotig01621	gi|47211686|emb|CAF92338.1|unnamed protein product [Tetraodon nigroviridis]	gi|160358754|sp|A2ASS6.1|TITIN_MOUSERecName: Full=Titin; AltName: Full=Connectin	ENST00000356127	ENSMUST00000070199	ENSDART00000109099	ENSGACT00000000385	ENSORLT00000022736	ENSTNIT00000001342	ENSTRUT00000005714	ENSP00000348444	ENSMUSP00000070975	ENSDARP00000099532	ENSGACP00000000385	ENSORLP00000022735	ENSTNIP00000000678	ENSTRUP00000005679	danio rerio titin a mrna	gnl|UG|Dr#S37235129
isotig01622	gi|47211686|emb|CAF92338.1|unnamed protein product [Tetraodon nigroviridis]	gi|160358754|sp|A2ASS6.1|TITIN_MOUSERecName: Full=Titin; AltName: Full=Connectin	ENST00000356127	ENSMUST00000070199	ENSDART00000109099	ENSGACT00000000385	ENSORLT00000022736	ENSTNIT00000001342	ENSTRUT00000005714	ENSP00000348444	ENSMUSP00000070975	ENSDARP00000099532	ENSGACP00000000385	ENSORLP00000022735	ENSTNIP00000000678	ENSTRUP00000005679	danio rerio titin a mrna	gnl|UG|Omy#S56289839
isotig01627	gi|54292198|gb|AAP04488.1|osteonectin [Sparus aurata]	gi|13959575|sp|O93390.1|SPRC_COTJARecName: Full=SPARC; AltName: Full=Osteonectin; Short=ON; AltName: Full=Secreted protein acidic and rich in cysteine; Flags: Precursor	ENST00000231061	ENSMUST00000108858	ENSDART00000039660	ENSGACT00000022290	ENSORLT00000014238	ENSTNIT00000016143	ENSTRUT00000036859	ENSP00000231061	ENSMUSP00000104486	ENSDARP00000039659	ENSGACP00000022248	ENSORLP00000014237	ENSTNIP00000015932	ENSTRUP00000036728	sparus aurata osteonectin complete cds	gnl|UG|Dr#S36323163
isotig01628	gi|54292198|gb|AAP04488.1|osteonectin [Sparus aurata]	gi|118574367|sp|P13213.2|SPRC_BOVINRecName: Full=SPARC; AltName: Full=Basement-membrane protein 40; Short=BM-40; AltName: Full=Osteonectin; Short=ON; AltName: Full=Secreted protein acidic and rich in cysteine; Flags: Precursor	ENST00000231061	ENSMUST00000108858	ENSDART00000039660	ENSGACT00000022290	ENSORLT00000014238	ENSTNIT00000016143	ENSTRUT00000036859	ENSP00000231061	ENSMUSP00000104486	ENSDARP00000039659	ENSGACP00000022248	ENSORLP00000014237	ENSTNIP00000015932	ENSTRUP00000036729	sparus aurata osteonectin complete cds	gnl|UG|Dr#S36323163
isotig01631	gi|78523100|gb|ABB46295.1|four and a half LIM domains protein 2 [Sparus aurata]	gi|116241364|sp|Q14192.3|FHL2_HUMANRecName: Full=Four and a half LIM domains protein 2; Short=FHL-2; AltName: Full=LIM domain protein DRAL; AltName: Full=Skeletal muscle LIM-protein 3; Short=SLIM-3	ENST00000358129	ENSMUST00000008280	ENSDART00000061577	ENSGACT00000003961	ENSORLT00000015628	ENSTNIT00000001050	ENSTRUT00000034737	ENSP00000344266	ENSMUSP00000008280	ENSDARP00000061576	ENSGACP00000003955	ENSORLP00000015627	ENSTNIP00000020312	ENSTRUP00000034611	sparus aurata four and a half lim domains protein 2 complete cds	gnl|UG|Hs#S24516476
isotig01632	gi|78523100|gb|ABB46295.1|four and a half LIM domains protein 2 [Sparus aurata]	gi|116241364|sp|Q14192.3|FHL2_HUMANRecName: Full=Four and a half LIM domains protein 2; Short=FHL-2; AltName: Full=LIM domain protein DRAL; AltName: Full=Skeletal muscle LIM-protein 3; Short=SLIM-3	ENST00000358129	ENSMUST00000008280	ENSDART00000061577	ENSGACT00000003961	ENSORLT00000015628	ENSTNIT00000001050	ENSTRUT00000034737	ENSP00000344266	ENSMUSP00000008280	ENSDARP00000061576	ENSGACP00000003955	ENSORLP00000015627	ENSTNIP00000020312	ENSTRUP00000034611	sparus aurata four and a half lim domains protein 2 complete cds	gnl|UG|Hs#S24516476
isotig01633	gi|213511604|ref|NP_001133066.1|ubiquitin-conjugating enzyme E2 D3 [Salmo salar]	gi|51338680|sp|P62839.1|UB2D2_RATRecName: Full=Ubiquitin-conjugating enzyme E2 D2; AltName: Full=Ubiquitin carrier protein D2; AltName: Full=Ubiquitin-conjugating enzyme E2(17)KB 2; AltName: Full=Ubiquitin-conjugating enzyme E2-17 kDa 2; AltName: Full=Ubiquitin-protein ligase D2	ENST00000343106	ENSMUST00000166033	ENSDART00000049285	ENSGACT00000006703	ENSORLT00000022744	ENSTNIT00000008225	ENSTRUT00000023553	ENSP00000381718	ENSMUSP00000131206	ENSDARP00000049284	ENSGACP00000006686	ENSORLP00000022743	ENSTNIP00000008062	ENSTRUP00000015757	tetraodon nigroviridis full-length cdna	gnl|UG|Ola#S43937093
isotig01634	gi|4507775|ref|NP_003330.1|ubiquitin-conjugating enzyme E2 D2 isoform 1 [Homo sapiens]	gi|51338680|sp|P62839.1|UB2D2_RATRecName: Full=Ubiquitin-conjugating enzyme E2 D2; AltName: Full=Ubiquitin carrier protein D2; AltName: Full=Ubiquitin-conjugating enzyme E2(17)KB 2; AltName: Full=Ubiquitin-conjugating enzyme E2-17 kDa 2; AltName: Full=Ubiquitin-protein ligase D2	ENST00000343106	ENSMUST00000166033	ENSDART00000049285	ENSGACT00000006703	ENSORLT00000022744	ENSTNIT00000008225	ENSTRUT00000023553	ENSP00000381718	ENSMUSP00000131206	ENSDARP00000049284	ENSGACP00000006686	ENSORLP00000022743	ENSTNIP00000008062	ENSTRUP00000015757	sebastes schlegelii clone: brf 42- induced by treatment of lps and con a pma	gnl|UG|Ola#S44114267
isotig01643	gi|224613268|gb|ACN60213.1|Follistatin-related protein 1 precursor [Salmo salar]	gi|182647409|sp|Q5R9Y1.2|FSTL1_PONABRecName: Full=Follistatin-related protein 1; AltName: Full=Follistatin-like protein 1; Flags: Precursor	ENST00000539471	ENSMUST00000114763	ENSDART00000083326	ENSGACT00000004794	ENSORLT00000022456	ENSTNIT00000017155	ENSTRUT00000004050	ENSP00000438051	ENSMUSP00000110411	ENSDARP00000077761	ENSGACP00000004800	ENSORLP00000022457	ENSTNIP00000016941	ENSTRUP00000004029	lates calcarifer clone 95 microsatellite sequence	gnl|UG|Gac#S24374836
isotig01644	gi|224613268|gb|ACN60213.1|Follistatin-related protein 1 precursor [Salmo salar]	gi|182647409|sp|Q5R9Y1.2|FSTL1_PONABRecName: Full=Follistatin-related protein 1; AltName: Full=Follistatin-like protein 1; Flags: Precursor	ENST00000539471	ENSMUST00000114763	ENSDART00000083326	ENSGACT00000004794	ENSORLT00000022456	ENSTNIT00000017155	ENSTRUT00000004050	ENSP00000438051	ENSMUSP00000110411	ENSDARP00000077761	ENSGACP00000004800	ENSORLP00000022457	ENSTNIP00000016941	ENSTRUP00000004029	salmo salar clone ssal-rgf-508-384 follistatin-related protein 1 precursor partial cds	gnl|UG|Gac#S24374836
isotig01645	gi|213512030|ref|NP_001133523.1|Endoplasmic reticulum-Golgi intermediate compartment protein 2 [Salmo salar]	gi|82188148|sp|Q7T2D4.1|ERGI2_DANRERecName: Full=Endoplasmic reticulum-Golgi intermediate compartment protein 2	ENST00000201023	ENSMUST00000136008	ENSDART00000073651	ENSGACT00000015865	ENSORLT00000013444	ENSTNIT00000015294	ENSTRUT00000027808	ENSP00000201023	ENSMUSP00000120456	ENSDARP00000068141	ENSGACP00000015834	ENSORLP00000013443	ENSTNIP00000015090	ENSTRUP00000027699	gasterosteus aculeatus clone cnb58-c09 mrna sequence	gnl|UG|Dr#S46923455
isotig01646	gi|41055383|ref|NP_956701.1|endoplasmic reticulum-Golgi intermediate compartment protein 2 [Danio rerio]	gi|82188148|sp|Q7T2D4.1|ERGI2_DANRERecName: Full=Endoplasmic reticulum-Golgi intermediate compartment protein 2	ENST00000201023	ENSMUST00000032447	ENSDART00000073651	ENSGACT00000015865	ENSORLT00000013444	ENSTNIT00000015294	ENSTRUT00000027808	ENSP00000201023	ENSMUSP00000120456	ENSDARP00000068141	ENSGACP00000015834	ENSORLP00000013443	ENSTNIP00000015090	ENSTRUP00000027699	gasterosteus aculeatus clone cnb58-c09 mrna sequence	gnl|UG|Gac#S27190947
isotig01647	gi|41393125|ref|NP_958892.1|tyrosine 3-monooxygenase/tryptophan 5-monooxygenase activation protein, theta polypeptide b [Danio rerio]	gi|73622134|sp|Q6P4Z5.1|1433Z_XENTRRecName: Full=14-3-3 protein zeta	ENST00000238081	ENSMUST00000103002	ENSDART00000018423	ENSGACT00000011788	ENSORLT00000019104	ENSTNIT00000012202	ENSTRUT00000035283	ENSP00000238081	ENSMUSP00000100067	ENSDARP00000022550	ENSGACP00000011764	ENSORLP00000019103	ENSTNIP00000021062	ENSTRUP00000027865	osmerus mordax clone omor-eva-508-103 14-3-3 protein beta alpha complete cds	gnl|UG|Gac#S27217360
isotig01648	gi|41393125|ref|NP_958892.1|tyrosine 3-monooxygenase/tryptophan 5-monooxygenase activation protein, theta polypeptide b [Danio rerio]	gi|73622134|sp|Q6P4Z5.1|1433Z_XENTRRecName: Full=14-3-3 protein zeta	ENST00000238081	ENSMUST00000103002	ENSDART00000018423	ENSGACT00000011788	ENSORLT00000019104	ENSTNIT00000012202	ENSTRUT00000035283	ENSP00000238081	ENSMUSP00000100067	ENSDARP00000022550	ENSGACP00000011764	ENSORLP00000019103	ENSTNIP00000021062	ENSTRUP00000027865	osmerus mordax clone omor-eva-508-103 14-3-3 protein beta alpha complete cds	gnl|UG|Gac#S27217360
isotig01649	gi|317419812|emb|CBN81848.1|Zinc finger homeobox protein 4 [Dicentrarchus labrax]	gi|126253844|sp|O73590.2|ZFHX4_CHICKRecName: Full=Zinc finger homeobox protein 4; AltName: Full=Zinc finger homeodomain protein 4; Short=ZFH-4; AltName: Full=Zinc finger/apterous-related homeobox protein	ENST00000455469	ENSMUST00000081955	ENSDART00000112256	ENSGACT00000003168	ENSORLT00000008705	ENSTNIT00000002736	ENSTRUT00000000361	ENSP00000050961	ENSMUSP00000080622	ENSDARP00000101036	ENSGACP00000003157	ENSORLP00000008704	ENSTNIP00000001952	ENSTRUP00000000357	dicentrarchus labrax chromosome sequence corresponding to linkage group complete sequence	gnl|UG|Hs#S22345949
isotig01650	gi|317419812|emb|CBN81848.1|Zinc finger homeobox protein 4 [Dicentrarchus labrax]	gi|126253844|sp|O73590.2|ZFHX4_CHICKRecName: Full=Zinc finger homeobox protein 4; AltName: Full=Zinc finger homeodomain protein 4; Short=ZFH-4; AltName: Full=Zinc finger/apterous-related homeobox protein	ENST00000455469	ENSMUST00000081955	ENSDART00000112256	ENSGACT00000003168	ENSORLT00000008705	ENSTNIT00000002736	ENSTRUT00000000361	ENSP00000050961	ENSMUSP00000080622	ENSDARP00000101036	ENSGACP00000003157	ENSORLP00000008704	ENSTNIP00000001952	ENSTRUP00000000357	dicentrarchus labrax chromosome sequence corresponding to linkage group complete sequence	gnl|UG|Hs#S22345949
isotig01653	gi|209737538|gb|ACI69638.1|Cytochrome b-c1 complex subunit Rieske, mitochondrial precursor [Salmo salar]	gi|52000877|sp|Q9CR68.1|UCRI_MOUSERecName: Full=Cytochrome b-c1 complex subunit Rieske, mitochondrial; AltName: Full=Complex III subunit 5; AltName: Full=Cytochrome b-c1 complex subunit 5; AltName: Full=Rieske iron-sulfur protein; Short=RISP; AltName: Full=Ubiquinol-cytochrome c reductase iron-sulfur subunit; Contains: RecName: Full=Cytochrome b-c1 complex subunit 11; AltName: Full=Complex III su…	ENST00000304863	ENSMUST00000042834	ENSDART00000109917	ENSGACT00000018730	ENSORLT00000000780	ENSTNIT00000011389	ENSTRUT00000041043	ENSP00000306397	ENSMUSP00000045284	ENSDARP00000099928	ENSGACP00000018692	ENSORLP00000000780	ENSTNIP00000011207	ENSTRUP00000040901	gasterosteus aculeatus clone cfw18-d02 mrna sequence	gnl|UG|Gac#S27158502
isotig01655	gi|225707328|gb|ACO09510.1|C6orf166 [Osmerus mordax]	gi|71152385|sp|Q53H80.2|AKIR2_HUMANRecName: Full=Akirin-2	ENST00000257787	ENSMUST00000084299	ENSDART00000081643	ENSGACT00000010953	ENSORLT00000014346	ENSTNIT00000019735	ENSTRUT00000045787	ENSP00000257787	ENSMUSP00000081322	ENSDARP00000076084	ENSGACP00000010939	ENSORLP00000014345	ENSTNIP00000019505	ENSTRUP00000045633	gasterosteus aculeatus clone cnb266-c04 mrna sequence	gnl|UG|Gac#S34482089
isotig01656	gi|225707328|gb|ACO09510.1|C6orf166 [Osmerus mordax]	gi|71152385|sp|Q53H80.2|AKIR2_HUMANRecName: Full=Akirin-2	ENST00000257787	ENSMUST00000084299	ENSDART00000081643	ENSGACT00000010953	ENSORLT00000014346	ENSTNIT00000019735	ENSTRUT00000045787	ENSP00000257787	ENSMUSP00000081322	ENSDARP00000076084	ENSGACP00000010939	ENSORLP00000014345	ENSTNIP00000019505	ENSTRUP00000045633	gasterosteus aculeatus clone cnb266-c04 mrna sequence	gnl|UG|Gac#S34482089
isotig01665	gi|47204726|emb|CAF96044.1|unnamed protein product [Tetraodon nigroviridis]	gi|21263374|sp|Q91V92.1|ACLY_MOUSERecName: Full=ATP-citrate synthase; AltName: Full=ATP-citrate (pro-S-)-lyase; AltName: Full=Citrate cleavage enzyme	ENST00000551937	ENSMUST00000165111	ENSDART00000044162	ENSGACT00000011663	ENSORLT00000017407	ENSTNIT00000009710	ENSTRUT00000040740	ENSP00000447358	ENSMUSP00000127632	ENSDARP00000044161	ENSGACP00000011639	ENSORLP00000017406	ENSTNIP00000009397	ENSTRUP00000026931	salmo salar clone ssal-rgf-538-022 atp-citrate synthase pseudogene cds	gnl|UG|Gmr#S41386077
isotig01666	gi|41350912|gb|AAH65805.1|Acly protein [Mus musculus]	gi|21263374|sp|Q91V92.1|ACLY_MOUSERecName: Full=ATP-citrate synthase; AltName: Full=ATP-citrate (pro-S-)-lyase; AltName: Full=Citrate cleavage enzyme	ENST00000551937	ENSMUST00000165111	ENSDART00000044162	ENSGACT00000008268	ENSORLT00000017407	ENSTNIT00000009568	ENSTRUT00000027040	ENSP00000447358	ENSMUSP00000127632	ENSDARP00000044161	ENSGACP00000011639	ENSORLP00000017406	ENSTNIP00000009535	ENSTRUP00000040598	salmo salar clone ssal-rgf-538-022 atp-citrate synthase pseudogene cds	gnl|UG|Ssa#S30270718
isotig01669	gi|2370593|emb|CAA73168.1|translation initiation factor eIF4A II [Xenopus laevis]	gi|46397463|sp|P60842.1|IF4A1_HUMANRecName: Full=Eukaryotic initiation factor 4A-I; Short=eIF-4A-I; Short=eIF4A-I; AltName: Full=ATP-dependent RNA helicase eIF4A-1	ENST00000293831	ENSMUST00000102589	ENSDART00000011878	ENSGACT00000026569	ENSORLT00000013362	ENSTNIT00000009835	ENSTRUT00000013769	ENSP00000293831	ENSMUSP00000099649	ENSDARP00000104653	ENSGACP00000026518	ENSORLP00000013361	ENSTNIP00000010211	ENSTRUP00000013706	gasterosteus aculeatus clone cfw170-d04 mrna sequence	gnl|UG|Hs#S22332924
isotig01670	gi|194381880|dbj|BAG64309.1|unnamed protein product [Homo sapiens]	gi|82213243|sp|Q8JFP1.1|IF4A2_CHICKRecName: Full=Eukaryotic initiation factor 4A-II; Short=eIF-4A-II; Short=eIF4A-II; AltName: Full=ATP-dependent RNA helicase eIF4A-2	ENST00000380512	ENSMUST00000122226	ENSDART00000140602	ENSGACT00000026569	ENSORLT00000013362	ENSTNIT00000010822	ENSTRUT00000013769	ENSP00000398370	ENSMUSP00000110998	ENSDARP00000104653	ENSGACP00000026518	ENSORLP00000013361	ENSTNIP00000010641	ENSTRUP00000013706	salmo salar clone ssal-rgf-523-022 eukaryotic initiation factor 4a-i pseudogene cds	gnl|UG|Gac#S27214087
isotig01675	gi|221048047|gb|ACL98131.1|MDP77-like protein [Epinephelus coioides]	gi|55583962|sp|Q8VBT1.2|TXLNB_MOUSERecName: Full=Beta-taxilin; AltName: Full=Muscle-derived protein 77	ENST00000358430	ENSMUST00000037964	ENSDART00000143515	ENSGACT00000017965	ENSORLT00000011644	ENSTNIT00000008940	ENSTRUT00000034138	ENSP00000351206	ENSMUSP00000044936	ENSDARP00000115010	ENSGACP00000017930	ENSORLP00000011643	ENSTNIP00000008770	ENSTRUP00000034012	salmo salar clone hm4_2821 taxilin beta muscle-derived protein 77-like partial cds	gnl|UG|Gac#S24389660
isotig01676	gi|198285555|gb|ACH85316.1|taxilin beta-like [Salmo salar]	gi|55583962|sp|Q8VBT1.2|TXLNB_MOUSERecName: Full=Beta-taxilin; AltName: Full=Muscle-derived protein 77	ENST00000358430	ENSMUST00000037964	ENSDART00000146994	ENSGACT00000017965	ENSORLT00000011644	ENSTNIT00000008940	ENSTRUT00000034138	ENSP00000351206	ENSMUSP00000044936	ENSDARP00000121277	ENSGACP00000015542	ENSORLP00000017701	ENSTNIP00000008770	ENSTRUP00000034012	epinephelus coioides mdp77-like protein partial cds	gnl|UG|Gac#S30355964
isotig01679	gi|2073109|dbj|BAA19849.1|Y box protein 1 [Carassius auratus]	gi|51704186|sp|P62961.3|YBOX1_RATRecName: Full=Nuclease-sensitive element-binding protein 1; AltName: Full=CCAAT-binding transcription factor I subunit A; Short=CBF-A; AltName: Full=DNA-binding protein B; Short=DBPB; AltName: Full=Enhancer factor I subunit A; Short=EFI-A; AltName: Full=Y-box transcription factor; AltName: Full=Y-box-binding protein 1; Short=YB-1	ENST00000318612	ENSMUST00000079644	ENSDART00000024320	ENSGACT00000008542	ENSORLT00000005292	ENSTNIT00000015151	ENSTRUT00000039321	ENSP00000361626	ENSMUSP00000078589	ENSDARP00000010482	ENSGACP00000008523	ENSORLP00000005291	ENSTNIP00000014949	ENSTRUP00000039180	tetraodon nigroviridis full-length cdna	gnl|UG|Dr#S12226584
isotig01680	gi|157278086|ref|NP_001098143.1|Y-box binding protein [Oryzias latipes]	gi|140245|sp|P21573.1|YBOX1_XENLARecName: Full=Nuclease-sensitive element-binding protein 1; AltName: Full=Y-box transcription factor; AltName: Full=Y-box-binding protein 1; Short=YB-1	ENST00000318612	ENSMUST00000079644	ENSDART00000024320	ENSGACT00000008542	ENSORLT00000005292	ENSTNIT00000015151	ENSTRUT00000039321	ENSP00000361626	ENSMUSP00000078589	ENSDARP00000010482	ENSGACP00000008523	ENSORLP00000005291	ENSTNIP00000014949	ENSTRUP00000039180	gasterosteus aculeatus clone cfw17-c03 mrna sequence	gnl|UG|Dr#S27073092
isotig01683	gi|47222142|emb|CAG11568.1|unnamed protein product [Tetraodon nigroviridis]	gi|21362537|sp|Q9I8J6.1|EBP2_XENLARecName: Full=Probable rRNA-processing protein EBP2; AltName: Full=Nucleolar protein p40-like protein	ENST00000431635	ENSMUST00000030501	ENSDART00000077259	ENSGACT00000009038	ENSORLT00000013304	ENSTNIT00000021492	ENSTRUT00000047478	ENSP00000407323	ENSMUSP00000030501	ENSDARP00000071726	ENSGACP00000009018	ENSORLP00000013303	ENSTNIP00000021257	ENSTRUP00000047318	salmo salar probable rrna-processing protein ebp2 mrna	gnl|UG|Gac#S30351560
isotig01684	gi|47222142|emb|CAG11568.1|unnamed protein product [Tetraodon nigroviridis]	gi|21362537|sp|Q9I8J6.1|EBP2_XENLARecName: Full=Probable rRNA-processing protein EBP2; AltName: Full=Nucleolar protein p40-like protein	ENST00000431635	ENSMUST00000030501	ENSDART00000077259	ENSGACT00000009038	ENSORLT00000013304	ENSTNIT00000021492	ENSTRUT00000047478	ENSP00000407323	ENSMUSP00000030501	ENSDARP00000071726	ENSGACP00000009018	ENSORLP00000013303	ENSTNIP00000021257	ENSTRUP00000047318	salmo salar probable rrna-processing protein ebp2 mrna	gnl|UG|Gac#S30351560
isotig01685	gi|226816196|dbj|BAH56637.1|type II keratin [Solea senegalensis]	gi|82202213|sp|Q6NWF6.1|K2C8_DANRERecName: Full=Keratin, type II cytoskeletal 8; AltName: Full=Cytokeratin-8; Short=CK-8; AltName: Full=Keratin-8; Short=K8	ENST00000552150	ENSMUST00000023952	ENSDART00000065351	ENSGACT00000010748	ENSORLT00000020735	ENSTNIT00000010175	ENSTRUT00000030961	ENSP00000449404	ENSMUSP00000023952	ENSDARP00000065350	ENSGACP00000010726	ENSORLP00000020734	ENSTNIP00000009996	ENSTRUP00000030844	solea senegalensis sseker3 mrna for type ii complete cds	gnl|UG|Hs#S553816
isotig01691	gi|212549734|ref|NP_001014815.2|eukaryotic translation initiation factor 4E type 2 [Danio rerio]	gi|29839256|sp|O60573.1|IF4E2_HUMANRecName: Full=Eukaryotic translation initiation factor 4E type 2; Short=eIF-4E type 2; Short=eIF4E type 2; AltName: Full=Eukaryotic translation initiation factor 4E homologous protein; AltName: Full=Eukaryotic translation initiation factor 4E-like 3; AltName: Full=eIF4E-like protein 4E-LP; AltName: Full=mRNA cap-binding protein 4EHP; AltName: Full=mRNA cap-bindi…	ENST00000409514	ENSMUST00000113235	ENSDART00000123916	ENSGACT00000019950	ENSORLT00000019701	ENSTNIT00000006570	ENSTRUT00000037357	ENSP00000386876	ENSMUSP00000108858	ENSDARP00000107220	ENSGACP00000019912	ENSORLP00000019700	ENSTNIP00000018355	ENSTRUP00000037222	danio rerio zgc: mrna (cdna clone mgc:110542 image:7148853) complete cds	gnl|UG|Dr#S36279061
isotig01692	gi|212549734|ref|NP_001014815.2|eukaryotic translation initiation factor 4E type 2 [Danio rerio]	gi|29839256|sp|O60573.1|IF4E2_HUMANRecName: Full=Eukaryotic translation initiation factor 4E type 2; Short=eIF-4E type 2; Short=eIF4E type 2; AltName: Full=Eukaryotic translation initiation factor 4E homologous protein; AltName: Full=Eukaryotic translation initiation factor 4E-like 3; AltName: Full=eIF4E-like protein 4E-LP; AltName: Full=mRNA cap-binding protein 4EHP; AltName: Full=mRNA cap-bindi…	ENST00000409495	ENSMUST00000113232	ENSDART00000123916	ENSGACT00000019950	ENSORLT00000019701	ENSTNIT00000006570	ENSTRUT00000037357	ENSP00000386876	ENSMUSP00000108858	ENSDARP00000107220	ENSGACP00000019917	ENSORLP00000019702	ENSTNIP00000018355	ENSTRUP00000037222	danio rerio zgc: mrna (cdna clone mgc:110542 image:7148853) complete cds	gnl|UG|Dr#S36243681
isotig01695	gi|190336734|gb|AAI62194.1|Coagulation factor C homolog, cochlin (Limulus polyphemus) [Danio rerio]	gi|7387581|sp|O42163.1|COCH_CHICKRecName: Full=Cochlin; AltName: Full=COCH-5B2; Flags: Precursor	ENST00000216361	ENSMUST00000164782	ENSDART00000000948	ENSGACT00000001668	ENSORLT00000013281	ENSTNIT00000007663	ENSTRUT00000030677	ENSP00000216361	ENSMUSP00000128127	ENSDARP00000001291	ENSGACP00000001667	ENSORLP00000013280	ENSTNIP00000007503	ENSTRUP00000013917	danio rerio coagulation factor c cochlin (limulus polyphemus) mrna (cdna clone mgc:193705 image:9037747) complete cds	gnl|UG|Gac#S30303143
isotig01697	gi|197632559|gb|ACH71003.1|ribosomal protein S27-1 [Salmo salar]	gi|1171014|sp|P42677.3|RS27_HUMANRecName: Full=40S ribosomal protein S27; AltName: Full=Metallopan-stimulin 1; Short=MPS-1	ENST00000536809	ENSMUST00000040917	ENSDART00000130037	ENSGACT00000014951	ENSORLT00000012528	ENSTNIT00000021721	ENSTRUT00000029468	ENSP00000357555	ENSMUSP00000132102	ENSDARP00000029079	ENSGACP00000014923	ENSORLP00000000731	ENSTNIP00000021486	ENSTRUP00000029351	anoplopoma fimbria clone afim-evh-504-273 40s ribosomal protein s27-like protein complete cds	gnl|UG|Oni#S53688131
isotig01709	gi|47218643|emb|CAG04972.1|unnamed protein product [Tetraodon nigroviridis]	gi|62900316|sp|Q8VC88.1|GRAN_MOUSERecName: Full=Grancalcin	ENST00000394641	ENSMUST00000028257	ENSDART00000004656	ENSGACT00000018398	ENSORLT00000004125	ENSTNIT00000016476	ENSTRUT00000023990	ENSP00000233612	ENSMUSP00000028257	ENSDARP00000024892	ENSGACP00000018363	ENSORLP00000004127	ENSTNIP00000016264	ENSTRUP00000023891	gasterosteus aculeatus clone cnb211-a07 mrna sequence	gnl|UG|Oni#S53774445
isotig01710	gi|47218643|emb|CAG04972.1|unnamed protein product [Tetraodon nigroviridis]	gi|62900316|sp|Q8VC88.1|GRAN_MOUSERecName: Full=Grancalcin	ENST00000394641	ENSMUST00000028257	ENSDART00000004656	ENSGACT00000018398	ENSORLT00000004125	ENSTNIT00000016476	ENSTRUT00000023990	ENSP00000233612	ENSMUSP00000028257	ENSDARP00000024892	ENSGACP00000018363	ENSORLP00000004127	ENSTNIP00000016264	ENSTRUP00000023891	gasterosteus aculeatus clone cnb211-a07 mrna sequence	gnl|UG|Oni#S53774445
isotig01713	gi|47219247|emb|CAG11709.1|unnamed protein product [Tetraodon nigroviridis]	gi|82183082|sp|Q6DGP4.1|NFI1L_DANRERecName: Full=NEDD4 family-interacting protein 1-like	ENST00000253814	ENSMUST00000025293	ENSDART00000014708	ENSGACT00000027458	ENSORLT00000001831	ENSTNIT00000021606	ENSTRUT00000022732	ENSP00000253814	ENSMUSP00000025293	ENSDARP00000011316	ENSGACP00000027406	ENSORLP00000001830	ENSTNIP00000021371	ENSTRUP00000022638	tetraodon nigroviridis full-length cdna	gnl|UG|Gac#S30381716
isotig01714	gi|47219247|emb|CAG11709.1|unnamed protein product [Tetraodon nigroviridis]	gi|82183082|sp|Q6DGP4.1|NFI1L_DANRERecName: Full=NEDD4 family-interacting protein 1-like	ENST00000253814	ENSMUST00000025293	ENSDART00000014708	ENSGACT00000027458	ENSORLT00000001831	ENSTNIT00000021606	ENSTRUT00000022732	ENSP00000253814	ENSMUSP00000025293	ENSDARP00000011316	ENSGACP00000027406	ENSORLP00000001830	ENSTNIP00000021371	ENSTRUP00000022638	tetraodon nigroviridis full-length cdna	gnl|UG|Oni#S53752818
isotig01715	gi|47230059|emb|CAG10473.1|unnamed protein product [Tetraodon nigroviridis]	gi|82188259|sp|Q7T3E8.1|FA54B_DANRERecName: Full=Protein FAM54B	ENST00000374303	ENSMUST00000116279	ENSDART00000122746	ENSGACT00000012224	ENSORLT00000018380	ENSTNIT00000020661	ENSTRUT00000019918	ENSP00000363421	ENSMUSP00000111983	ENSDARP00000104611	ENSGACP00000012200	ENSORLP00000018379	ENSTNIP00000020429	ENSTRUP00000019837	danio rerio family with sequence similarity member b mrna	gnl|UG|Ola#S43901819
isotig01716	gi|47230059|emb|CAG10473.1|unnamed protein product [Tetraodon nigroviridis]	gi|82188259|sp|Q7T3E8.1|FA54B_DANRERecName: Full=Protein FAM54B	ENST00000374303	ENSMUST00000116279	ENSDART00000122746	ENSGACT00000012224	ENSORLT00000018380	ENSTNIT00000020661	ENSTRUT00000019918	ENSP00000363421	ENSMUSP00000111983	ENSDARP00000104611	ENSGACP00000012200	ENSORLP00000018379	ENSTNIP00000020429	ENSTRUP00000019837	danio rerio family with sequence similarity member b mrna	gnl|UG|Ola#S43901819
isotig01717	gi|47227460|emb|CAG04608.1|unnamed protein product [Tetraodon nigroviridis]	gi|115503757|sp|Q7YQK3.2|4F2_RABITRecName: Full=4F2 cell-surface antigen heavy chain; Short=4F2hc; AltName: CD_antigen=CD98	ENST00000377891	ENSMUST00000010239	ENSDART00000053797	ENSGACT00000026144	ENSORLT00000006767	ENSTNIT00000016208	ENSTRUT00000039917	ENSP00000367124	ENSMUSP00000130194	ENSDARP00000052916	ENSGACP00000026093	ENSORLP00000006766	ENSTNIP00000015997	ENSTRUP00000039776	gasterosteus aculeatus clone cgx60-a08 mrna sequence	gnl|UG|Gac#S34483114
isotig01725	gi|47207317|emb|CAF96443.1|unnamed protein product [Tetraodon nigroviridis]	gi|416677|sp|Q03265.1|ATPA_MOUSERecName: Full=ATP synthase subunit alpha, mitochondrial; Flags: Precursor	ENST00000542290	ENSMUST00000026495	ENSDART00000024199	ENSGACT00000008623	ENSORLT00000004662	ENSTNIT00000009987	ENSTRUT00000040315	ENSP00000282050	ENSMUSP00000026495	ENSDARP00000027947	ENSGACP00000008604	ENSORLP00000006315	ENSTNIP00000009809	ENSTRUP00000046189	salmo salar atp h+ mitochondrial f1 alpha subunit cardiac muscle nuclear gene encoding mitochondrial mrna	gnl|UG|Hs#S15630799
isotig01726	gi|47207317|emb|CAF96443.1|unnamed protein product [Tetraodon nigroviridis]	gi|416677|sp|Q03265.1|ATPA_MOUSERecName: Full=ATP synthase subunit alpha, mitochondrial; Flags: Precursor	ENST00000542290	ENSMUST00000026495	ENSDART00000024199	ENSGACT00000021355	ENSORLT00000006316	ENSTNIT00000009987	ENSTRUT00000046344	ENSP00000282050	ENSMUSP00000026495	ENSDARP00000027947	ENSGACP00000008604	ENSORLP00000004661	ENSTNIP00000009809	ENSTRUP00000046189	tetraodon nigroviridis full-length cdna	gnl|UG|Gac#S27154541
isotig01733	gi|87116414|dbj|BAE79363.1|myosin heavy chain embryonic type 3 [Cyprinus carpio]	gi|317373582|sp|P13533.5|MYH6_HUMANRecName: Full=Myosin-6; AltName: Full=Myosin heavy chain 6; AltName: Full=Myosin heavy chain, cardiac muscle alpha isoform; Short=MyHC-alpha	ENST00000355349	ENSMUST00000081857	ENSDART00000056849	ENSGACT00000019768	ENSORLT00000016569	ENSTNIT00000000594	ENSTRUT00000019451	ENSP00000386041	ENSMUSP00000080538	ENSDARP00000056852	ENSGACP00000019743	ENSORLP00000016568	ENSTNIP00000002181	ENSTRUP00000019373	oryzias latipes ventricular myosin heavy chain mrna	gnl|UG|Hs#S6091
isotig01734	gi|211578412|ref|NP_001096096.2|slow myosin heavy chain 2 [Danio rerio]	gi|317373582|sp|P13533.5|MYH6_HUMANRecName: Full=Myosin-6; AltName: Full=Myosin heavy chain 6; AltName: Full=Myosin heavy chain, cardiac muscle alpha isoform; Short=MyHC-alpha	ENST00000355349	ENSMUST00000081857	ENSDART00000056849	ENSGACT00000019768	ENSORLT00000016569	ENSTNIT00000000594	ENSTRUT00000019451	ENSP00000386041	ENSMUSP00000080538	ENSDARP00000056848	ENSGACP00000019743	ENSORLP00000016568	ENSTNIP00000002181	ENSTRUP00000019373	danio rerio slow myosin heavy chain 2 mrna	gnl|UG|Hs#S23212318
isotig01735	gi|301607516|ref|XP_002933357.1|PREDICTED: multiple C2 and transmembrane domain-containing protein 2-like [Xenopus (Silurana) tropicalis]	gi|81910016|sp|Q5RJH2.1|MCTP2_MOUSERecName: Full=Multiple C2 and transmembrane domain-containing protein 2	ENST00000456504	ENSMUST00000046098	ENSDART00000001102	ENSGACT00000019653	ENSORLT00000018716	ENSTNIT00000002387	ENSTRUT00000020120	ENSP00000395109	ENSMUSP00000078302	ENSDARP00000097628	ENSGACP00000019615	ENSORLP00000001311	ENSTNIP00000002263	ENSTRUP00000006956	danio rerio si:ch211- (si:ch211- ) mrna	gnl|UG|Omy#S56176848
isotig01736	gi|301607516|ref|XP_002933357.1|PREDICTED: multiple C2 and transmembrane domain-containing protein 2-like [Xenopus (Silurana) tropicalis]	gi|81910016|sp|Q5RJH2.1|MCTP2_MOUSERecName: Full=Multiple C2 and transmembrane domain-containing protein 2	ENST00000456504	ENSMUST00000046098	ENSDART00000001102	ENSGACT00000019653	ENSORLT00000018716	ENSTNIT00000015057	ENSTRUT00000020120	ENSP00000395109	ENSMUSP00000078302	ENSDARP00000097628	ENSGACP00000019615	ENSORLP00000001311	ENSTNIP00000002263	ENSTRUP00000006956	danio rerio si:ch211- (si:ch211- ) mrna	gnl|UG|Omy#S56176848
isotig01739	gi|189521202|ref|XP_001921732.1|PREDICTED: hypothetical protein LOC100147904 [Danio rerio]	gi|1729865|sp|P11983.3|TCPA_MOUSERecName: Full=T-complex protein 1 subunit alpha; Short=TCP-1-alpha; AltName: Full=CCT-alpha; AltName: Full=Tailless complex polypeptide 1A; Short=TCP-1-A; AltName: Full=Tailless complex polypeptide 1B; Short=TCP-1-B	ENST00000392168	ENSMUST00000089024	ENSDART00000126038	ENSGACT00000012165	ENSORLT00000016543	ENSTNIT00000015462	ENSTRUT00000014582	ENSP00000317334	ENSMUSP00000116108	ENSDARP00000073778	ENSGACP00000000918	ENSORLP00000016542	ENSTNIP00000006336	ENSTRUP00000010508	tetraodon nigroviridis full-length cdna	gnl|UG|Gac#S27219868
isotig01740	gi|5731215|gb|AAD48819.1|t-complex polypeptide 1 [Danio rerio]	gi|13959582|sp|Q9W790.1|TCPA_PALPARecName: Full=T-complex protein 1 subunit alpha; Short=TCP-1-alpha; AltName: Full=CCT-alpha	ENST00000392168	ENSMUST00000089024	ENSDART00000126038	ENSGACT00000012165	ENSORLT00000016543	ENSTNIT00000015462	ENSTRUT00000014582	ENSP00000317334	ENSMUSP00000116108	ENSDARP00000104575	ENSGACP00000012141	ENSORLP00000016542	ENSTNIP00000015258	ENSTRUP00000014514	tetraodon nigroviridis full-length cdna	gnl|UG|Hs#S21279690
isotig01747	gi|42542491|gb|AAH66430.1|Tardbpl protein [Danio rerio]	gi|82233907|sp|Q5ZLN5.1|TADBP_CHICKRecName: Full=TAR DNA-binding protein 43; Short=TDP-43	ENST00000315091	ENSMUST00000166827	ENSDART00000126681	ENSGACT00000009495	ENSORLT00000006538	ENSTNIT00000018454	ENSTRUT00000030653	ENSP00000240185	ENSMUSP00000130963	ENSDARP00000110177	ENSGACP00000009475	ENSORLP00000006537	ENSTNIP00000018229	ENSTRUP00000030536	gasterosteus aculeatus clone cnb232-h01 mrna sequence	gnl|UG|Dr#S18941372
isotig01753	gi|45501121|gb|AAH67156.1|Atp6v0c protein [Danio rerio]	gi|3024812|sp|O18882.1|VATL_SHEEPRecName: Full=V-type proton ATPase 16 kDa proteolipid subunit; Short=V-ATPase 16 kDa proteolipid subunit; AltName: Full=Vacuolar proton pump 16 kDa proteolipid subunit	ENST00000330398	ENSMUST00000098862	ENSDART00000123621	ENSGACT00000017326	ENSORLT00000014922	ENSTNIT00000014730	ENSTRUT00000012841	ENSP00000329757	ENSMUSP00000111059	ENSDARP00000110086	ENSGACP00000017292	ENSORLP00000014921	ENSTNIP00000014531	ENSTRUP00000012780	pungitius pungitius microsatellite ppgm32 sequence	gnl|UG|Gac#S27161999
isotig01754	gi|45501121|gb|AAH67156.1|Atp6v0c protein [Danio rerio]	gi|3024812|sp|O18882.1|VATL_SHEEPRecName: Full=V-type proton ATPase 16 kDa proteolipid subunit; Short=V-ATPase 16 kDa proteolipid subunit; AltName: Full=Vacuolar proton pump 16 kDa proteolipid subunit	ENST00000330398	ENSMUST00000098862	ENSDART00000123621	ENSGACT00000017326	ENSORLT00000014922	ENSTNIT00000014730	ENSTRUT00000012841	ENSP00000329757	ENSMUSP00000111059	ENSDARP00000110086	ENSGACP00000017292	ENSORLP00000014921	ENSTNIP00000014531	ENSTRUP00000012780	pungitius pungitius microsatellite ppgm32 sequence	gnl|UG|Gac#S27161999
isotig01755	gi|291242751|ref|XP_002741273.1|PREDICTED: tubulin beta-4 chain-like isoform 1 [Saccoglossus kowalevskii]	gi|135469|sp|P09653.1|TBB5_CHICKRecName: Full=Tubulin beta-5 chain; AltName: Full=Beta-tubulin class-V	ENST00000333628	ENSMUST00000075774	ENSDART00000041279	ENSGACT00000016810	ENSORLT00000022198	ENSTNIT00000004497	ENSTRUT00000000002	ENSP00000341289	ENSMUSP00000042342	ENSDARP00000041278	ENSGACP00000002665	ENSORLP00000020413	ENSTNIP00000010836	ENSTRUP00000000002	af255553notothenia coriiceps isolate ncb2 beta tubulin complete cds	gnl|UG|Hs#S21301960
isotig01756	gi|308489155|ref|XP_003106771.1|CRE-TBB-4 protein [Caenorhabditis remanei]	gi|73920809|sp|P08841.2|TBB3_DROMERecName: Full=Tubulin beta-3 chain; AltName: Full=Beta-3-tubulin	ENST00000333628	ENSMUST00000056427	ENSDART00000041279	ENSGACT00000016810	ENSORLT00000008731	ENSTNIT00000018479	ENSTRUT00000013140	ENSP00000309431	ENSMUSP00000060246	ENSDARP00000002175	ENSGACP00000017399	ENSORLP00000021413	ENSTNIP00000018254	ENSTRUP00000013079	sus scrofa tubulin beta-2c chain-like mrna	gnl|UG|Gac#S27145879
isotig01757	gi|156523058|ref|NP_001095945.1|GDP-mannose 4,6 dehydratase isoform 1 [Danio rerio]	gi|67460958|sp|Q8K0C9.1|GMDS_MOUSERecName: Full=GDP-mannose 4,6 dehydratase; AltName: Full=GDP-D-mannose dehydratase; Short=GMD	ENST00000380815	ENSMUST00000041859	ENSDART00000046764	ENSGACT00000006656	ENSORLT00000015762	ENSTNIT00000011237	ENSTRUT00000017456	ENSP00000370194	ENSMUSP00000036696	ENSDARP00000046763	ENSGACP00000006639	ENSORLP00000015761	ENSTNIP00000011055	ENSTRUP00000017382	salmo salar gdp-mannose -dehydratase mrna	gnl|UG|Hs#S21075423
isotig01758	gi|47223957|emb|CAG06134.1|unnamed protein product [Tetraodon nigroviridis]	gi|121107|sp|P19803.3|GDIR1_BOVINRecName: Full=Rho GDP-dissociation inhibitor 1; Short=Rho GDI 1; AltName: Full=Rho-GDI alpha	ENST00000541078	ENSMUST00000067936	ENSDART00000064311	ENSGACT00000024063	ENSORLT00000002027	ENSTNIT00000017361	ENSTRUT00000005971	ENSP00000441348	ENSMUSP00000063714	ENSDARP00000064310	ENSGACP00000024016	ENSORLP00000002026	ENSTNIP00000017145	ENSTRUP00000005935	salmo salar clone ssal-rgf-515-082 rho gdp-dissociation inhibitor 1 complete cds	gnl|UG|Gac#S27225752
isotig01759	gi|13161386|dbj|BAB32979.1|lamin B1 [Carassius auratus]	gi|125953|sp|P20700.2|LMNB1_HUMANRecName: Full=Lamin-B1; Flags: Precursor	ENST00000484340	ENSMUST00000025486	ENSDART00000065037	ENSGACT00000024326	ENSORLT00000003342	ENSTNIT00000005843	ENSTRUT00000011769	ENSP00000261366	ENSMUSP00000025486	ENSDARP00000065036	ENSGACP00000024278	ENSORLP00000011266	ENSTNIP00000005695	ENSTRUP00000011709	gasterosteus aculeatus clone cgx28-e05 mrna sequence	gnl|UG|Gac#S34483205
isotig01760	gi|13161386|dbj|BAB32979.1|lamin B1 [Carassius auratus]	gi|125953|sp|P20700.2|LMNB1_HUMANRecName: Full=Lamin-B1; Flags: Precursor	ENST00000484340	ENSMUST00000025486	ENSDART00000065037	ENSGACT00000024326	ENSORLT00000003342	ENSTNIT00000005843	ENSTRUT00000011769	ENSP00000261366	ENSMUSP00000025486	ENSDARP00000065036	ENSGACP00000024278	ENSORLP00000011266	ENSTNIP00000005695	ENSTRUP00000011709	gasterosteus aculeatus clone cgx28-e05 mrna sequence	gnl|UG|Gac#S34483205
isotig01761	gi|222087993|gb|ACM41859.1|PDZ and LIM domain 7 [Epinephelus coioides]	gi|74752914|sp|Q9NR12.1|PDLI7_HUMANRecName: Full=PDZ and LIM domain protein 7; AltName: Full=LIM mineralization protein; Short=LMP; AltName: Full=Protein enigma	ENST00000355572	ENSMUST00000069929	ENSDART00000108970	ENSGACT00000024301	ENSORLT00000008529	ENSTNIT00000012037	ENSTRUT00000006035	ENSP00000347776	ENSMUSP00000064219	ENSDARP00000102906	ENSGACP00000024252	ENSORLP00000008528	ENSTNIP00000001500	ENSTRUP00000005994	epinephelus coioides pdz and lim domain 7 complete cds	gnl|UG|Gac#S27158227
isotig01762	gi|222087993|gb|ACM41859.1|PDZ and LIM domain 7 [Epinephelus coioides]	gi|74752914|sp|Q9NR12.1|PDLI7_HUMANRecName: Full=PDZ and LIM domain protein 7; AltName: Full=LIM mineralization protein; Short=LMP; AltName: Full=Protein enigma	ENST00000355572	ENSMUST00000069929	ENSDART00000108970	ENSGACT00000024301	ENSORLT00000008529	ENSTNIT00000012037	ENSTRUT00000006038	ENSP00000347776	ENSMUSP00000064219	ENSDARP00000102906	ENSGACP00000024252	ENSORLP00000008528	ENSTNIP00000001500	ENSTRUP00000005994	epinephelus coioides pdz and lim domain 7 complete cds	gnl|UG|Gac#S30361767
isotig01763	gi|255652909|ref|NP_001157390.1|hypothetical protein LOC565829 isoform 2 [Danio rerio]	gi|166215187|sp|A7E2M3.1|INM02_DANRERecName: Full=UPF0510 protein INM02; Flags: Precursor	ENST00000376918	ENSMUST00000085440	ENSDART00000133516	ENSGACT00000017835	ENSORLT00000002297	ENSTNIT00000009076	ENSTRUT00000001321	ENSP00000366117	ENSMUSP00000082565	ENSDARP00000122489	ENSGACP00000017800	ENSORLP00000002295	ENSTNIP00000008905	ENSTRUP00000001315	tetraodon nigroviridis full-length cdna	gnl|UG|Gac#S30331194
isotig01764	gi|166215187|sp|A7E2M3.1|INM02_DANRERecName: Full=UPF0510 protein INM02; Flags: Precursor	gi|166215187|sp|A7E2M3.1|INM02_DANRERecName: Full=UPF0510 protein INM02; Flags: Precursor	ENST00000334976	ENSMUST00000008284	ENSDART00000077029	ENSGACT00000017835	ENSORLT00000002296	ENSTNIT00000009076	ENSTRUT00000001320	ENSP00000334037	ENSMUSP00000008284	ENSDARP00000071497	ENSGACP00000017800	ENSORLP00000002295	ENSTNIP00000008905	ENSTRUP00000001314	tetraodon nigroviridis full-length cdna	gnl|UG|Gac#S30396935
isotig01765	gi|38707989|ref|NP_944594.1|xaa-Pro dipeptidase [Danio rerio]	gi|81889014|sp|Q5I0D7.1|PEPD_RATRecName: Full=Xaa-Pro dipeptidase; Short=X-Pro dipeptidase; AltName: Full=Imidodipeptidase; AltName: Full=Peptidase D; AltName: Full=Proline dipeptidase; Short=Prolidase	ENST00000436370	ENSMUST00000160320	ENSDART00000004023	ENSGACT00000019323	ENSORLT00000017828	ENSTNIT00000005912	ENSTRUT00000002708	ENSP00000391890	ENSMUSP00000075683	ENSDARP00000010013	ENSGACP00000019285	ENSORLP00000017827	ENSTNIP00000005764	ENSTRUP00000002692	gasterosteus aculeatus clone cfw200-g07 mrna sequence	gnl|UG|Gac#S30324026
isotig01766	gi|38707989|ref|NP_944594.1|xaa-Pro dipeptidase [Danio rerio]	gi|81889014|sp|Q5I0D7.1|PEPD_RATRecName: Full=Xaa-Pro dipeptidase; Short=X-Pro dipeptidase; AltName: Full=Imidodipeptidase; AltName: Full=Peptidase D; AltName: Full=Proline dipeptidase; Short=Prolidase	ENST00000436370	ENSMUST00000160320	ENSDART00000004023	ENSGACT00000019323	ENSORLT00000017828	ENSTNIT00000005912	ENSTRUT00000002708	ENSP00000391890	ENSMUSP00000075683	ENSDARP00000010013	ENSGACP00000019285	ENSORLP00000017827	ENSTNIP00000005764	ENSTRUP00000002692	gasterosteus aculeatus clone cfw200-g07 mrna sequence	gnl|UG|Gac#S30324026
isotig01767	gi|47221269|emb|CAG13205.1|unnamed protein product [Tetraodon nigroviridis]	gi|51338688|sp|P62762.2|VISL1_RATRecName: Full=Visinin-like protein 1; Short=VILIP; AltName: Full=21 kDa CABP; AltName: Full=Neural visinin-like protein 1; Short=NVL-1; Short=NVP-1	ENST00000406397	ENSMUST00000072299	ENSDART00000064672	ENSGACT00000015453	ENSORLT00000019974	ENSTNIT00000000995	ENSTRUT00000012293	ENSP00000384719	ENSMUSP00000072145	ENSDARP00000123522	ENSGACP00000015422	ENSORLP00000019973	ENSTNIP00000002064	ENSTRUP00000012232	salmo salar clone ssal-rgf-541-251 visinin-like protein 1 complete cds	gnl|UG|Dr#S18645575
isotig01768	gi|47221269|emb|CAG13205.1|unnamed protein product [Tetraodon nigroviridis]	gi|51338688|sp|P62762.2|VISL1_RATRecName: Full=Visinin-like protein 1; Short=VILIP; AltName: Full=21 kDa CABP; AltName: Full=Neural visinin-like protein 1; Short=NVL-1; Short=NVP-1	ENST00000372844	ENSMUST00000072299	ENSDART00000064672	ENSGACT00000015453	ENSORLT00000019974	ENSTNIT00000000995	ENSTRUT00000012293	ENSP00000384719	ENSMUSP00000072145	ENSDARP00000123522	ENSGACP00000015422	ENSORLP00000019973	ENSTNIP00000002064	ENSTRUP00000016319	salmo salar clone ssal-rgf-541-251 visinin-like protein 1 complete cds	gnl|UG|Dr#S18645575
isotig01775	gi|220679598|emb|CAX13620.1|novel protein similar to vertebrate elongation of very long chain fatty acids (FEN1/Elo2, SUR4/Elo3, yeast)-like (zgc:112263) [Danio rerio]	gi|162416024|sp|A1L3X0.1|ELOV7_HUMANRecName: Full=Elongation of very long chain fatty acids protein 7; AltName: Full=3-keto acyl-CoA synthase ELOVL7	ENST00000541407	ENSMUST00000034796	ENSDART00000142114	ENSGACT00000016134	ENSORLT00000004826	ENSTNIT00000002682	ENSTRUT00000002836	ENSP00000424123	ENSMUSP00000022207	ENSDARP00000075659	ENSGACP00000009510	ENSORLP00000020710	ENSTNIP00000020742	ENSTRUP00000035009	gasterosteus aculeatus clone cec32-c04 mrna sequence	gnl|UG|Gac#S30327155
isotig01776	gi|47215177|emb|CAG01443.1|unnamed protein product [Tetraodon nigroviridis]	gi|20137883|sp|Q95K73.1|ELOV4_MACFARecName: Full=Elongation of very long chain fatty acids protein 4; AltName: Full=3-keto acyl-CoA synthase Elovl4	ENST00000541407	ENSMUST00000117096	ENSDART00000142114	ENSGACT00000016134	ENSORLT00000004826	ENSTNIT00000002682	ENSTRUT00000002836	ENSP00000358831	ENSMUSP00000034796	ENSDARP00000123230	ENSGACP00000016136	ENSORLP00000004825	ENSTNIP00000003123	ENSTRUP00000002820	gasterosteus aculeatus clone cec32-c04 mrna sequence	gnl|UG|Gac#S27195157
isotig01777	gi|47207834|emb|CAF95099.1|unnamed protein product [Tetraodon nigroviridis]	gi|122145885|sp|Q1RMJ7.1|TSAP1_BOVINRecName: Full=tRNA selenocysteine 1-associated protein 1; AltName: Full=tRNA selenocysteine-associated protein 1	ENST00000373830	ENSMUST00000125513	ENSDART00000133920	ENSGACT00000001879	ENSORLT00000013066	ENSTNIT00000009045	ENSTRUT00000007888	ENSP00000362936	ENSMUSP00000030730	ENSDARP00000052291	ENSGACP00000001876	ENSORLP00000013068	ENSTNIP00000008874	ENSTRUP00000007843	tetraodon nigroviridis full-length cdna	gnl|UG|Gac#S27192889
isotig01778	gi|47207834|emb|CAF95099.1|unnamed protein product [Tetraodon nigroviridis]	gi|122145885|sp|Q1RMJ7.1|TSAP1_BOVINRecName: Full=tRNA selenocysteine 1-associated protein 1; AltName: Full=tRNA selenocysteine-associated protein 1	ENST00000373830	ENSMUST00000125513	ENSDART00000133920	ENSGACT00000001879	ENSORLT00000013066	ENSTNIT00000009045	ENSTRUT00000007888	ENSP00000362936	ENSMUSP00000030730	ENSDARP00000052291	ENSGACP00000001876	ENSORLP00000013068	ENSTNIP00000008874	ENSTRUP00000007843	tetraodon nigroviridis full-length cdna	gnl|UG|Gac#S27192889
isotig01779	gi|41054003|ref|NP_956203.1|adenylyl cyclase-associated protein 1 [Danio rerio]	gi|122056071|sp|Q3SYV4.3|CAP1_BOVINRecName: Full=Adenylyl cyclase-associated protein 1; Short=CAP 1	ENST00000372794	ENSMUST00000119341	ENSDART00000006344	ENSGACT00000003487	ENSORLT00000012182	ENSTNIT00000007395	ENSTRUT00000023604	ENSP00000442915	ENSMUSP00000101864	ENSDARP00000020578	ENSGACP00000003475	ENSORLP00000012181	ENSTNIP00000007237	ENSTRUP00000023507	tetraodon nigroviridis full-length cdna	gnl|UG|Gac#S24350048
isotig01785	gi|229366268|gb|ACQ58114.1|TIM21-like protein, mitochondrial precursor [Anoplopoma fimbria]	gi|82180710|sp|Q5XKA2.1|TI21L_XENLARecName: Full=TIM21-like protein, mitochondrial; Flags: Precursor	ENST00000169551	ENSMUST00000168026	ENSDART00000105955	ENSGACT00000003518	ENSORLT00000009706	ENSTNIT00000011176	ENSTRUT00000026409	ENSP00000169551	ENSMUSP00000025547	ENSDARP00000096733	ENSGACP00000003506	ENSORLP00000009703	ENSTNIP00000010994	ENSTRUP00000026302	anoplopoma fimbria clone afim-evh-524-228 tim21-like mitochondrial precursor complete cds	gnl|UG|Ola#S14550056
isotig01786	gi|229366268|gb|ACQ58114.1|TIM21-like protein, mitochondrial precursor [Anoplopoma fimbria]	gi|82180710|sp|Q5XKA2.1|TI21L_XENLARecName: Full=TIM21-like protein, mitochondrial; Flags: Precursor	ENST00000169551	ENSMUST00000168026	ENSDART00000105955	ENSGACT00000003518	ENSORLT00000009706	ENSTNIT00000011176	ENSTRUT00000026409	ENSP00000169551	ENSMUSP00000025547	ENSDARP00000096733	ENSGACP00000003506	ENSORLP00000009703	ENSTNIP00000010994	ENSTRUP00000026302	anoplopoma fimbria clone afim-evh-524-228 tim21-like mitochondrial precursor complete cds	gnl|UG|Ola#S14550056
isotig01789	gi|118117444|ref|XP_423823.2|PREDICTED: similar to general transcription factor [Gallus gallus]	gi|66774043|sp|Q64152.3|BTF3_MOUSERecName: Full=Transcription factor BTF3; AltName: Full=RNA polymerase B transcription factor 3	ENST00000335895	ENSMUST00000152704	ENSDART00000134516	ENSGACT00000020941	ENSORLT00000004054	ENSTNIT00000016642	ENSTRUT00000047531	ENSP00000369965	ENSMUSP00000022163	ENSDARP00000051294	ENSGACP00000020901	ENSORLP00000004053	ENSTNIP00000016429	ENSTRUP00000047372	pagrus major btf3a partial cds	gnl|UG|Gmr#S41464131
isotig01790	gi|118117444|ref|XP_423823.2|PREDICTED: similar to general transcription factor [Gallus gallus]	gi|66774043|sp|Q64152.3|BTF3_MOUSERecName: Full=Transcription factor BTF3; AltName: Full=RNA polymerase B transcription factor 3	ENST00000335895	ENSMUST00000152704	ENSDART00000134516	ENSGACT00000020941	ENSORLT00000004054	ENSTNIT00000016642	ENSTRUT00000047531	ENSP00000369965	ENSMUSP00000022163	ENSDARP00000051294	ENSGACP00000020901	ENSORLP00000004053	ENSTNIP00000016429	ENSTRUP00000047372	pagrus major btf3a partial cds	gnl|UG|Gmr#S41464131
isotig01791	gi|50344972|ref|NP_001002158.1|reticulocalbin-3 [Danio rerio]	gi|108935959|sp|Q3T0K1.1|CALU_BOVINRecName: Full=Calumenin; Flags: Precursor	ENST00000054950	ENSMUST00000006128	ENSDART00000055324	ENSGACT00000006320	ENSORLT00000021651	ENSTNIT00000008779	ENSTRUT00000024090	ENSP00000438248	ENSMUSP00000087967	ENSDARP00000055323	ENSGACP00000006303	ENSORLP00000012393	ENSTNIP00000008611	ENSTRUP00000023991	gasterosteus aculeatus clone cfw69-g05 mrna sequence	gnl|UG|Gac#S30365291
isotig01792	gi|50344972|ref|NP_001002158.1|reticulocalbin-3 [Danio rerio]	gi|2493462|sp|Q15293.1|RCN1_HUMANRecName: Full=Reticulocalbin-1; Flags: Precursor	ENST00000054950	ENSMUST00000006128	ENSDART00000055324	ENSGACT00000006320	ENSORLT00000021651	ENSTNIT00000008779	ENSTRUT00000024090	ENSP00000054950	ENSMUSP00000006128	ENSDARP00000055323	ENSGACP00000006303	ENSORLP00000012393	ENSTNIP00000008611	ENSTRUP00000023991	gasterosteus aculeatus clone cfw69-g05 mrna sequence	gnl|UG|Gac#S34483871
isotig01799	gi|170321867|dbj|BAG14278.1|g-type lysozyme [Solea senegalensis]	gi|47117028|sp|Q90VZ3.1|LYG_PAROLRecName: Full=Lysozyme g; AltName: Full=1,4-beta-N-acetylmuramidase	ENST00000534944	ENSMUST00000164290	ENSDART00000074683	ENSGACT00000025595	ENSORLT00000000383	ENSTNIT00000017348	ENSTRUT00000008742	ENSP00000327533	ENSMUSP00000077422	ENSDARP00000096987	ENSGACP00000025549	ENSORLP00000000383	ENSTNIP00000017132	ENSTRUP00000008691	solea senegalensis partial mrna for g-type lysozyme (lysg gene)	gnl|UG|Gac#S29929607
isotig01800	gi|170321867|dbj|BAG14278.1|g-type lysozyme [Solea senegalensis]	gi|47117028|sp|Q90VZ3.1|LYG_PAROLRecName: Full=Lysozyme g; AltName: Full=1,4-beta-N-acetylmuramidase	ENST00000534944	ENSMUST00000164290	ENSDART00000074683	ENSGACT00000025599	ENSORLT00000000383	ENSTNIT00000017348	ENSTRUT00000008742	ENSP00000327533	ENSMUSP00000077422	ENSDARP00000096987	ENSGACP00000025549	ENSORLP00000000383	ENSTNIP00000017132	ENSTRUP00000008691	solea senegalensis partial mrna for g-type lysozyme (lysg gene)	gnl|UG|Gac#S29929607
isotig01801	gi|1173848|gb|AAB41274.1|type V collagen [Gallus gallus]	gi|115328|sp|P20909.1|COBA1_RATRecName: Full=Collagen alpha-1(XI) chain; Flags: Precursor	ENST00000371817	ENSMUST00000145423	ENSDART00000139598	ENSGACT00000022128	ENSORLT00000004478	ENSTNIT00000016651	ENSTRUT00000047630	ENSP00000360882	ENSMUSP00000123532	ENSDARP00000120854	ENSGACP00000022086	ENSORLP00000004477	ENSTNIP00000016438	ENSTRUP00000047469	danio rerio type alpha 1 mrna	gnl|UG|Dr#S55517492
isotig01802	gi|1173848|gb|AAB41274.1|type V collagen [Gallus gallus]	gi|81910407|sp|Q60467.1|CO5A1_CRILORecName: Full=Collagen alpha-1(V) chain; Flags: Precursor	ENST00000371817	ENSMUST00000028280	ENSDART00000139598	ENSGACT00000002661	ENSORLT00000004478	ENSTNIT00000016651	ENSTRUT00000047630	ENSP00000360882	ENSMUSP00000123532	ENSDARP00000120854	ENSGACP00000002652	ENSORLP00000004477	ENSTNIP00000016438	ENSTRUP00000047469	danio rerio type alpha 1 mrna	gnl|UG|Gac#S24378860
isotig01803	gi|229367718|gb|ACQ58839.1|Cysteine and glycine-rich protein 1 [Anoplopoma fimbria]	gi|1345932|sp|P47875.2|CSRP1_RATRecName: Full=Cysteine and glycine-rich protein 1; AltName: Full=Cysteine-rich protein 1; Short=CRP; Short=CRP1	ENST00000340006	ENSMUST00000027677	ENSDART00000048887	ENSGACT00000012846	ENSORLT00000010408	ENSTNIT00000007957	ENSTRUT00000003724	ENSP00000345079	ENSMUSP00000027677	ENSDARP00000002532	ENSGACP00000012822	ENSORLP00000010408	ENSTNIP00000007796	ENSTRUP00000003702	anoplopoma fimbria clone afim-evh-526-214 cysteine and glycine-rich protein 1 complete cds	gnl|UG|Oni#S53737170
isotig01804	gi|229367718|gb|ACQ58839.1|Cysteine and glycine-rich protein 1 [Anoplopoma fimbria]	gi|1345932|sp|P47875.2|CSRP1_RATRecName: Full=Cysteine and glycine-rich protein 1; AltName: Full=Cysteine-rich protein 1; Short=CRP; Short=CRP1	ENST00000340006	ENSMUST00000027677	ENSDART00000048887	ENSGACT00000012846	ENSORLT00000010408	ENSTNIT00000007957	ENSTRUT00000003724	ENSP00000345079	ENSMUSP00000027677	ENSDARP00000002532	ENSGACP00000012822	ENSORLP00000010408	ENSTNIP00000007796	ENSTRUP00000003702	anoplopoma fimbria clone afim-evh-526-214 cysteine and glycine-rich protein 1 complete cds	gnl|UG|Oni#S53737170
isotig01805	gi|225703184|gb|ACO07438.1|Synaptobrevin homolog ykt6 [Oncorhynchus mykiss]	gi|82188496|sp|Q7ZUN8.1|YKT6_DANRERecName: Full=Synaptobrevin homolog YKT6; Flags: Precursor	ENST00000223369	ENSMUST00000002818	ENSDART00000055869	ENSGACT00000005843	ENSORLT00000002532	ENSTNIT00000018677	ENSTRUT00000034440	ENSP00000223369	ENSMUSP00000002818	ENSDARP00000055868	ENSGACP00000005827	ENSORLP00000002531	ENSTNIP00000018451	ENSTRUP00000034314	oncorhynchus mykiss clone omyk-evn-508-280 synaptobrevin homolog ykt6 complete cds	gnl|UG|Ola#S44101409
isotig01809	gi|47219628|emb|CAG02673.1|unnamed protein product [Tetraodon nigroviridis]	gi|81904693|sp|Q9D119.1|DYSI1_MOUSERecName: Full=Dysferlin-interacting protein 1	ENST00000330261	ENSMUST00000026121	ENSDART00000084738	ENSGACT00000017670	ENSORLT00000015454	ENSTNIT00000000621	ENSTRUT00000022567	ENSP00000331065	ENSMUSP00000026121	ENSDARP00000079173	ENSGACP00000017636	ENSORLP00000015453	ENSTNIP00000002528	ENSTRUP00000022473	danio rerio dysferlin-interacting protein 1-like mrna	gnl|UG|Gac#S30360760
isotig01810	gi|47219628|emb|CAG02673.1|unnamed protein product [Tetraodon nigroviridis]	gi|81904693|sp|Q9D119.1|DYSI1_MOUSERecName: Full=Dysferlin-interacting protein 1	ENST00000330261	ENSMUST00000026121	ENSDART00000084738	ENSGACT00000017670	ENSORLT00000015454	ENSTNIT00000000621	ENSTRUT00000022567	ENSP00000331065	ENSMUSP00000026121	ENSDARP00000079173	ENSGACP00000017636	ENSORLP00000015453	ENSTNIP00000002528	ENSTRUP00000022473	xenopus tropicalis dysferlin-interacting protein 1-like mrna	gnl|UG|Gac#S30360760
isotig01811	gi|40217926|gb|AAR82892.1|cellular retinoic acid-binding protein [Haplochromis burtoni]	gi|6093953|sp|O42386.3|RABP1_FUGRURecName: Full=Cellular retinoic acid-binding protein 1; AltName: Full=Cellular retinoic acid-binding protein I; Short=CRABP-I	ENST00000299529	ENSMUST00000034830	ENSDART00000052122	ENSGACT00000009860	ENSORLT00000002341	ENSTNIT00000011471	ENSTRUT00000040985	ENSP00000299529	ENSMUSP00000034830	ENSDARP00000067509	ENSGACP00000009840	ENSORLP00000002340	ENSTNIP00000011289	ENSTRUP00000040843	astatotilapia burtoni cellular retinoic acid-binding protein complete cds	gnl|UG|Gac#S30299206
isotig01823	gi|47228508|emb|CAG05328.1|unnamed protein product [Tetraodon nigroviridis]	gi|109892474|sp|Q3ZBP1.1|KCRS_BOVINRecName: Full=Creatine kinase S-type, mitochondrial; AltName: Full=Basic-type mitochondrial creatine kinase; Short=Mib-CK; AltName: Full=Sarcomeric mitochondrial creatine kinase; Short=S-MtCK; Flags: Precursor	ENST00000437669	ENSMUST00000000317	ENSDART00000101449	ENSGACT00000000498	ENSORLT00000004001	ENSTNIT00000016745	ENSTRUT00000047718	ENSP00000410289	ENSMUSP00000022122	ENSDARP00000092223	ENSGACP00000000498	ENSORLP00000004000	ENSTNIP00000016532	ENSTRUP00000047557	gasterosteus aculeatus clone cec32-a03 mrna sequence	gnl|UG|Hs#S20115826
isotig01824	gi|47228508|emb|CAG05328.1|unnamed protein product [Tetraodon nigroviridis]	gi|3183536|sp|P11009.2|KCRS_CHICKRecName: Full=Creatine kinase S-type, mitochondrial; AltName: Full=Basic-type mitochondrial creatine kinase; Short=Mib-CK; AltName: Full=Sarcomeric mitochondrial creatine kinase; Short=S-MtCK; Flags: Precursor	ENST00000300283	ENSMUST00000000317	ENSDART00000101449	ENSGACT00000000504	ENSORLT00000004001	ENSTNIT00000016745	ENSTRUT00000047719	ENSP00000410289	ENSMUSP00000022122	ENSDARP00000092223	ENSGACP00000000504	ENSORLP00000004000	ENSTNIP00000016532	ENSTRUP00000047557	chaenocephalus aceratus creatine kinase mitochondrial isoform complete cds nuclear gene for mitochondrial product	gnl|UG|Gac#S30387198
isotig01825	gi|47215577|emb|CAG10748.1|unnamed protein product [Tetraodon nigroviridis]	gi|82197998|sp|Q63ZT8.1|AL1L1_XENTRRecName: Full=Aldehyde dehydrogenase family 1 member L1; AltName: Full=Cytosolic 10-formyltetrahydrofolate dehydrogenase; Short=10-FTHFDH; Short=FDH	ENST00000393434	ENSMUST00000032175	ENSDART00000112636	ENSGACT00000014980	ENSORLT00000011904	ENSTNIT00000020870	ENSTRUT00000014844	ENSP00000258494	ENSMUSP00000032175	ENSDARP00000099570	ENSGACP00000014952	ENSORLP00000011903	ENSTNIP00000020637	ENSTRUP00000014772	tetraodon nigroviridis full-length cdna	gnl|UG|Hs#S46890925
isotig01826	gi|89267377|emb|CAJ83333.1|aldehyde dehydrogenase 1 family, member L1 [Xenopus (Silurana) tropicalis]	gi|82197998|sp|Q63ZT8.1|AL1L1_XENTRRecName: Full=Aldehyde dehydrogenase family 1 member L1; AltName: Full=Cytosolic 10-formyltetrahydrofolate dehydrogenase; Short=10-FTHFDH; Short=FDH	ENST00000258494	ENSMUST00000032175	ENSDART00000112636	ENSGACT00000014980	ENSORLT00000011904	ENSTNIT00000020870	ENSTRUT00000014844	ENSP00000258494	ENSMUSP00000032175	ENSDARP00000099570	ENSGACP00000014952	ENSORLP00000011903	ENSTNIP00000020637	ENSTRUP00000014776	tetraodon nigroviridis full-length cdna	gnl|UG|Dr#S58316741
isotig01827	gi|12834317|dbj|BAB22865.1|unnamed protein product [Mus musculus]	gi|13123947|sp|Q9JI91.1|ACTN2_MOUSERecName: Full=Alpha-actinin-2; AltName: Full=Alpha-actinin skeletal muscle isoform 2; AltName: Full=F-actin cross-linking protein	ENST00000546208	ENSMUST00000168193	ENSDART00000001649	ENSGACT00000013535	ENSORLT00000006541	ENSTNIT00000020379	ENSTRUT00000011330	ENSP00000438384	ENSMUSP00000129609	ENSDARP00000095652	ENSGACP00000013510	ENSORLP00000006540	ENSTNIP00000020148	ENSTRUP00000011270	rattus norvegicus actinin alpha 2 mrna	gnl|UG|Omy#S56282907
isotig01828	gi|12834317|dbj|BAB22865.1|unnamed protein product [Mus musculus]	gi|13123947|sp|Q9JI91.1|ACTN2_MOUSERecName: Full=Alpha-actinin-2; AltName: Full=Alpha-actinin skeletal muscle isoform 2; AltName: Full=F-actin cross-linking protein	ENST00000546208	ENSMUST00000168193	ENSDART00000001649	ENSGACT00000013535	ENSORLT00000006541	ENSTNIT00000020379	ENSTRUT00000011330	ENSP00000438384	ENSMUSP00000129609	ENSDARP00000095652	ENSGACP00000013510	ENSORLP00000006540	ENSTNIP00000020148	ENSTRUP00000011270	rattus norvegicus actinin alpha 2 mrna	gnl|UG|Omy#S56282907
isotig01829	gi|224613430|gb|ACN60294.1|Lysyl-tRNA synthetase [Salmo salar]	gi|20178333|sp|Q15046.3|SYK_HUMANRecName: Full=Lysyl-tRNA synthetase; AltName: Full=Lysine--tRNA ligase; Short=LysRS	ENST00000319410	ENSMUST00000164470	ENSDART00000148429	ENSGACT00000020828	ENSORLT00000009559	ENSTNIT00000012410	ENSTRUT00000045138	ENSP00000325448	ENSMUSP00000126268	ENSDARP00000064925	ENSGACP00000020788	ENSORLP00000009558	ENSTNIP00000012219	ENSTRUP00000044986	sebastes schlegelii clone: brf 14- induced by treatment of lps	gnl|UG|Hs#S42531074
isotig01830	gi|224613430|gb|ACN60294.1|Lysyl-tRNA synthetase [Salmo salar]	gi|20178333|sp|Q15046.3|SYK_HUMANRecName: Full=Lysyl-tRNA synthetase; AltName: Full=Lysine--tRNA ligase; Short=LysRS	ENST00000319410	ENSMUST00000164470	ENSDART00000148429	ENSGACT00000020828	ENSORLT00000009559	ENSTNIT00000012410	ENSTRUT00000045138	ENSP00000325448	ENSMUSP00000126268	ENSDARP00000124360	ENSGACP00000020788	ENSORLP00000009558	ENSTNIP00000012219	ENSTRUP00000044986	sebastes schlegelii clone: brf 14- induced by treatment of lps	gnl|UG|Gac#S30328404
isotig01833	gi|308199427|ref|NP_001030146.2|leucine-rich repeat flightless-interacting protein 2 isoform 1 [Danio rerio]	gi|215275181|sp|B2GUE2.1|LRRF2_XENTRRecName: Full=Leucine-rich repeat flightless-interacting protein 2; Short=LRR FLII-interacting protein 2	ENST00000440230	ENSMUST00000098340	ENSDART00000099738	ENSGACT00000004779	ENSORLT00000024710	ENSTNIT00000016294	ENSTRUT00000045562	ENSP00000405480	ENSMUSP00000035078	ENSDARP00000090511	ENSGACP00000004761	ENSORLP00000010311	ENSTNIP00000016083	ENSTRUP00000045408	danio rerio leucine rich repeat (in flii) interacting protein 2 transcript variant mrna	gnl|UG|Dr#S27897689
isotig01834	gi|41054942|ref|NP_955773.1|leucine-rich repeat flightless-interacting protein 2 isoform 2 [Danio rerio]	gi|215275181|sp|B2GUE2.1|LRRF2_XENTRRecName: Full=Leucine-rich repeat flightless-interacting protein 2; Short=LRR FLII-interacting protein 2	ENST00000354379	ENSMUST00000098340	ENSDART00000099738	ENSGACT00000004779	ENSORLT00000024710	ENSTNIT00000016294	ENSTRUT00000045562	ENSP00000346349	ENSMUSP00000035078	ENSDARP00000090511	ENSGACP00000004765	ENSORLP00000010311	ENSTNIP00000016083	ENSTRUP00000045409	danio rerio leucine rich repeat (in flii) interacting protein 2 transcript variant mrna	gnl|UG|Dr#S18529502
isotig01835	gi|47221080|emb|CAG12774.1|unnamed protein product [Tetraodon nigroviridis]	gi|67465046|sp|Q04446.2|GLGB_HUMANRecName: Full=1,4-alpha-glucan-branching enzyme; AltName: Full=Brancher enzyme; AltName: Full=Glycogen-branching enzyme	ENST00000536832	ENSMUST00000023393	ENSDART00000113599	ENSGACT00000015705	ENSORLT00000004050	ENSTNIT00000000493	ENSTRUT00000037544	ENSP00000445365	ENSMUSP00000023393	ENSDARP00000064740	ENSGACP00000015674	ENSORLP00000004049	ENSTNIP00000002960	ENSTRUP00000037409	lithognathus mormyrus clone lmos2p08g06 mrna sequence	gnl|UG|Ola#S43938183
isotig01837	gi|190358429|ref|NP_001121887.1|erlin-2 [Danio rerio]	gi|251764685|sp|A3QK16.1|ERLN2_DANRERecName: Full=Erlin-2; AltName: Full=Endoplasmic reticulum lipid raft-associated protein 2	ENST00000519638	ENSMUST00000033873	ENSDART00000098015	ENSGACT00000017592	ENSORLT00000019472	ENSTNIT00000014575	ENSTRUT00000038687	ENSP00000428112	ENSMUSP00000033873	ENSDARP00000088788	ENSGACP00000017558	ENSORLP00000019471	ENSTNIP00000014376	ENSTRUP00000038548	salmo salar erlin-2 mrna	gnl|UG|Hs#S41444158
isotig01838	gi|190358429|ref|NP_001121887.1|erlin-2 [Danio rerio]	gi|251764685|sp|A3QK16.1|ERLN2_DANRERecName: Full=Erlin-2; AltName: Full=Endoplasmic reticulum lipid raft-associated protein 2	ENST00000519638	ENSMUST00000033873	ENSDART00000098015	ENSGACT00000017592	ENSORLT00000019472	ENSTNIT00000014575	ENSTRUT00000038687	ENSP00000428112	ENSMUSP00000033873	ENSDARP00000088788	ENSGACP00000017558	ENSORLP00000019471	ENSTNIP00000014376	ENSTRUP00000038548	salmo salar erlin-2 mrna	gnl|UG|Hs#S41444158
isotig01839	gi|222092507|gb|ACM43290.1|PACAP-related peptide/pituitary adenylate cyclase activating polypeptide precursor [Cynoglossus semilaevis]	gi|1171983|sp|P41585.1|PACA_ONCNERecName: Full=Glucagon family neuropeptides; Contains: RecName: Full=Growth hormone-releasing factor; Short=GRF; AltName: Full=Growth hormone-releasing hormone; Short=GHRH; Contains: RecName: Full=Pituitary adenylate cyclase-activating polypeptide; Short=PACAP; Flags: Precursor	ENST00000450565	ENSMUST00000064775	ENSDART00000034784	ENSGACT00000022608	ENSORLT00000022363	ENSTNIT00000022060	ENSTRUT00000025414	ENSP00000411658	ENSMUSP00000067057	ENSDARP00000033245	ENSGACP00000022565	ENSORLP00000022362	ENSTNIP00000021824	ENSTRUP00000025311	micropterus salmoides growth hormone releasing hormone-like protein complete cds	gnl|UG|Dr#S20129451
isotig01840	gi|334865947|gb|AEH16644.1|growth hormone releasing hormone-like peptide type 2 [Micropterus salmoides]	gi|54041575|sp|P41535.3|PACA_PIGRecName: Full=Pituitary adenylate cyclase-activating polypeptide; Short=PACAP; Contains: RecName: Full=PACAP-related peptide; AltName: Full=PRP-48; Contains: RecName: Full=Pituitary adenylate cyclase-activating polypeptide 27; Short=PACAP-27; Short=PACAP27; Contains: RecName: Full=Pituitary adenylate cyclase-activating polypeptide 38; Short=PACAP-38; Short=PACAP38;…	ENST00000450565	ENSMUST00000064775	ENSDART00000060812	ENSGACT00000022609	ENSORLT00000022365	ENSTNIT00000022060	ENSTRUT00000025415	ENSP00000411658	ENSMUSP00000067057	ENSDARP00000060811	ENSGACP00000022566	ENSORLP00000022364	ENSTNIP00000021824	ENSTRUP00000025312	micropterus salmoides growth hormone releasing hormone-like peptide type 2 complete cds	gnl|UG|Gmr#S41370571
isotig01842	gi|224613200|gb|ACN60179.1|ATP-dependent RNA helicase DDX18 [Salmo salar]	gi|20532388|sp|Q9NVP1.2|DDX18_HUMANRecName: Full=ATP-dependent RNA helicase DDX18; AltName: Full=DEAD box protein 18; AltName: Full=Myc-regulated DEAD box protein; Short=MrDb	ENST00000539346	ENSMUST00000001724	ENSDART00000048753	ENSGACT00000002062	ENSORLT00000010156	ENSTNIT00000021225	ENSTRUT00000013717	ENSP00000442144	ENSMUSP00000001724	ENSDARP00000048752	ENSGACP00000002058	ENSORLP00000010155	ENSTNIP00000020992	ENSTRUP00000013654	salmo salar clone ssal-rgf-002-040 atp-dependent rna helicase ddx18 partial cds	gnl|UG|Gac#S27221283
isotig01855	gi|301618068|ref|XP_002938449.1|PREDICTED: dysferlin-like [Xenopus (Silurana) tropicalis]	gi|20139241|sp|Q9NZM1.1|MYOF_HUMANRecName: Full=Myoferlin; AltName: Full=Fer-1-like protein 3	ENST00000371502	ENSMUST00000087265	ENSDART00000144283	ENSGACT00000012973	ENSORLT00000005047	ENSTNIT00000016045	ENSTRUT00000042542	ENSP00000360557	ENSMUSP00000084520	ENSDARP00000117746	ENSGACP00000024876	ENSORLP00000004264	ENSTNIP00000014174	ENSTRUP00000032212	salmo salar clone ssal-rgf-539-178 myoferlin partial cds	gnl|UG|Gac#S29932501
isotig01856	gi|301618068|ref|XP_002938449.1|PREDICTED: dysferlin-like [Xenopus (Silurana) tropicalis]	gi|20139241|sp|Q9NZM1.1|MYOF_HUMANRecName: Full=Myoferlin; AltName: Full=Fer-1-like protein 3	ENST00000371502	ENSMUST00000087265	ENSDART00000144283	ENSGACT00000012973	ENSORLT00000005047	ENSTNIT00000016045	ENSTRUT00000042542	ENSP00000360557	ENSMUSP00000084520	ENSDARP00000117746	ENSGACP00000024876	ENSORLP00000004264	ENSTNIP00000014174	ENSTRUP00000032212	salmo salar clone ssal-rgf-539-178 myoferlin partial cds	gnl|UG|Gac#S29932501
isotig01863	gi|225706730|gb|ACO09211.1|Transcription initiation factor IIE subunit beta [Osmerus mordax]	gi|135232|sp|P29084.1|T2EB_HUMANRecName: Full=Transcription initiation factor IIE subunit beta; Short=TFIIE-beta; AltName: Full=General transcription factor IIE subunit 2	ENST00000355904	ENSMUST00000171010	ENSDART00000016488	ENSGACT00000021023	ENSORLT00000006076	ENSTNIT00000007970	ENSTRUT00000011893	ENSP00000348168	ENSMUSP00000132287	ENSDARP00000020885	ENSGACP00000020983	ENSORLP00000006075	ENSTNIP00000007809	ENSTRUP00000011833	gasterosteus aculeatus clone cnb171-c09 mrna sequence	gnl|UG|Gac#S34482465
isotig01864	gi|225706730|gb|ACO09211.1|Transcription initiation factor IIE subunit beta [Osmerus mordax]	gi|135232|sp|P29084.1|T2EB_HUMANRecName: Full=Transcription initiation factor IIE subunit beta; Short=TFIIE-beta; AltName: Full=General transcription factor IIE subunit 2	ENST00000355904	ENSMUST00000171010	ENSDART00000016488	ENSGACT00000021023	ENSORLT00000006076	ENSTNIT00000007970	ENSTRUT00000011893	ENSP00000348168	ENSMUSP00000132287	ENSDARP00000020885	ENSGACP00000020983	ENSORLP00000006075	ENSTNIP00000007809	ENSTRUP00000011833	gasterosteus aculeatus clone cnb171-c09 mrna sequence	gnl|UG|Gac#S34482465
isotig01873	gi|64966516|emb|CAG29226.1|N-acetylneuraminic acid synthase [Takifugu rubripes]	gi|20978759|sp|Q9NR45.2|SIAS_HUMANRecName: Full=Sialic acid synthase; AltName: Full=N-acetylneuraminate synthase; AltName: Full=N-acetylneuraminate-9-phosphate synthase; AltName: Full=N-acetylneuraminic acid phosphate synthase; AltName: Full=N-acetylneuraminic acid synthase	ENST00000461452	ENSMUST00000030018	ENSDART00000067086	ENSGACT00000024663	ENSORLT00000025776	ENSTNIT00000021471	ENSTRUT00000039895	ENSP00000210444	ENSMUSP00000030018	ENSDARP00000067085	ENSGACP00000024614	ENSORLP00000025775	ENSTNIP00000021237	ENSTRUP00000039754	takifugu rubripes partial mrna for n-acetylneuraminic acid synthase (nans gene)	gnl|UG|Gac#S29927738
isotig01874	gi|64966516|emb|CAG29226.1|N-acetylneuraminic acid synthase [Takifugu rubripes]	gi|20978759|sp|Q9NR45.2|SIAS_HUMANRecName: Full=Sialic acid synthase; AltName: Full=N-acetylneuraminate synthase; AltName: Full=N-acetylneuraminate-9-phosphate synthase; AltName: Full=N-acetylneuraminic acid phosphate synthase; AltName: Full=N-acetylneuraminic acid synthase	ENST00000461452	ENSMUST00000030018	ENSDART00000067086	ENSGACT00000024663	ENSORLT00000025776	ENSTNIT00000021471	ENSTRUT00000039895	ENSP00000210444	ENSMUSP00000030018	ENSDARP00000067085	ENSGACP00000024614	ENSORLP00000025775	ENSTNIP00000021237	ENSTRUP00000039754	takifugu rubripes partial mrna for n-acetylneuraminic acid synthase (nans gene)	gnl|UG|Gac#S29927738
isotig01881	gi|56131581|gb|AAV80376.1|slow troponin T 2 [Sparus aurata]	gi|1717771|sp|P09741.3|TNNT2_RABITRecName: Full=Troponin T, cardiac muscle; Short=TnTc; AltName: Full=Cardiac muscle troponin T; Short=cTnT	ENST00000381549	ENSMUST00000112087	ENSDART00000067350	ENSGACT00000005547	ENSORLT00000004546	ENSTNIT00000019312	ENSTRUT00000043307	ENSP00000356288	ENSMUSP00000107717	ENSDARP00000067349	ENSGACP00000005531	ENSORLP00000004545	ENSTNIP00000019084	ENSTRUP00000043165	hippoglossus hippoglossus skeletal muscle slow troponin t 2 complete cds	gnl|UG|Gac#S34483799
isotig01891	gi|47215292|emb|CAF98101.1|unnamed protein product [Tetraodon nigroviridis]	gi|20141357|sp|P29692.5|EF1D_HUMANRecName: Full=Elongation factor 1-delta; Short=EF-1-delta; AltName: Full=Antigen NY-CO-4	ENST00000337369	ENSMUST00000109975	ENSDART00000131647	ENSGACT00000007498	ENSORLT00000015601	ENSTNIT00000011244	ENSTRUT00000014590	ENSP00000338323	ENSMUSP00000105602	ENSDARP00000029821	ENSGACP00000007479	ENSORLP00000015598	ENSTNIP00000011062	ENSTRUP00000014522	anoplopoma fimbria clone afim-evh-518-302 elongation factor 1-delta complete cds	gnl|UG|Ola#S43913866
isotig01892	gi|47215292|emb|CAF98101.1|unnamed protein product [Tetraodon nigroviridis]	gi|20141357|sp|P29692.5|EF1D_HUMANRecName: Full=Elongation factor 1-delta; Short=EF-1-delta; AltName: Full=Antigen NY-CO-4	ENST00000337369	ENSMUST00000109975	ENSDART00000047264	ENSGACT00000007498	ENSORLT00000015599	ENSTNIT00000011244	ENSTRUT00000014590	ENSP00000338323	ENSMUSP00000105602	ENSDARP00000047263	ENSGACP00000007479	ENSORLP00000015598	ENSTNIP00000011062	ENSTRUP00000014522	anoplopoma fimbria clone afim-evh-518-302 elongation factor 1-delta complete cds	gnl|UG|Gac#S24418318
isotig01893	gi|224587380|gb|ACN58654.1|Vacuolar ATP synthase catalytic subunit A [Salmo salar]	gi|124053334|sp|P31404.2|VATA_BOVINRecName: Full=V-type proton ATPase catalytic subunit A; Short=V-ATPase subunit A; AltName: Full=V-ATPase 69 kDa subunit; AltName: Full=Vacuolar proton pump subunit alpha	ENST00000538620	ENSMUST00000063661	ENSDART00000114661	ENSGACT00000027401	ENSORLT00000008339	ENSTNIT00000013114	ENSTRUT00000043432	ENSP00000439874	ENSMUSP00000066886	ENSDARP00000101076	ENSGACP00000027349	ENSORLP00000008338	ENSTNIP00000012922	ENSTRUP00000043287	gasterosteus aculeatus clone cnb136-c04 mrna sequence	gnl|UG|Hs#S15631336
isotig01894	gi|224587380|gb|ACN58654.1|Vacuolar ATP synthase catalytic subunit A [Salmo salar]	gi|82245325|sp|Q90647.1|VATA_CHICKRecName: Full=V-type proton ATPase catalytic subunit A; Short=V-ATPase subunit A; AltName: Full=V-ATPase 69 kDa subunit; AltName: Full=Vacuolar proton pump subunit alpha	ENST00000538620	ENSMUST00000063661	ENSDART00000049003	ENSGACT00000027401	ENSORLT00000008339	ENSTNIT00000013114	ENSTRUT00000043432	ENSP00000439874	ENSMUSP00000066886	ENSDARP00000101076	ENSGACP00000027349	ENSORLP00000008338	ENSTNIP00000012922	ENSTRUP00000043287	gasterosteus aculeatus clone cnb136-c04 mrna sequence	gnl|UG|Hs#S15631336
isotig01899	gi|47229742|emb|CAG06938.1|unnamed protein product [Tetraodon nigroviridis]	gi|2499775|sp|Q64378.1|FKBP5_MOUSERecName: Full=Peptidyl-prolyl cis-trans isomerase FKBP5; Short=PPIase FKBP5; AltName: Full=51 kDa FK506-binding protein; Short=51 kDa FKBP; Short=FKBP-51; AltName: Full=FK506-binding protein 5; Short=FKBP-5; AltName: Full=Rotamase	ENST00000540787	ENSMUST00000032508	ENSDART00000028373	ENSGACT00000001908	ENSORLT00000024909	ENSTNIT00000017980	ENSTRUT00000039815	ENSP00000445412	ENSMUSP00000110440	ENSDARP00000038578	ENSGACP00000001905	ENSORLP00000024908	ENSTNIP00000017757	ENSTRUP00000039675	siniperca chuatsi clone c121 fk506 binding protein 5 partial cds	gnl|UG|Ola#S37730943
isotig01900	gi|47229742|emb|CAG06938.1|unnamed protein product [Tetraodon nigroviridis]	gi|2499775|sp|Q64378.1|FKBP5_MOUSERecName: Full=Peptidyl-prolyl cis-trans isomerase FKBP5; Short=PPIase FKBP5; AltName: Full=51 kDa FK506-binding protein; Short=51 kDa FKBP; Short=FKBP-51; AltName: Full=FK506-binding protein 5; Short=FKBP-5; AltName: Full=Rotamase	ENST00000540787	ENSMUST00000032508	ENSDART00000028373	ENSGACT00000001908	ENSORLT00000024909	ENSTNIT00000017980	ENSTRUT00000039815	ENSP00000445412	ENSMUSP00000110440	ENSDARP00000038578	ENSGACP00000001905	ENSORLP00000024908	ENSTNIP00000017757	ENSTRUP00000039674	danio rerio fk506 binding protein 5 mrna	gnl|UG|Ola#S37730943
isotig01901	gi|47214877|emb|CAG01181.1|unnamed protein product [Tetraodon nigroviridis]	gi|8134672|sp|Q05519.1|SRS11_HUMANRecName: Full=Serine/arginine-rich splicing factor 11; AltName: Full=Arginine-rich 54 kDa nuclear protein; Short=p54; AltName: Full=Splicing factor, arginine/serine-rich 11	ENST00000370951	ENSMUST00000072875	ENSDART00000023116	ENSGACT00000012370	ENSORLT00000009712	ENSTNIT00000013597	ENSTRUT00000044652	ENSP00000384357	ENSMUSP00000063916	ENSDARP00000013110	ENSGACP00000012352	ENSORLP00000009711	ENSTNIP00000013403	ENSTRUP00000044502	gasterosteus aculeatus clone cnb213-a06 mrna sequence	gnl|UG|Gac#S34482297
isotig01903	gi|47206375|emb|CAF92312.1|unnamed protein product [Tetraodon nigroviridis]	gi|75040776|sp|Q5NVI3.1|RED_PONABRecName: Full=Protein Red; AltName: Full=Cytokine IK; AltName: Full=IK factor	ENST00000417647	ENSMUST00000007042	ENSDART00000012396	ENSGACT00000027700	ENSORLT00000016299	ENSTNIT00000007182	ENSTRUT00000015390	ENSP00000396301	ENSMUSP00000007042	ENSDARP00000009186	ENSGACP00000027648	ENSORLP00000016298	ENSTNIP00000007026	ENSTRUP00000015321	tetraodon nigroviridis full-length cdna	gnl|UG|Hs#S21289561
isotig01904	gi|50949291|emb|CAB43395.2|hypothetical protein [Homo sapiens]	gi|75040776|sp|Q5NVI3.1|RED_PONABRecName: Full=Protein Red; AltName: Full=Cytokine IK; AltName: Full=IK factor	ENST00000261812	ENSMUST00000007042	ENSDART00000012396	ENSGACT00000027700	ENSORLT00000016300	ENSTNIT00000007182	ENSTRUT00000015390	ENSP00000261812	ENSMUSP00000007042	ENSDARP00000009186	ENSGACP00000027648	ENSORLP00000016299	ENSTNIP00000007026	ENSTRUP00000015321	taeniopygia guttata ik down-regulator of hla ii mrna	gnl|UG|Gac#S27155497
isotig01913	gi|226354724|gb|ACO50971.1|Ki-ras-2 [Liza aurata]	gi|131875|sp|P01116.1|RASK_HUMANRecName: Full=GTPase KRas; AltName: Full=K-Ras 2; AltName: Full=Ki-Ras; AltName: Full=c-K-ras; AltName: Full=c-Ki-ras; Contains: RecName: Full=GTPase KRas, N-terminally processed; Flags: Precursor	ENST00000256078	ENSMUST00000111709	ENSDART00000009126	ENSGACT00000015474	ENSORLT00000014315	ENSTNIT00000015322	ENSTRUT00000012848	ENSP00000256078	ENSMUSP00000107338	ENSDARP00000094384	ENSGACP00000015443	ENSORLP00000014318	ENSTNIP00000015118	ENSTRUP00000012787	liza aurata ki-ras-2 complete cds	gnl|UG|Gac#S27212272
isotig01914	gi|226354720|gb|ACO50969.1|Ki-ras-1 [Dicentrarchus labrax]	gi|2500064|sp|P79800.1|RASK_MELGARecName: Full=GTPase KRas; AltName: Full=K-Ras 2; AltName: Full=Ki-Ras; Short=K-ras; Flags: Precursor	ENST00000311936	ENSMUST00000032399	ENSDART00000009126	ENSGACT00000015474	ENSORLT00000014315	ENSTNIT00000015322	ENSTRUT00000012847	ENSP00000308495	ENSMUSP00000032399	ENSDARP00000021124	ENSGACP00000015443	ENSORLP00000014314	ENSTNIP00000015118	ENSTRUP00000012786	af026474pleuronectes vetulus gtpase k-rasb proto-oncogene complete cds	gnl|UG|Dr#S21512603
isotig01917	gi|47214951|emb|CAG10773.1|unnamed protein product [Tetraodon nigroviridis]	gi|341940436|sp|Q61656.2|DDX5_MOUSERecName: Full=Probable ATP-dependent RNA helicase DDX5; AltName: Full=DEAD box RNA helicase DEAD1; Short=mDEAD1; AltName: Full=DEAD box protein 5; AltName: Full=RNA helicase p68	ENST00000415456	ENSMUST00000133426	ENSDART00000145315	ENSGACT00000009367	ENSORLT00000018924	ENSTNIT00000020887	ENSTRUT00000023510	ENSP00000405125	ENSMUSP00000126168	ENSDARP00000055444	ENSGACP00000009347	ENSORLP00000018923	ENSTNIP00000020654	ENSTRUP00000023413	salmo salar clone ssal-rgf-516-259 probable atp-dependent rna helicase ddx5 complete cds	gnl|UG|Gac#S30319200
isotig01923	gi|47229344|emb|CAG04096.1|unnamed protein product [Tetraodon nigroviridis]	gi|68068037|sp|Q14135.4|VGLL4_HUMANRecName: Full=Transcription cofactor vestigial-like protein 4; Short=Vgl-4	ENST00000404339	ENSMUST00000164670	ENSDART00000058672	ENSGACT00000020050	ENSORLT00000014402	ENSTNIT00000018075	ENSTRUT00000014790	ENSP00000384705	ENSMUSP00000128430	ENSDARP00000058671	ENSGACP00000020012	ENSORLP00000014401	ENSTNIP00000017851	ENSTRUP00000014722	salmo salar clone ssal-rgf-502-339 transcription cofactor vestigial-like protein 4 complete cds	gnl|UG|Ssa#S50700803
isotig01924	gi|47229344|emb|CAG04096.1|unnamed protein product [Tetraodon nigroviridis]	gi|68068037|sp|Q14135.4|VGLL4_HUMANRecName: Full=Transcription cofactor vestigial-like protein 4; Short=Vgl-4	ENST00000404339	ENSMUST00000164670	ENSDART00000058672	ENSGACT00000020050	ENSORLT00000014402	ENSTNIT00000018075	ENSTRUT00000014790	ENSP00000384705	ENSMUSP00000128430	ENSDARP00000058671	ENSGACP00000020012	ENSORLP00000014401	ENSTNIP00000017851	ENSTRUP00000014722	salmo salar clone ssal-rgf-502-339 transcription cofactor vestigial-like protein 4 complete cds	gnl|UG|Ssa#S30262587
isotig01929	gi|55925442|ref|NP_001007292.1|3-oxoacid CoA transferase 1a [Danio rerio]	gi|2492999|sp|Q29551.1|SCOT1_PIGRecName: Full=Succinyl-CoA:3-ketoacid-coenzyme A transferase 1, mitochondrial; AltName: Full=3-oxoacid-CoA transferase 1; AltName: Full=Somatic-type succinyl-CoA:3-oxoacid CoA-transferase; Short=SCOT-s; Flags: Precursor	ENST00000447263	ENSMUST00000110690	ENSDART00000013434	ENSGACT00000009147	ENSORLT00000005226	ENSTNIT00000007963	ENSTRUT00000038200	ENSP00000425348	ENSMUSP00000106318	ENSDARP00000002234	ENSGACP00000009127	ENSORLP00000005229	ENSTNIP00000007802	ENSTRUP00000038063	gasterosteus aculeatus clone cgx85-d06 mrna sequence	gnl|UG|Gac#S24420071
isotig01930	gi|55925442|ref|NP_001007292.1|3-oxoacid CoA transferase 1a [Danio rerio]	gi|2492999|sp|Q29551.1|SCOT1_PIGRecName: Full=Succinyl-CoA:3-ketoacid-coenzyme A transferase 1, mitochondrial; AltName: Full=3-oxoacid-CoA transferase 1; AltName: Full=Somatic-type succinyl-CoA:3-oxoacid CoA-transferase; Short=SCOT-s; Flags: Precursor	ENST00000447263	ENSMUST00000110690	ENSDART00000013434	ENSGACT00000009147	ENSORLT00000005226	ENSTNIT00000007963	ENSTRUT00000038200	ENSP00000425348	ENSMUSP00000106318	ENSDARP00000002234	ENSGACP00000009127	ENSORLP00000005229	ENSTNIP00000007802	ENSTRUP00000038063	gasterosteus aculeatus clone cgx85-d06 mrna sequence	gnl|UG|Gac#S24420071
isotig01935	gi|317419026|emb|CBN81064.1|Inter-alpha-trypsin inhibitor heavy chain H3 [Dicentrarchus labrax]	gi|75056157|sp|Q9GLY5.1|ITIH3_RABITRecName: Full=Inter-alpha-trypsin inhibitor heavy chain H3; Short=ITI heavy chain H3; Short=ITI-HC3; Short=Inter-alpha-inhibitor heavy chain 3; Flags: Precursor	ENST00000273291	ENSMUST00000159437	ENSDART00000077312	ENSGACT00000012690	ENSORLT00000009719	ENSTNIT00000014250	ENSTRUT00000005793	ENSP00000273291	ENSMUSP00000006697	ENSDARP00000071779	ENSGACP00000012666	ENSORLP00000009718	ENSTNIP00000014054	ENSTRUP00000005758	Epinephelus bruneus clone CL253_1 hypothetical protein mRNA, partial cds	gnl|UG|Gac#S29927637
isotig01936	gi|317419026|emb|CBN81064.1|Inter-alpha-trypsin inhibitor heavy chain H3 [Dicentrarchus labrax]	gi|75056157|sp|Q9GLY5.1|ITIH3_RABITRecName: Full=Inter-alpha-trypsin inhibitor heavy chain H3; Short=ITI heavy chain H3; Short=ITI-HC3; Short=Inter-alpha-inhibitor heavy chain 3; Flags: Precursor	ENST00000273291	ENSMUST00000159437	ENSDART00000077312	ENSGACT00000012690	ENSORLT00000009719	ENSTNIT00000014250	ENSTRUT00000005793	ENSP00000273291	ENSMUSP00000006697	ENSDARP00000071779	ENSGACP00000012666	ENSORLP00000009718	ENSTNIP00000014054	ENSTRUP00000005758	Epinephelus bruneus clone CL253_1 hypothetical protein mRNA, partial cds	gnl|UG|Gac#S29927637
isotig01937	gi|238231773|ref|NP_001154073.1|actin-related protein 2/3 complex subunit 3 [Oncorhynchus mykiss]	gi|3121765|sp|O15145.3|ARPC3_HUMANRecName: Full=Actin-related protein 2/3 complex subunit 3; AltName: Full=Arp2/3 complex 21 kDa subunit; Short=p21-ARC	ENST00000228825	ENSMUST00000111713	ENSDART00000080628	ENSGACT00000023323	ENSORLT00000013629	ENSTNIT00000006235	ENSTRUT00000002154	ENSP00000228825	ENSMUSP00000107342	ENSDARP00000075074	ENSGACP00000023277	ENSORLP00000013628	ENSTNIP00000006087	ENSTRUP00000002145	anoplopoma fimbria clone afim-evh-009-005 actin-related protein 2 3 complex subunit 3 complete cds	gnl|UG|Oni#S53696037
isotig01938	gi|229367230|gb|ACQ58595.1|Actin-related protein 2/3 complex subunit 3 [Anoplopoma fimbria]	gi|3121765|sp|O15145.3|ARPC3_HUMANRecName: Full=Actin-related protein 2/3 complex subunit 3; AltName: Full=Arp2/3 complex 21 kDa subunit; Short=p21-ARC	ENST00000228825	ENSMUST00000102525	ENSDART00000080628	ENSGACT00000023323	ENSORLT00000013629	ENSTNIT00000006235	ENSTRUT00000002154	ENSP00000228825	ENSMUSP00000099584	ENSDARP00000075074	ENSGACP00000023277	ENSORLP00000013628	ENSTNIP00000006087	ENSTRUP00000002145	anoplopoma fimbria clone afim-evh-009-005 actin-related protein 2 3 complex subunit 3 complete cds	gnl|UG|Gac#S24324235
isotig01951	gi|220673160|emb|CAX12918.1|novel protein [Danio rerio]	gi|74750574|sp|Q86YS7.1|K0528_HUMANRecName: Full=Uncharacterized protein KIAA0528	ENST00000544930	ENSMUST00000070301	ENSDART00000142755	ENSGACT00000017165	ENSORLT00000011374	ENSTNIT00000022651	ENSTRUT00000038314	ENSP00000334229	ENSMUSP00000084758	ENSDARP00000115392	ENSGACP00000017131	ENSORLP00000011373	ENSTNIP00000022412	ENSTRUP00000038177	danio rerio uncharacterized protein kiaa0528-like partial mrna	gnl|UG|Omy#S18531989
isotig01952	gi|220673160|emb|CAX12918.1|novel protein [Danio rerio]	gi|74750574|sp|Q86YS7.1|K0528_HUMANRecName: Full=Uncharacterized protein KIAA0528	ENST00000544930	ENSMUST00000070301	ENSDART00000142755	ENSGACT00000017165	ENSORLT00000011374	ENSTNIT00000022651	ENSTRUT00000038314	ENSP00000334229	ENSMUSP00000084758	ENSDARP00000115392	ENSGACP00000017131	ENSORLP00000011373	ENSTNIP00000022412	ENSTRUP00000038177	danio rerio uncharacterized protein kiaa0528-like partial mrna	gnl|UG|Omy#S18531989
isotig01957	gi|198285537|gb|ACH85307.1|nascent polypeptide-associated complex alpha polypeptide [Salmo salar]	gi|71152003|sp|Q68F90.1|NACA_XENTRRecName: Full=Nascent polypeptide-associated complex subunit alpha; Short=NAC-alpha; AltName: Full=Alpha-NAC	ENST00000454682	ENSMUST00000092048	ENSDART00000014723	ENSGACT00000020143	ENSORLT00000015324	ENSTNIT00000001149	ENSTRUT00000005616	ENSP00000403817	ENSMUSP00000089680	ENSDARP00000112826	ENSGACP00000020104	ENSORLP00000015323	ENSTNIP00000001048	ENSTRUP00000005581	perca flavescens nascent polypeptide-associated complex subunit alpha complete cds	gnl|UG|Dr#S56363416
isotig01958	gi|229366834|gb|ACQ58397.1|Nascent polypeptide-associated complex subunit alpha [Anoplopoma fimbria]	gi|71151991|sp|Q8JIU7.1|NACA_DANRERecName: Full=Nascent polypeptide-associated complex subunit alpha; Short=NAC-alpha; AltName: Full=Alpha-NAC	ENST00000546392	ENSMUST00000073868	ENSDART00000014723	ENSGACT00000020143	ENSORLT00000015324	ENSTNIT00000001149	ENSTRUT00000005616	ENSP00000446801	ENSMUSP00000073532	ENSDARP00000112826	ENSGACP00000020104	ENSORLP00000015323	ENSTNIP00000001048	ENSTRUP00000005581	perca flavescens nascent polypeptide-associated complex subunit alpha complete cds	gnl|UG|Dr#S24565989
isotig01961	gi|327275640|ref|XP_003222581.1|PREDICTED: integrin beta-3-like [Anolis carolinensis]	gi|125987835|sp|P05106.2|ITB3_HUMANRecName: Full=Integrin beta-3; AltName: Full=Platelet membrane glycoprotein IIIa; Short=GPIIIa; AltName: CD_antigen=CD61; Flags: Precursor	ENST00000262017	ENSMUST00000021028	ENSDART00000006908	ENSGACT00000011930	ENSORLT00000004216	ENSTNIT00000000199	ENSTRUT00000041797	ENSP00000262017	ENSMUSP00000021028	ENSDARP00000014515	ENSGACP00000011906	ENSORLP00000004215	ENSTNIP00000001754	ENSTRUP00000041653	ovis aries integrin beta3 partial cds	gnl|UG|Ipu#S50742385
isotig01962	gi|327275640|ref|XP_003222581.1|PREDICTED: integrin beta-3-like [Anolis carolinensis]	gi|125987835|sp|P05106.2|ITB3_HUMANRecName: Full=Integrin beta-3; AltName: Full=Platelet membrane glycoprotein IIIa; Short=GPIIIa; AltName: CD_antigen=CD61; Flags: Precursor	ENST00000262017	ENSMUST00000021028	ENSDART00000006908	ENSGACT00000011930	ENSORLT00000004216	ENSTNIT00000000199	ENSTRUT00000041797	ENSP00000262017	ENSMUSP00000021028	ENSDARP00000014515	ENSGACP00000011906	ENSORLP00000004215	ENSTNIP00000001754	ENSTRUP00000041653	ovis aries integrin beta3 partial cds	gnl|UG|Ipu#S50742385
isotig01977	gi|213515486|ref|NP_001135246.1|T-complex protein 1 subunit gamma [Salmo salar]	gi|117949833|sp|P50143.2|TCPG_XENLARecName: Full=T-complex protein 1 subunit gamma; Short=TCP-1-gamma; AltName: Full=CCT-gamma	ENST00000368261	ENSMUST00000168062	ENSDART00000003752	ENSGACT00000013633	ENSORLT00000001998	ENSTNIT00000007432	ENSTRUT00000001260	ENSP00000357244	ENSMUSP00000131113	ENSDARP00000004738	ENSGACP00000013608	ENSORLP00000001997	ENSTNIP00000007274	ENSTRUP00000001254	gasterosteus aculeatus clone cec27-c09 mrna sequence	gnl|UG|Dr#S15906226
isotig01978	gi|31419227|gb|AAH53271.1|Chaperonin containing TCP1, subunit 3 (gamma) [Danio rerio]	gi|117949833|sp|P50143.2|TCPG_XENLARecName: Full=T-complex protein 1 subunit gamma; Short=TCP-1-gamma; AltName: Full=CCT-gamma	ENST00000368261	ENSMUST00000168062	ENSDART00000003752	ENSGACT00000013633	ENSORLT00000001998	ENSTNIT00000007432	ENSTRUT00000001260	ENSP00000357244	ENSMUSP00000131113	ENSDARP00000004738	ENSGACP00000013608	ENSORLP00000001997	ENSTNIP00000007274	ENSTRUP00000001254	gasterosteus aculeatus clone cec27-c09 mrna sequence	gnl|UG|Dr#S15906226
isotig01995	gi|47218833|emb|CAG02818.1|unnamed protein product [Tetraodon nigroviridis]	gi|82177213|sp|Q8AVM5.1|VPP1_XENLARecName: Full=V-type proton ATPase 116 kDa subunit a isoform 1; Short=V-ATPase 116 kDa isoform a1; AltName: Full=Vacuolar proton translocating ATPase 116 kDa subunit a isoform 1	ENST00000537728	ENSMUST00000168757	ENSDART00000017646	ENSGACT00000011378	ENSORLT00000005186	ENSTNIT00000014855	ENSTRUT00000039117	ENSP00000264649	ENSMUSP00000099399	ENSDARP00000020867	ENSGACP00000011355	ENSORLP00000005185	ENSTNIP00000022697	ENSTRUP00000038977	danio rerio h+ lysosomal v0 subunit a isoform 1a mrna	gnl|UG|Oni#S53742691
isotig01997	gi|295792296|gb|ADG29152.1|troponin I-like [Epinephelus coioides]	gi|67473768|sp|P68246.2|TNNI2_CHICKRecName: Full=Troponin I, fast skeletal muscle; AltName: Full=Troponin I, fast-twitch isoform	ENST00000252898	ENSMUST00000105973	ENSDART00000036275	ENSGACT00000011084	ENSORLT00000000728	ENSTNIT00000005520	ENSTRUT00000042695	ENSP00000252898	ENSMUSP00000122733	ENSDARP00000037759	ENSGACP00000011061	ENSORLP00000000692	ENSTNIP00000005373	ENSTRUP00000042551	epinephelus coioides troponin i-like complete cds	gnl|UG|Gac#S24339710
isotig01998	gi|295792296|gb|ADG29152.1|troponin I-like [Epinephelus coioides]	gi|67473768|sp|P68246.2|TNNI2_CHICKRecName: Full=Troponin I, fast skeletal muscle; AltName: Full=Troponin I, fast-twitch isoform	ENST00000252898	ENSMUST00000105973	ENSDART00000036275	ENSGACT00000011084	ENSORLT00000000728	ENSTNIT00000005520	ENSTRUT00000042695	ENSP00000252898	ENSMUSP00000122733	ENSDARP00000037759	ENSGACP00000011061	ENSORLP00000000692	ENSTNIP00000005373	ENSTRUP00000042551	epinephelus coioides troponin i-like complete cds	gnl|UG|Gac#S24385712
isotig02003	gi|51592073|ref|NP_001001409.2|actin, alpha, cardiac muscle 1a [Danio rerio]	gi|1703132|sp|P53480.1|ACTC_TAKRURecName: Full=Actin, alpha cardiac; Flags: Precursor	ENST00000290378	ENSMUST00000034453	ENSDART00000055136	ENSGACT00000008146	ENSORLT00000021168	ENSTNIT00000020823	ENSTRUT00000036073	ENSP00000290378	ENSMUSP00000087736	ENSDARP00000100434	ENSGACP00000010195	ENSORLP00000022277	ENSTNIP00000020373	ENSTRUP00000046146	tetraodon nigroviridis full-length cdna	gnl|UG|Hs#S16883401
isotig02004	gi|52078484|gb|AAU25922.1|alpha actin [Oxyuranus scutellatus scutellatus]	gi|1703132|sp|P53480.1|ACTC_TAKRURecName: Full=Actin, alpha cardiac; Flags: Precursor	ENST00000290378	ENSMUST00000034453	ENSDART00000055136	ENSGACT00000008146	ENSORLT00000021168	ENSTNIT00000020823	ENSTRUT00000036073	ENSP00000290378	ENSMUSP00000034453	ENSDARP00000052837	ENSGACP00000010195	ENSORLP00000022277	ENSTNIP00000020373	ENSTRUP00000046146	tetraodon nigroviridis full-length cdna	gnl|UG|Hs#S19983390
isotig02007	gi|225706064|gb|ACO08878.1|YIPF3 [Osmerus mordax]	gi|74752534|sp|Q9GZM5.1|YIPF3_HUMANRecName: Full=Protein YIPF3; AltName: Full=Killer lineage protein 1; AltName: Full=Natural killer cell-specific antigen KLIP1; AltName: Full=YIP1 family member 3	ENST00000490447	ENSMUST00000095263	ENSDART00000012759	ENSGACT00000016309	ENSORLT00000004047	ENSTNIT00000016587	ENSTRUT00000008274	ENSP00000425494	ENSMUSP00000092897	ENSDARP00000025545	ENSGACP00000016277	ENSORLP00000004046	ENSTNIP00000016374	ENSTRUP00000008226	gasterosteus aculeatus clone cnb93-f05 mrna sequence	gnl|UG|Gac#S30391778
isotig02008	gi|225706064|gb|ACO08878.1|YIPF3 [Osmerus mordax]	gi|82177132|sp|Q803Z2.1|YIPF3_DANRERecName: Full=Protein YIPF3; AltName: Full=YIP1 family member 3	ENST00000490447	ENSMUST00000095263	ENSDART00000012759	ENSGACT00000016309	ENSORLT00000004047	ENSTNIT00000016587	ENSTRUT00000008274	ENSP00000425494	ENSMUSP00000092897	ENSDARP00000025545	ENSGACP00000016277	ENSORLP00000004046	ENSTNIP00000016374	ENSTRUP00000008226	gasterosteus aculeatus clone cnb93-f05 mrna sequence	gnl|UG|Gac#S24418057
isotig02013	gi|212276144|ref|NP_001131027.1|glutathione peroxidase 3 (plasma) [Danio rerio]	gi|190359358|sp|Q4AEH4.2|GPX3_MACFURecName: Full=Glutathione peroxidase 3; Short=GPx-3; Short=GSHPx-3; AltName: Full=Plasma glutathione peroxidase; Short=GPx-P; Short=GSHPx-P; Flags: Precursor	ENST00000458211	ENSMUST00000082430	ENSDART00000150145	ENSGACT00000024349	ENSORLT00000008884	ENSTNIT00000001712	ENSTRUT00000012025	ENSP00000373477	ENSMUSP00000004453	ENSDARP00000123697	ENSGACP00000024298	ENSORLP00000008883	ENSTNIP00000002420	ENSTRUP00000011965	perca flavescens glutathione peroxidase 3 partial cds	gnl|UG|Gac#S30390124
isotig02014	gi|212276144|ref|NP_001131027.1|glutathione peroxidase 3 (plasma) [Danio rerio]	gi|190359358|sp|Q4AEH4.2|GPX3_MACFURecName: Full=Glutathione peroxidase 3; Short=GPx-3; Short=GSHPx-3; AltName: Full=Plasma glutathione peroxidase; Short=GPx-P; Short=GSHPx-P; Flags: Precursor	ENST00000458211	ENSMUST00000082430	ENSDART00000150145	ENSGACT00000024349	ENSORLT00000008884	ENSTNIT00000001712	ENSTRUT00000012025	ENSP00000373477	ENSMUSP00000004453	ENSDARP00000123697	ENSGACP00000024298	ENSORLP00000008883	ENSTNIP00000002420	ENSTRUP00000011965	perca flavescens glutathione peroxidase 3 partial cds	gnl|UG|Gac#S24325074
isotig02015	gi|213511174|ref|NP_001135191.1|isovaleryl-CoA dehydrogenase, mitochondrial [Salmo salar]	gi|20141460|sp|P34275.2|IVD_CAEELRecName: Full=Probable acyl coa dehydrogenase 6; AltName: Full=Probable isovaleryl-CoA dehydrogenase; Short=IVD	ENST00000543667	ENSMUST00000156310	ENSDART00000126470	ENSGACT00000008246	ENSORLT00000023042	ENSTNIT00000021152	ENSTRUT00000039491	ENSP00000242592	ENSMUSP00000031524	ENSDARP00000110052	ENSGACP00000008227	ENSORLP00000023041	ENSTNIP00000020919	ENSTRUP00000039350	gasterosteus aculeatus clone cfw157-b10 mrna sequence	gnl|UG|Dr#S19862462
isotig02019	gi|70721640|tpg|DAA05182.1|TPA_exp: RTN3-A2 [Gasterosteus aculeatus]	gi|122132179|sp|Q08D83.1|RTN3_BOVINRecName: Full=Reticulon-3	ENST00000356000	ENSMUST00000088169	ENSDART00000041088	ENSGACT00000001046	ENSORLT00000014646	ENSTNIT00000007639	ENSTRUT00000033308	ENSP00000348279	ENSMUSP00000085494	ENSDARP00000041087	ENSGACP00000001046	ENSORLP00000014645	ENSTNIP00000007480	ENSTRUP00000033183	tpa_exp: gasterosteus aculeatus rtn3-a2 complete cds and 3 utr	gnl|UG|Hs#S25628294
isotig02020	gi|70721642|tpg|DAA05183.1|TPA_exp: RTN3-A1 [Gasterosteus aculeatus]	gi|75042049|sp|Q5RBL9.1|RTN3_PONABRecName: Full=Reticulon-3	ENST00000356000	ENSMUST00000088169	ENSDART00000130391	ENSGACT00000001047	ENSORLT00000014644	ENSTNIT00000007639	ENSTRUT00000033310	ENSP00000348279	ENSMUSP00000085494	ENSDARP00000109200	ENSGACP00000001047	ENSORLP00000014645	ENSTNIP00000007480	ENSTRUP00000033182	tpa_exp: gasterosteus aculeatus rtn3-a1 complete cds and 3 utr	gnl|UG|Hs#S25628294
isotig02027	gi|225708374|gb|ACO10033.1|Diamine acetyltransferase 1 [Osmerus mordax]	gi|51316832|sp|Q8AXL1.1|SAT1_CHICKRecName: Full=Diamine acetyltransferase 1; AltName: Full=Polyamine N-acetyltransferase 1; AltName: Full=Putrescine acetyltransferase; AltName: Full=Spermidine/spermine N(1)-acetyltransferase 1; Short=SSAT; Short=SSAT-1	ENST00000379270	ENSMUST00000026318	ENSDART00000051699	ENSGACT00000016906	ENSORLT00000003320	ENSTNIT00000007368	ENSTRUT00000010742	ENSP00000368572	ENSMUSP00000026318	ENSDARP00000051698	ENSGACP00000016872	ENSORLP00000003319	ENSTNIP00000007210	ENSTRUP00000010684	salmo salar clone ssal-evf-544-215 diamine acetyltransferase 1 complete cds	gnl|UG|Ssa#S18861643
isotig02031	gi|229366670|gb|ACQ58315.1|CTD small phosphatase-like protein [Anoplopoma fimbria]	gi|17865514|sp|Q9PTJ6.2|CTDSL_CHICKRecName: Full=CTD small phosphatase-like protein; Short=CTDSP-like; AltName: Full=Nuclear LIM interactor-interacting factor 1; Short=NLI-interacting factor 1; AltName: Full=Small C-terminal domain phosphatase 3	ENST00000273179	ENSMUST00000073109	ENSDART00000089433	ENSGACT00000016929	ENSORLT00000014896	ENSTNIT00000010925	ENSTRUT00000022514	ENSP00000273179	ENSMUSP00000072852	ENSDARP00000083866	ENSGACP00000016895	ENSORLP00000014895	ENSTNIP00000010744	ENSTRUP00000022421	anoplopoma fimbria clone afim-evh-513-109 ctd small phosphatase-like protein complete cds	gnl|UG|Ola#S34432580
isotig02032	gi|229366670|gb|ACQ58315.1|CTD small phosphatase-like protein [Anoplopoma fimbria]	gi|17865514|sp|Q9PTJ6.2|CTDSL_CHICKRecName: Full=CTD small phosphatase-like protein; Short=CTDSP-like; AltName: Full=Nuclear LIM interactor-interacting factor 1; Short=NLI-interacting factor 1; AltName: Full=Small C-terminal domain phosphatase 3	ENST00000443503	ENSMUST00000073109	ENSDART00000089433	ENSGACT00000016929	ENSORLT00000014896	ENSTNIT00000010925	ENSTRUT00000022517	ENSP00000398288	ENSMUSP00000072852	ENSDARP00000083866	ENSGACP00000016901	ENSORLP00000014895	ENSTNIP00000010744	ENSTRUP00000022424	anoplopoma fimbria clone afim-evh-513-109 ctd small phosphatase-like protein complete cds	gnl|UG|Dr#S35122816
isotig02033	gi|47194604|emb|CAF91756.1|unnamed protein product [Tetraodon nigroviridis]	gi|82209564|sp|Q7ZUK7.1|WAC_DANRERecName: Full=WW domain-containing adapter protein with coiled-coil	ENST00000338396	ENSMUST00000092112	ENSDART00000078896	ENSGACT00000021682	ENSORLT00000012125	ENSTNIT00000010880	ENSTRUT00000006399	ENSP00000346986	ENSMUSP00000089746	ENSDARP00000014856	ENSGACP00000021641	ENSORLP00000012124	ENSTNIP00000010699	ENSTRUP00000006359	danio rerio ww domain containing adaptor with coiled-coil a mrna	gnl|UG|Gmr#S55479303
isotig02034	gi|90075994|dbj|BAE87677.1|unnamed protein product [Macaca fascicularis]	gi|82180027|sp|Q5U4Q0.1|WAC_XENTRRecName: Full=WW domain-containing adapter protein with coiled-coil	ENST00000338396	ENSMUST00000172018	ENSDART00000012531	ENSGACT00000021682	ENSORLT00000012125	ENSTNIT00000010880	ENSTRUT00000006400	ENSP00000346986	ENSMUSP00000128321	ENSDARP00000014856	ENSGACP00000021641	ENSORLP00000012124	ENSTNIP00000010699	ENSTRUP00000006360	xenopus tropicalis finished clone tgas009g02	gnl|UG|Gmr#S55479303
isotig02035	gi|28195695|gb|AAO27766.1|neuronal 22 protein [Gasterosteus aculeatus]	gi|75041294|sp|Q5R6R2.1|TAGL3_PONABRecName: Full=Transgelin-3	ENST00000540095	ENSMUST00000169277	ENSDART00000049900	ENSGACT00000026961	ENSORLT00000011293	ENSTNIT00000000470	ENSTRUT00000019134	ENSP00000377494	ENSMUSP00000132911	ENSDARP00000066773	ENSGACP00000026909	ENSORLP00000011292	ENSTNIP00000015675	ENSTRUP00000019056	epinephelus bruneus clone jkjrrc001_01-g08-t3 smooth muscle cell-specific protein sm22 alpha partial cds	gnl|UG|Oni#S53739162
isotig02036	gi|28195695|gb|AAO27766.1|neuronal 22 protein [Gasterosteus aculeatus]	gi|75041294|sp|Q5R6R2.1|TAGL3_PONABRecName: Full=Transgelin-3	ENST00000540095	ENSMUST00000169277	ENSDART00000049900	ENSGACT00000026961	ENSORLT00000011293	ENSTNIT00000000470	ENSTRUT00000019134	ENSP00000377494	ENSMUSP00000132911	ENSDARP00000066773	ENSGACP00000026909	ENSORLP00000011292	ENSTNIP00000015675	ENSTRUP00000019056	epinephelus bruneus clone jkjrrc001_01-g08-t3 smooth muscle cell-specific protein sm22 alpha partial cds	gnl|UG|Oni#S53739162
isotig02043	gi|166797029|gb|AAI59199.1|Ddx5 protein [Danio rerio]	gi|341940436|sp|Q61656.2|DDX5_MOUSERecName: Full=Probable ATP-dependent RNA helicase DDX5; AltName: Full=DEAD box RNA helicase DEAD1; Short=mDEAD1; AltName: Full=DEAD box protein 5; AltName: Full=RNA helicase p68	ENST00000216019	ENSMUST00000133426	ENSDART00000145315	ENSGACT00000009367	ENSORLT00000018924	ENSTNIT00000020887	ENSTRUT00000023510	ENSP00000443518	ENSMUSP00000021062	ENSDARP00000111596	ENSGACP00000009347	ENSORLP00000018923	ENSTNIP00000020654	ENSTRUP00000005428	gasterosteus aculeatus clone cnb261-a09 mrna sequence	gnl|UG|Gac#S27150971
isotig02044	gi|224613418|gb|ACN60288.1|Probable ATP-dependent RNA helicase DDX5 [Salmo salar]	gi|341940436|sp|Q61656.2|DDX5_MOUSERecName: Full=Probable ATP-dependent RNA helicase DDX5; AltName: Full=DEAD box RNA helicase DEAD1; Short=mDEAD1; AltName: Full=DEAD box protein 5; AltName: Full=RNA helicase p68	ENST00000415456	ENSMUST00000133426	ENSDART00000145315	ENSGACT00000025500	ENSORLT00000001057	ENSTNIT00000020887	ENSTRUT00000005461	ENSP00000405125	ENSMUSP00000126168	ENSDARP00000111596	ENSGACP00000009347	ENSORLP00000018923	ENSTNIP00000020654	ENSTRUP00000005428	gasterosteus aculeatus clone cnb261-a09 mrna sequence	gnl|UG|Gac#S27150971
isotig02065	gi|82524332|ref|NP_001032316.1|autophagy-related protein 101 [Danio rerio]	gi|123899728|sp|Q3B736.1|ATGA1_DANRERecName: Full=Autophagy-related protein 101	ENST00000550301	ENSMUST00000048393	ENSDART00000125706	ENSGACT00000026738	ENSORLT00000015724	ENSTNIT00000011601	ENSTRUT00000007012	ENSP00000446546	ENSMUSP00000045474	ENSDARP00000105095	ENSGACP00000026686	ENSORLP00000015723	ENSTNIP00000011419	ENSTRUP00000006967	tetraodon nigroviridis full-length cdna	gnl|UG|Oni#S53756301
isotig02066	gi|82524332|ref|NP_001032316.1|autophagy-related protein 101 [Danio rerio]	gi|123899728|sp|Q3B736.1|ATGA1_DANRERecName: Full=Autophagy-related protein 101	ENST00000550301	ENSMUST00000048393	ENSDART00000125706	ENSGACT00000026738	ENSORLT00000015724	ENSTNIT00000011601	ENSTRUT00000007012	ENSP00000446546	ENSMUSP00000045474	ENSDARP00000105095	ENSGACP00000026686	ENSORLP00000015723	ENSTNIP00000011419	ENSTRUP00000006967	tetraodon nigroviridis full-length cdna	gnl|UG|Oni#S53756301
isotig02073	gi|209155496|gb|ACI33980.1|Glutaryl-CoA dehydrogenase, mitochondrial precursor [Salmo salar]	gi|122142797|sp|Q2KHZ9.1|GCDH_BOVINRecName: Full=Glutaryl-CoA dehydrogenase, mitochondrial; Short=GCD; Flags: Precursor	ENST00000222214	ENSMUST00000109745	ENSDART00000055965	ENSGACT00000008378	ENSORLT00000020566	ENSTNIT00000015226	ENSTRUT00000020748	ENSP00000222214	ENSMUSP00000105367	ENSDARP00000053863	ENSGACP00000008359	ENSORLP00000020565	ENSTNIP00000015024	ENSTRUP00000020662	gasterosteus aculeatus clone cgx37-h08 mrna sequence	gnl|UG|Hs#S15631302
isotig02074	gi|209155496|gb|ACI33980.1|Glutaryl-CoA dehydrogenase, mitochondrial precursor [Salmo salar]	gi|3023862|sp|P81140.1|GCDH_PIGRecName: Full=Glutaryl-CoA dehydrogenase, mitochondrial; Short=GCD; Flags: Precursor	ENST00000222214	ENSMUST00000109745	ENSDART00000055965	ENSGACT00000008378	ENSORLT00000020566	ENSTNIT00000015226	ENSTRUT00000020748	ENSP00000222214	ENSMUSP00000105367	ENSDARP00000053863	ENSGACP00000008359	ENSORLP00000020565	ENSTNIP00000015024	ENSTRUP00000020662	salmo salar clone ssal-rgf-529-163 glutaryl- mitochondrial precursor complete cds	gnl|UG|Omy#S15241733
isotig02075	gi|335300529|ref|XP_003358928.1|PREDICTED: presenilins-associated rhomboid-like protein, mitochondrial-like [Sus scrofa]	gi|143811433|sp|Q9H300.2|PARL_HUMANRecName: Full=Presenilins-associated rhomboid-like protein, mitochondrial; AltName: Full=Mitochondrial intramembrane cleaving protease PARL; Contains: RecName: Full=P-beta; Short=Pbeta; Flags: Precursor	ENST00000421484	ENSMUST00000155832	ENSDART00000055978	ENSGACT00000005861	ENSORLT00000025333	ENSTNIT00000014361	ENSTRUT00000019343	ENSP00000398043	ENSMUSP00000045361	ENSDARP00000055977	ENSGACP00000005845	ENSORLP00000025332	ENSTNIP00000014164	ENSTRUP00000019265	gasterosteus aculeatus clone cgx63-g06 mrna sequence	gnl|UG|Oni#S53724385
isotig02076	gi|335300529|ref|XP_003358928.1|PREDICTED: presenilins-associated rhomboid-like protein, mitochondrial-like [Sus scrofa]	gi|143811433|sp|Q9H300.2|PARL_HUMANRecName: Full=Presenilins-associated rhomboid-like protein, mitochondrial; AltName: Full=Mitochondrial intramembrane cleaving protease PARL; Contains: RecName: Full=P-beta; Short=Pbeta; Flags: Precursor	ENST00000421484	ENSMUST00000155832	ENSDART00000055978	ENSGACT00000005861	ENSORLT00000025333	ENSTNIT00000014361	ENSTRUT00000019343	ENSP00000398043	ENSMUSP00000045361	ENSDARP00000055977	ENSGACP00000005845	ENSORLP00000025332	ENSTNIP00000014164	ENSTRUP00000019265	gasterosteus aculeatus clone cgx63-g06 mrna sequence	gnl|UG|Oni#S53724385
isotig02079	gi|170675936|dbj|BAG14282.1|blue opsin [Thunnus orientalis]	gi|3024263|sp|P87365.1|OPSB_ORYLARecName: Full=Blue-sensitive opsin; AltName: Full=Blue cone photoreceptor pigment; AltName: Full=KFH-B	ENST00000249389	ENSMUST00000080428	ENSDART00000011178	ENSGACT00000013609	ENSORLT00000017628	ENSTNIT00000010305	ENSTRUT00000033112	ENSP00000296271	ENSMUSP00000032471	ENSDARP00000019477	ENSGACP00000013584	ENSORLP00000017627	ENSTNIP00000010125	ENSTRUP00000032986	thunnus orientalis bft-sws2 mrna for blue complete cds	gnl|UG|Gmr#S41438671
isotig02085	gi|308322327|gb|ADO28301.1|thymidine kinase cytosolic [Ictalurus furcatus]	gi|23503074|sp|P04183.2|KITH_HUMANRecName: Full=Thymidine kinase, cytosolic	ENST00000405273	ENSMUST00000026661	ENSDART00000023794	ENSGACT00000025257	ENSORLT00000015402	ENSTNIT00000017269	ENSTRUT00000033270	ENSP00000384981	ENSMUSP00000026661	ENSDARP00000010534	ENSGACP00000025208	ENSORLP00000015401	ENSTNIP00000017053	ENSTRUP00000033144	oncorhynchus mykiss thymidine kinase mrna	gnl|UG|Gac#S29925728
isotig02091	gi|47229707|emb|CAG06903.1|unnamed protein product [Tetraodon nigroviridis]	gi|81880060|sp|Q99JW2.1|ACY1_MOUSERecName: Full=Aminoacylase-1; Short=ACY-1; AltName: Full=N-acyl-L-amino-acid amidohydrolase	ENST00000404366	ENSMUST00000024031	ENSDART00000056151	ENSGACT00000002028	ENSORLT00000002761	ENSTNIT00000017953	ENSTRUT00000036494	ENSP00000384296	ENSMUSP00000024031	ENSDARP00000056150	ENSGACP00000002025	ENSORLP00000002760	ENSTNIP00000017730	ENSTRUP00000036363	salmo salar clone ssal-rgf-541-383 aminoacylase-1 complete cds	gnl|UG|Oni#S53722313
isotig02092	gi|47229707|emb|CAG06903.1|unnamed protein product [Tetraodon nigroviridis]	gi|81880060|sp|Q99JW2.1|ACY1_MOUSERecName: Full=Aminoacylase-1; Short=ACY-1; AltName: Full=N-acyl-L-amino-acid amidohydrolase	ENST00000404366	ENSMUST00000024031	ENSDART00000056151	ENSGACT00000002028	ENSORLT00000002761	ENSTNIT00000017953	ENSTRUT00000036494	ENSP00000384296	ENSMUSP00000024031	ENSDARP00000056150	ENSGACP00000002025	ENSORLP00000002760	ENSTNIP00000017730	ENSTRUP00000036363	salmo salar clone ssal-rgf-541-383 aminoacylase-1 complete cds	gnl|UG|Oni#S53722313
isotig02095	gi|42627296|emb|CAF29508.1|hypothetical protein [Homo sapiens]	gi|8039799|sp|P30415.3|NKTR_MOUSERecName: Full=NK-tumor recognition protein; Short=NK-TR protein; AltName: Full=Natural-killer cells cyclophilin-related protein	ENST00000442970	ENSMUST00000111534	ENSDART00000127988	ENSGACT00000004420	ENSORLT00000011771	ENSTNIT00000015917	ENSTRUT00000045230	ENSP00000232978	ENSMUSP00000128472	ENSDARP00000076549	ENSGACP00000004406	ENSORLP00000011770	ENSTNIP00000015710	ENSTRUP00000045078	tetraodon nigroviridis full-length cdna	gnl|UG|Ola#S43926947
isotig02096	gi|301780472|ref|XP_002925643.1|PREDICTED: NK-tumor recognition protein-like [Ailuropoda melanoleuca]	gi|8039799|sp|P30415.3|NKTR_MOUSERecName: Full=NK-tumor recognition protein; Short=NK-TR protein; AltName: Full=Natural-killer cells cyclophilin-related protein	ENST00000487466	ENSMUST00000124810	ENSDART00000127988	ENSGACT00000004420	ENSORLT00000011771	ENSTNIT00000015917	ENSTRUT00000045230	ENSP00000408660	ENSMUSP00000107159	ENSDARP00000108804	ENSGACP00000004406	ENSORLP00000011770	ENSTNIP00000015710	ENSTRUP00000045078	tetraodon nigroviridis full-length cdna	gnl|UG|Ola#S43926947
isotig02099	gi|29436520|gb|AAH49506.1|Ppil2 protein [Danio rerio]	gi|23813917|sp|Q13356.1|PPIL2_HUMANRecName: Full=Peptidyl-prolyl cis-trans isomerase-like 2; Short=PPIase; AltName: Full=Cyclophilin-60; AltName: Full=Cyclophilin-like protein Cyp-60; AltName: Full=Rotamase PPIL2	ENST00000492445	ENSMUST00000164458	ENSDART00000051663	ENSGACT00000019051	ENSORLT00000024729	ENSTNIT00000018643	ENSTRUT00000038980	ENSP00000390427	ENSMUSP00000059621	ENSDARP00000051662	ENSGACP00000019013	ENSORLP00000024728	ENSTNIP00000018417	ENSTRUP00000038841	gasterosteus aculeatus clone cec30-e08 mrna sequence	gnl|UG|Dr#S20337684
isotig02100	gi|123227791|emb|CAM16781.1|novel protein similar to vertebrate peptidylprolyl isomerase (cyclophilin)-like 2 (PPIL2) [Danio rerio]	gi|23813917|sp|Q13356.1|PPIL2_HUMANRecName: Full=Peptidyl-prolyl cis-trans isomerase-like 2; Short=PPIase; AltName: Full=Cyclophilin-60; AltName: Full=Cyclophilin-like protein Cyp-60; AltName: Full=Rotamase PPIL2	ENST00000492445	ENSMUST00000164458	ENSDART00000025368	ENSGACT00000019051	ENSORLT00000024729	ENSTNIT00000018643	ENSTRUT00000038981	ENSP00000445312	ENSMUSP00000131422	ENSDARP00000051662	ENSGACP00000019013	ENSORLP00000024728	ENSTNIP00000018417	ENSTRUP00000038841	gasterosteus aculeatus clone cec30-e08 mrna sequence	gnl|UG|Gac#S27153309
isotig02127	gi|47220683|emb|CAG11752.1|unnamed protein product [Tetraodon nigroviridis]	gi|1168867|sp|P11802.2|CDK4_HUMANRecName: Full=Cyclin-dependent kinase 4; AltName: Full=Cell division protein kinase 4; AltName: Full=PSK-J3	ENST00000312990	ENSMUST00000125682	ENSDART00000092787	ENSGACT00000000767	ENSORLT00000019057	ENSTNIT00000021641	ENSTRUT00000047571	ENSP00000439076	ENSMUSP00000006911	ENSDARP00000087219	ENSGACP00000000767	ENSORLP00000019056	ENSTNIP00000021406	ENSTRUP00000047411	osmerus mordax clone omor-rgc-518-270 cell division protein kinase 4 complete cds	gnl|UG|Gac#S27199568
isotig02128	gi|47220683|emb|CAG11752.1|unnamed protein product [Tetraodon nigroviridis]	gi|1168867|sp|P11802.2|CDK4_HUMANRecName: Full=Cyclin-dependent kinase 4; AltName: Full=Cell division protein kinase 4; AltName: Full=PSK-J3	ENST00000312990	ENSMUST00000125682	ENSDART00000092787	ENSGACT00000000767	ENSORLT00000019057	ENSTNIT00000021641	ENSTRUT00000047571	ENSP00000439076	ENSMUSP00000006911	ENSDARP00000087219	ENSGACP00000000767	ENSORLP00000019056	ENSTNIP00000021406	ENSTRUP00000047411	osmerus mordax clone omor-rgc-518-270 cell division protein kinase 4 complete cds	gnl|UG|Gac#S27199568
isotig02149	gi|198285503|gb|ACH85290.1|Beta-taxilin-like [Salmo salar]	gi|55583987|sp|Q9I969.1|TXLNB_CHICKRecName: Full=Beta-taxilin; AltName: Full=Muscle-derived protein 77	ENST00000358430	ENSMUST00000037964	ENSDART00000026106	ENSGACT00000015573	ENSORLT00000011107	ENSTNIT00000006141	ENSTRUT00000017700	ENSP00000351206	ENSMUSP00000044936	ENSDARP00000017195	ENSGACP00000015542	ENSORLP00000011106	ENSTNIP00000008770	ENSTRUP00000017626	danio rerio taxilin beta b mrna	gnl|UG|Gac#S27162744
isotig02150	gi|134133228|ref|NP_001077022.1|taxilin beta b [Danio rerio]	gi|55583987|sp|Q9I969.1|TXLNB_CHICKRecName: Full=Beta-taxilin; AltName: Full=Muscle-derived protein 77	ENST00000358430	ENSMUST00000037964	ENSDART00000026106	ENSGACT00000015573	ENSORLT00000011107	ENSTNIT00000006141	ENSTRUT00000017700	ENSP00000351206	ENSMUSP00000044936	ENSDARP00000017195	ENSGACP00000015542	ENSORLP00000011106	ENSTNIP00000012138	ENSTRUP00000017626	danio rerio taxilin beta b mrna	gnl|UG|Gac#S30350688
isotig02151	gi|47220987|emb|CAF98216.1|unnamed protein product [Tetraodon nigroviridis]	gi|7994633|sp|P82160.1|MLE3_MUGCARecName: Full=Myosin light chain 3, skeletal muscle isoform; AltName: Full=LC-3; Short=LC3; AltName: Full=Myosin light chain alkali 2; Short=Myosin light chain A2	ENST00000496436	ENSMUST00000119429	ENSDART00000015732	ENSGACT00000019519	ENSORLT00000003022	ENSTNIT00000011337	ENSTRUT00000022110	ENSP00000207437	ENSMUSP00000112861	ENSDARP00000018197	ENSGACP00000008707	ENSORLP00000003021	ENSTNIP00000011155	ENSTRUP00000022020	siniperca knerii myosin light chain 3 complete cds	gnl|UG|Gac#S34483885
isotig02153	gi|57525954|ref|NP_001003541.1|RNA-binding motif, single-stranded-interacting protein 2 [Danio rerio]	gi|55976301|sp|Q15434.1|RBMS2_HUMANRecName: Full=RNA-binding motif, single-stranded-interacting protein 2; AltName: Full=Suppressor of CDC2 with RNA-binding motif 3	ENST00000550726	ENSMUST00000111772	ENSDART00000060059	ENSGACT00000012335	ENSORLT00000009787	ENSTNIT00000018331	ENSTRUT00000016866	ENSP00000449678	ENSMUSP00000130047	ENSDARP00000060058	ENSGACP00000012311	ENSORLP00000009786	ENSTNIP00000018107	ENSTRUP00000016793	danio rerio zgc:100836 (zgc:100836) mrna	gnl|UG|Dr#S22980084
isotig02154	gi|57525954|ref|NP_001003541.1|RNA-binding motif, single-stranded-interacting protein 2 [Danio rerio]	gi|55976301|sp|Q15434.1|RBMS2_HUMANRecName: Full=RNA-binding motif, single-stranded-interacting protein 2; AltName: Full=Suppressor of CDC2 with RNA-binding motif 3	ENST00000550726	ENSMUST00000111772	ENSDART00000060059	ENSGACT00000012335	ENSORLT00000009787	ENSTNIT00000018331	ENSTRUT00000016866	ENSP00000449678	ENSMUSP00000130047	ENSDARP00000060058	ENSGACP00000012311	ENSORLP00000009786	ENSTNIP00000018107	ENSTRUP00000016793	danio rerio zgc:100836 (zgc:100836) mrna	gnl|UG|Dr#S22980084
isotig02161	gi|317418554|emb|CBN80592.1|Ribophorin II [Dicentrarchus labrax]	gi|75042051|sp|Q5RBM1.1|RPN2_PONABRecName: Full=Dolichyl-diphosphooligosaccharide--protein glycosyltransferase subunit 2; AltName: Full=Dolichyl-diphosphooligosaccharide--protein glycosyltransferase 63 kDa subunit; AltName: Full=Ribophorin II; Short=RPN-II; AltName: Full=Ribophorin-2; Flags: Precursor	ENST00000237530	ENSMUST00000166205	ENSDART00000124968	ENSGACT00000014261	ENSORLT00000014528	ENSTNIT00000010327	ENSTRUT00000038465	ENSP00000362724	ENSMUSP00000127471	ENSDARP00000106080	ENSGACP00000014236	ENSORLP00000014527	ENSTNIP00000010147	ENSTRUP00000038328	perca flavescens clone pf_1240 ribophorin ii partial cds	gnl|UG|Ola#S19050512
isotig02164	gi|229366282|gb|ACQ58121.1|Trafficking protein particle complex subunit 6B [Anoplopoma fimbria]	gi|45477299|sp|Q86SZ2.1|TPC6B_HUMANRecName: Full=Trafficking protein particle complex subunit 6B	ENST00000330149	ENSMUST00000021380	ENSDART00000043492	ENSGACT00000011048	ENSORLT00000024630	ENSTNIT00000008014	ENSTRUT00000015280	ENSP00000330289	ENSMUSP00000021380	ENSDARP00000043491	ENSGACP00000011025	ENSORLP00000024629	ENSTNIP00000007853	ENSTRUP00000015211	anoplopoma fimbria clone afim-evh-530-098 trafficking protein particle complex subunit 6b complete cds	gnl|UG|Gac#S24331645
isotig02165	gi|3452275|gb|AAC32807.1|aminopeptidase N [Pseudopleuronectes americanus]	gi|113750|sp|P15684.2|AMPN_RATRecName: Full=Aminopeptidase N; Short=AP-N; Short=rAPN; AltName: Full=Alanyl aminopeptidase; AltName: Full=Aminopeptidase M; Short=AP-M; AltName: Full=Kidney Zn peptidase; Short=KZP; AltName: Full=Microsomal aminopeptidase; AltName: CD_antigen=CD13	ENST00000300060	ENSMUST00000164708	ENSDART00000053444	ENSGACT00000018715	ENSORLT00000018298	ENSTNIT00000010158	ENSTRUT00000017983	ENSP00000300060	ENSMUSP00000035943	ENSDARP00000053443	ENSGACP00000018677	ENSORLP00000018297	ENSTNIP00000009980	ENSTRUP00000017909	af012465pleuronectes americanus aminopeptidase n complete cds	gnl|UG|Dr#S25717501
isotig02166	gi|3452275|gb|AAC32807.1|aminopeptidase N [Pseudopleuronectes americanus]	gi|82123133|sp|O57579.1|AMPN_CHICKRecName: Full=Aminopeptidase N; AltName: Full=Aminopeptidase Ey	ENST00000300060	ENSMUST00000164708	ENSDART00000053444	ENSGACT00000018715	ENSORLT00000018298	ENSTNIT00000010159	ENSTRUT00000015526	ENSP00000300060	ENSMUSP00000035943	ENSDARP00000108193	ENSGACP00000018677	ENSORLP00000018297	ENSTNIP00000009980	ENSTRUP00000015457	af012465pleuronectes americanus aminopeptidase n complete cds	gnl|UG|Omy#S56296318
isotig02173	gi|47214362|emb|CAG01207.1|unnamed protein product [Tetraodon nigroviridis]	gi|82207927|sp|Q7SY54.1|AT2L1_DANRERecName: Full=Alanine--glyoxylate aminotransferase 2-like 1	ENST00000476487	ENSMUST00000163620	ENSDART00000059369	ENSGACT00000023991	ENSORLT00000006736	ENSTNIT00000013617	ENSTRUT00000001630	ENSP00000310978	ENSMUSP00000129120	ENSDARP00000059368	ENSGACP00000023944	ENSORLP00000006735	ENSTNIP00000013423	ENSTRUP00000001622	tetraodon nigroviridis full-length cdna	gnl|UG|Gac#S30368459
isotig02177	gi|189524881|ref|XP_001922882.1|PREDICTED: cellular nucleic acid-binding protein isoform 1 [Danio rerio]	gi|110832801|sp|Q3T0Q6.1|CNBP_BOVINRecName: Full=Cellular nucleic acid-binding protein; Short=CNBP; AltName: Full=Zinc finger protein 9	ENST00000502372	ENSMUST00000032138	ENSDART00000104520	ENSGACT00000000079	ENSORLT00000014345	ENSTNIT00000021334	ENSTRUT00000017976	ENSP00000410769	ENSMUSP00000032138	ENSDARP00000095293	ENSGACP00000000079	ENSORLP00000014344	ENSTNIP00000021101	ENSTRUP00000017902	danio rerio cchc-type zinc nucleic acid binding protein mrna	gnl|UG|Ssa#S30259503
isotig02183	gi|47211847|emb|CAF95410.1|unnamed protein product [Tetraodon nigroviridis]	gi|123910003|sp|Q1RLX4.1|CD041_DANRERecName: Full=UPF0636 protein C4orf41 homolog; AltName: Full=Protein foie gras	ENST00000360109	ENSMUST00000125065	ENSDART00000054809	ENSGACT00000025448	ENSORLT00000013565	ENSTNIT00000009281	ENSTRUT00000021849	ENSP00000421004	ENSMUSP00000047562	ENSDARP00000054808	ENSGACP00000025398	ENSORLP00000013564	ENSTNIP00000009110	ENSTRUP00000021761	Rattus norvegicus similar to hypothetical protein (RGD1309765), mRNA	gnl|UG|Gac#S27185455
isotig02185	gi|213511544|ref|NP_001134800.1|Probable C-	gi|23396446|sp|Q9Y235.1|ABEC2_HUMANRecName: Full=Probable C-	ENST00000244669	ENSMUST00000046549	ENSDART00000002582	ENSGACT00000015463	ENSORLT00000013485	ENSTNIT00000000602	ENSTRUT00000023035	ENSP00000244669	ENSMUSP00000047402	ENSDARP00000124325	ENSGACP00000015432	ENSORLP00000013484	ENSTNIP00000018089	ENSTRUP00000022939	salmo salar clone hm6_0751 c-	gnl|UG|Ola#S34454518
isotig02187	gi|185136194|ref|NP_001117102.1|solute carrier family 6, member 6 [Salmo salar]	gi|18203299|sp|Q9MZ34.1|SC6A6_BOVINRecName: Full=Sodium- and chloride-dependent taurine transporter; AltName: Full=Solute carrier family 6 member 6	ENST00000458124	ENSMUST00000032185	ENSDART00000064082	ENSGACT00000004583	ENSORLT00000012014	ENSTNIT00000008899	ENSTRUT00000040792	ENSP00000354107	ENSMUSP00000032185	ENSDARP00000064081	ENSGACP00000003585	ENSORLP00000012013	ENSTNIP00000021053	ENSTRUP00000024896	salmo salar solute carrier family 6 (neurotransmitter taurine) member 6 mrna	gnl|UG|Ssa#S43839000
isotig02188	gi|148666889|gb|EDK99305.1|solute carrier family 6 (neurotransmitter transporter, taurine), member 6, isoform CRA_a [Mus musculus]	gi|1352535|sp|P31641.2|SC6A6_HUMANRecName: Full=Sodium- and chloride-dependent taurine transporter; AltName: Full=Solute carrier family 6 member 6	ENST00000360861	ENSMUST00000032185	ENSDART00000064082	ENSGACT00000003608	ENSORLT00000012014	ENSTNIT00000008899	ENSTRUT00000040796	ENSP00000354107	ENSMUSP00000032185	ENSDARP00000041793	ENSGACP00000003596	ENSORLP00000012013	ENSTNIP00000008729	ENSTRUP00000040653	homo sapiens chromosome 3 clone rp11-16l19 map complete sequence	gnl|UG|Omy#S56178045
isotig02191	gi|113680776|ref|NP_001038676.1|EF-hand domain-containing protein D2 [Danio rerio]	gi|20140139|sp|Q96C19.1|EFHD2_HUMANRecName: Full=EF-hand domain-containing protein D2; AltName: Full=Swiprosin-1	ENST00000375980	ENSMUST00000036854	ENSDART00000128829	ENSGACT00000017149	ENSORLT00000022876	ENSTNIT00000005185	ENSTRUT00000009561	ENSP00000365147	ENSMUSP00000044502	ENSDARP00000108177	ENSGACP00000017119	ENSORLP00000019000	ENSTNIP00000005039	ENSTRUP00000004588	danio rerio si:dkey- mrna (cdna clone mgc:165398 image:8158007) complete cds	gnl|UG|Ola#S34480241
isotig02192	gi|113680776|ref|NP_001038676.1|EF-hand domain-containing protein D2 [Danio rerio]	gi|20140139|sp|Q96C19.1|EFHD2_HUMANRecName: Full=EF-hand domain-containing protein D2; AltName: Full=Swiprosin-1	ENST00000375980	ENSMUST00000036854	ENSDART00000128829	ENSGACT00000017149	ENSORLT00000022876	ENSTNIT00000005185	ENSTRUT00000009561	ENSP00000365147	ENSMUSP00000044502	ENSDARP00000108177	ENSGACP00000017119	ENSORLP00000019000	ENSTNIP00000005039	ENSTRUP00000004588	danio rerio si:dkey- mrna (cdna clone mgc:165398 image:8158007) complete cds	gnl|UG|Ola#S34480241
isotig02199	gi|37362268|gb|AAQ91262.1|pleiotropic regulator 1 [Danio rerio]	gi|110815935|sp|Q2KID6.1|PLRG1_BOVINRecName: Full=Pleiotropic regulator 1	ENST00000506627	ENSMUST00000122128	ENSDART00000131111	ENSGACT00000022302	ENSORLT00000010422	ENSTNIT00000010096	ENSTRUT00000015627	ENSP00000424417	ENSMUSP00000113614	ENSDARP00000108468	ENSGACP00000022260	ENSORLP00000010423	ENSTNIP00000009918	ENSTRUP00000015558	gasterosteus aculeatus clone cfw194-h05 mrna sequence	gnl|UG|Oni#S53700632
isotig02200	gi|37362268|gb|AAQ91262.1|pleiotropic regulator 1 [Danio rerio]	gi|110815935|sp|Q2KID6.1|PLRG1_BOVINRecName: Full=Pleiotropic regulator 1	ENST00000506627	ENSMUST00000122128	ENSDART00000131111	ENSGACT00000022302	ENSORLT00000010422	ENSTNIT00000010096	ENSTRUT00000015627	ENSP00000424417	ENSMUSP00000113614	ENSDARP00000108468	ENSGACP00000022260	ENSORLP00000010423	ENSTNIP00000009918	ENSTRUP00000015558	gasterosteus aculeatus clone cfw194-h05 mrna sequence	gnl|UG|Oni#S53700632
isotig02205	gi|54288767|gb|AAV31759.1|dead eye protein [Monopterus albus]	gi|46576970|sp|Q7ZU29.1|NUP93_DANRERecName: Full=Nuclear pore complex protein Nup93; AltName: Full=93 kDa nucleoporin; AltName: Full=Dead eye protein; AltName: Full=Nucleoporin Nup93	ENST00000542526	ENSMUST00000109547	ENSDART00000025782	ENSGACT00000018367	ENSORLT00000019528	ENSTNIT00000011860	ENSTRUT00000022549	ENSP00000440235	ENSMUSP00000105174	ENSDARP00000013627	ENSGACP00000018332	ENSORLP00000019527	ENSTNIP00000011672	ENSTRUP00000022455	monopterus albus dead eye protein complete cds	gnl|UG|Gac#S30365800
isotig02206	gi|47221890|emb|CAF98902.1|unnamed protein product [Tetraodon nigroviridis]	gi|46576970|sp|Q7ZU29.1|NUP93_DANRERecName: Full=Nuclear pore complex protein Nup93; AltName: Full=93 kDa nucleoporin; AltName: Full=Dead eye protein; AltName: Full=Nucleoporin Nup93	ENST00000542526	ENSMUST00000109547	ENSDART00000025782	ENSGACT00000018367	ENSORLT00000019528	ENSTNIT00000011860	ENSTRUT00000022549	ENSP00000440235	ENSMUSP00000105174	ENSDARP00000013627	ENSGACP00000018332	ENSORLP00000019527	ENSTNIP00000011672	ENSTRUP00000022455	monopterus albus dead eye protein complete cds	gnl|UG|Gac#S30365800
isotig02207	gi|225717040|gb|ACO14366.1|Mitochondrial 39S ribosomal protein L4 [Esox lucius]	gi|82192851|sp|Q503X2.1|RM04_DANRERecName: Full=39S ribosomal protein L4, mitochondrial; Short=L4mt; Short=MRP-L4	ENST00000307422	ENSMUST00000003386	ENSDART00000081765	ENSGACT00000026223	ENSORLT00000000103	ENSTNIT00000005996	ENSTRUT00000021470	ENSP00000306902	ENSMUSP00000003386	ENSDARP00000076204	ENSGACP00000026172	ENSORLP00000000103	ENSTNIP00000005848	ENSTRUP00000021382	perca flavescens clone pf_1200 mitochondrial 39s ribosomal protein l4 partial cds nuclear gene for mitochondrial product	gnl|UG|Gac#S24320813
isotig02213	gi|323650164|gb|ADX97168.1|mitochondrial methylmalonate-semialdehyde dehydrogenase [Perca flavescens]	gi|12643424|sp|Q02252.2|MMSA_HUMANRecName: Full=Methylmalonate-semialdehyde dehydrogenase [acylating], mitochondrial; Short=MMSDH; Short=Malonate-semialdehyde dehydrogenase [acylating]; AltName: Full=Aldehyde dehydrogenase family 6 member A1; Flags: Precursor	ENST00000350259	ENSMUST00000166796	ENSDART00000075520	ENSGACT00000016703	ENSORLT00000011823	ENSTNIT00000013855	ENSTRUT00000027065	ENSP00000342564	ENSMUSP00000082288	ENSDARP00000070002	ENSGACP00000016663	ENSORLP00000020414	ENSTNIP00000013661	ENSTRUP00000026954	salmo salar methylmalonate-semialdehyde dehydrogenase mrna	gnl|UG|Gac#S24404154
isotig02214	gi|47217288|emb|CAG01511.1|unnamed protein product [Tetraodon nigroviridis]	gi|81881843|sp|Q9EQ20.1|MMSA_MOUSERecName: Full=Methylmalonate-semialdehyde dehydrogenase [acylating], mitochondrial; Short=MMSDH; Short=Malonate-semialdehyde dehydrogenase [acylating]; AltName: Full=Aldehyde dehydrogenase family 6 member A1; Flags: Precursor	ENST00000350259	ENSMUST00000166796	ENSDART00000075520	ENSGACT00000016703	ENSORLT00000011823	ENSTNIT00000013855	ENSTRUT00000027065	ENSP00000342564	ENSMUSP00000082288	ENSDARP00000070002	ENSGACP00000016663	ENSORLP00000011822	ENSTNIP00000013661	ENSTRUP00000026954	salmo salar methylmalonate-semialdehyde dehydrogenase mrna	gnl|UG|Oni#S53783169
isotig02243	gi|223647694|gb|ACN10605.1|Twinfilin-1 [Salmo salar]	gi|82181800|sp|Q68F50.1|TWF1_XENLARecName: Full=Twinfilin-1	ENST00000318495	ENSMUST00000098166	ENSDART00000129518	ENSGACT00000005322	ENSORLT00000003871	ENSTNIT00000019298	ENSTRUT00000042960	ENSP00000321058	ENSMUSP00000023087	ENSDARP00000112335	ENSGACP00000005307	ENSORLP00000003870	ENSTNIP00000019070	ENSTRUP00000042816	salmo salar clone ssal-rgf-511-294 twinfilin-1 complete cds	gnl|UG|Oni#S53799983
isotig02244	gi|318267358|ref|NP_001187829.1|twinfilin-1 [Ictalurus punctatus]	gi|82181800|sp|Q68F50.1|TWF1_XENLARecName: Full=Twinfilin-1	ENST00000318495	ENSMUST00000155654	ENSDART00000052012	ENSGACT00000005322	ENSORLT00000003871	ENSTNIT00000019298	ENSTRUT00000042960	ENSP00000303908	ENSMUSP00000024047	ENSDARP00000112335	ENSGACP00000005307	ENSORLP00000003870	ENSTNIP00000019070	ENSTRUP00000042816	salmo salar clone ssal-rgf-511-294 twinfilin-1 complete cds	gnl|UG|Oni#S53686054
isotig02272	gi|41055263|ref|NP_956743.1|alanine--glyoxylate aminotransferase 2-like 1 [Danio rerio]	gi|82207927|sp|Q7SY54.1|AT2L1_DANRERecName: Full=Alanine--glyoxylate aminotransferase 2-like 1	ENST00000510706	ENSMUST00000163620	ENSDART00000051524	ENSGACT00000025978	ENSORLT00000006197	ENSTNIT00000022269	ENSTRUT00000013437	ENSP00000423240	ENSMUSP00000129120	ENSDARP00000051523	ENSGACP00000025927	ENSORLP00000006196	ENSTNIP00000022033	ENSTRUP00000013375	meleagris gallopavo alanine--glyoxylate aminotransferase 2-like 1-like mrna	gnl|UG|Gac#S27160229
isotig02273	gi|148232054|ref|NP_001086624.1|heat shock protein 90kDa alpha (cytosolic), class B member 1 [Xenopus laevis]	gi|19855062|sp|O61998.2|HSP90_BRUPARecName: Full=Heat shock protein 90	ENST00000216281	ENSMUST00000021698	ENSDART00000004756	ENSGACT00000017054	ENSORLT00000021929	ENSTNIT00000014100	ENSTRUT00000031532	ENSP00000360609	ENSMUSP00000024739	ENSDARP00000022302	ENSGACP00000017052	ENSORLP00000021928	ENSTNIP00000015187	ENSTRUP00000031409	solea senegalensis hsp90aa mrna for cytosolic heat shock protein 90 complete cds	gnl|UG|Gac#S34484056
isotig02274	gi|34223746|gb|AAQ63041.1|heat shock protein HSP 90 alpha [Platichthys flesus]	gi|123668|sp|P11501.3|HS90A_CHICKRecName: Full=Heat shock protein HSP 90-alpha	ENST00000371554	ENSMUST00000024739	ENSDART00000023550	ENSGACT00000017086	ENSORLT00000021940	ENSTNIT00000014100	ENSTRUT00000031659	ENSP00000216281	ENSMUSP00000021698	ENSDARP00000026065	ENSGACP00000017052	ENSORLP00000021939	ENSTNIP00000013905	ENSTRUP00000031536	paralichthys olivaceus heat shock protein 90 alpha complete cds	gnl|UG|Gac#S27141896
isotig02275	gi|197725723|gb|ACH73058.1|AHNAK nucleoprotein isoform 1 [Epinephelus coioides]	gi|160332335|sp|Q09666.2|AHNK_HUMANRecName: Full=Neuroblast differentiation-associated protein AHNAK; AltName: Full=Desmoyokin	ENST00000378024	ENSMUST00000088050	ENSDART00000125289	ENSGACT00000023437	ENSORLT00000003851	ENSTNIT00000023015	ENSTRUT00000005972	ENSP00000367263	ENSMUSP00000090633	ENSDARP00000082917	ENSGACP00000023391	ENSORLP00000003850	ENSTNIP00000022774	ENSTRUP00000005936	epinephelus coioides ahnak nucleoprotein isoform 1 partial cds	gnl|UG|Gac#S27215400
isotig02276	gi|189527793|ref|XP_687696.3|PREDICTED: neuroblast differentiation-associated protein AHNAK [Danio rerio]	gi|160332335|sp|Q09666.2|AHNK_HUMANRecName: Full=Neuroblast differentiation-associated protein AHNAK; AltName: Full=Desmoyokin	ENST00000378024	ENSMUST00000092956	ENSDART00000125289	ENSGACT00000023437	ENSORLT00000003851	ENSTNIT00000023015	ENSTRUT00000005972	ENSP00000367263	ENSMUSP00000090633	ENSDARP00000082917	ENSGACP00000023391	ENSORLP00000003850	ENSTNIP00000022774	ENSTRUP00000005936	epinephelus coioides ahnak nucleoprotein isoform 1 partial cds	gnl|UG|Oni#S53741489
isotig02289	gi|47222755|emb|CAG01722.1|unnamed protein product [Tetraodon nigroviridis]	gi|110810437|sp|Q3T0N5.1|MK13_BOVINRecName: Full=Mitogen-activated protein kinase 13; Short=MAP kinase 13; Short=MAPK 13	ENST00000211287	ENSMUST00000004986	ENSDART00000081341	ENSGACT00000006515	ENSORLT00000000486	ENSTNIT00000014013	ENSTRUT00000021727	ENSP00000211287	ENSMUSP00000004986	ENSDARP00000075784	ENSGACP00000006498	ENSORLP00000000486	ENSTNIP00000013818	ENSTRUP00000021639	danio rerio mitogen-activated protein kinase 13 mrna	gnl|UG|Gmr#S55471631
isotig02290	gi|47222755|emb|CAG01722.1|unnamed protein product [Tetraodon nigroviridis]	gi|110810437|sp|Q3T0N5.1|MK13_BOVINRecName: Full=Mitogen-activated protein kinase 13; Short=MAP kinase 13; Short=MAPK 13	ENST00000373761	ENSMUST00000004986	ENSDART00000081341	ENSGACT00000006515	ENSORLT00000000486	ENSTNIT00000014013	ENSTRUT00000021728	ENSP00000211287	ENSMUSP00000004986	ENSDARP00000075784	ENSGACP00000006498	ENSORLP00000000486	ENSTNIP00000013818	ENSTRUP00000021639	salmo salar mitogen-activated protein kinase 13 mrna	gnl|UG|Gac#S30375524
isotig02295	gi|47219653|emb|CAG02698.1|unnamed protein product [Tetraodon nigroviridis]	gi|123791339|sp|Q3UHK8.1|TNR6A_MOUSERecName: Full=Trinucleotide repeat-containing gene 6A protein	ENST00000432286	ENSMUST00000171930	ENSDART00000113219	ENSGACT00000018950	ENSORLT00000016026	ENSTNIT00000006950	ENSTRUT00000024824	ENSP00000403015	ENSMUSP00000133148	ENSDARP00000100679	ENSGACP00000018912	ENSORLP00000016025	ENSTNIP00000006799	ENSTRUP00000024723	danio rerio trinucleotide repeat-containing gene 6a miscrna	gnl|UG|Omy#S34423613
isotig02296	gi|47219653|emb|CAG02698.1|unnamed protein product [Tetraodon nigroviridis]	gi|123791339|sp|Q3UHK8.1|TNR6A_MOUSERecName: Full=Trinucleotide repeat-containing gene 6A protein	ENST00000432286	ENSMUST00000171930	ENSDART00000113219	ENSGACT00000018950	ENSORLT00000016026	ENSTNIT00000006950	ENSTRUT00000024824	ENSP00000403015	ENSMUSP00000133148	ENSDARP00000100679	ENSGACP00000018912	ENSORLP00000016025	ENSTNIP00000006799	ENSTRUP00000024723	zebrafish dna sequence from clone dkey-18h21 in linkage group complete sequence	gnl|UG|Ola#S37745743
isotig02297	gi|215513527|gb|ACJ68426.1|macrophage migration inhibitory factor [Thunnus albacares]	gi|109940100|sp|P80177.6|MIF_BOVINRecName: Full=Macrophage migration inhibitory factor; Short=MIF; AltName: Full=L-dopachrome isomerase; AltName: Full=L-dopachrome tautomerase; AltName: Full=Phenylpyruvate tautomerase; AltName: Full=p12A	ENST00000215754	ENSMUST00000038169	ENSDART00000105427	ENSGACT00000023656	ENSORLT00000004808	ENSTNIT00000016308	ENSTRUT00000028201	ENSP00000215754	ENSMUSP00000041149	ENSDARP00000096200	ENSGACP00000023610	ENSORLP00000004807	ENSTNIP00000003074	ENSTRUP00000028090	thunnus albacares macrophage migration inhibitory factor complete cds	gnl|UG|Oni#S53745552
isotig02298	gi|47216838|emb|CAG02729.1|unnamed protein product [Tetraodon nigroviridis]	gi|190358868|sp|Q6NZ21.2|RNFT1_DANRERecName: Full=RING finger and transmembrane domain-containing protein 1	ENST00000442346	ENSMUST00000020827	ENSDART00000022484	ENSGACT00000026754	ENSORLT00000015412	ENSTNIT00000014788	ENSTRUT00000022079	ENSP00000304670	ENSMUSP00000020827	ENSDARP00000013898	ENSGACP00000026702	ENSORLP00000015411	ENSTNIP00000014589	ENSTRUP00000021989	danio rerio ring finger transmembrane 1 mrna	gnl|UG|Ssa#S31979382
isotig02311	gi|149720310|ref|XP_001499749.1|PREDICTED: phosphatidylinositol transfer protein beta isoform-like [Equus caballus]	gi|119390881|sp|Q9TR36.3|PIPNB_BOVINRecName: Full=Phosphatidylinositol transfer protein beta isoform; Short=PI-TP-beta; Short=PtdIns transfer protein beta; Short=PtdInsTP beta; AltName: Full=Phosphatidylinositol-transfer protein 36 kDa isoform; Short=PI-TP 36 kda isoform	ENST00000335272	ENSMUST00000086635	ENSDART00000052268	ENSGACT00000000419	ENSORLT00000000612	ENSTNIT00000016733	ENSTRUT00000047655	ENSP00000334738	ENSMUSP00000083835	ENSDARP00000052267	ENSGACP00000000419	ENSORLP00000000612	ENSTNIP00000016520	ENSTRUP00000047494	PREDICTED: Ornithorhynchus anatinus hypothetical protein LOC100077576 (LOC100077576), mRNA	gnl|UG|Ola#S44161293
isotig02312	gi|41055500|ref|NP_957214.1|phosphatidylinositol transfer protein beta isoform [Danio rerio]	gi|61229932|sp|Q5R6F0.3|PIPNB_PONABRecName: Full=Phosphatidylinositol transfer protein beta isoform; Short=PI-TP-beta; Short=PtdIns transfer protein beta; Short=PtdInsTP beta	ENST00000455418	ENSMUST00000086635	ENSDART00000052268	ENSGACT00000000419	ENSORLT00000000612	ENSTNIT00000016733	ENSTRUT00000021160	ENSP00000405179	ENSMUSP00000083835	ENSDARP00000111558	ENSGACP00000000418	ENSORLP00000000612	ENSTNIP00000016520	ENSTRUP00000047493	danio rerio phosphotidylinositol transfer beta mrna	gnl|UG|Oni#S53698403
isotig02321	gi|197632477|gb|ACH70962.1|phosducin-like 3-2 [Salmo salar]	gi|55583896|sp|Q6P268.1|PDCL3_DANRERecName: Full=Phosducin-like protein 3; AltName: Full=Viral IAP-associated factor 1 homolog	ENST00000489621	ENSMUST00000027247	ENSDART00000109909	ENSGACT00000001069	ENSORLT00000011694	ENSTNIT00000018994	ENSTRUT00000038576	ENSP00000264254	ENSMUSP00000027247	ENSDARP00000100032	ENSGACP00000001071	ENSORLP00000011693	ENSTNIP00000018766	ENSTRUP00000038437	tetraodon nigroviridis full-length cdna	gnl|UG|Oni#S53743668
isotig02322	gi|47222004|emb|CAG08259.1|unnamed protein product [Tetraodon nigroviridis]	gi|55583896|sp|Q6P268.1|PDCL3_DANRERecName: Full=Phosducin-like protein 3; AltName: Full=Viral IAP-associated factor 1 homolog	ENST00000264254	ENSMUST00000027247	ENSDART00000109909	ENSGACT00000001071	ENSORLT00000011694	ENSTNIT00000018994	ENSTRUT00000038576	ENSP00000264254	ENSMUSP00000027247	ENSDARP00000100032	ENSGACP00000001071	ENSORLP00000011693	ENSTNIP00000018766	ENSTRUP00000038438	tetraodon nigroviridis full-length cdna	gnl|UG|Oni#S53748942
isotig02329	gi|291190130|ref|NP_001167188.1|Transmembrane protein 184A [Salmo salar]	gi|39932737|sp|Q9Y519.2|T184B_HUMANRecName: Full=Transmembrane protein 184B; AltName: Full=Putative MAPK-activating protein FM08	ENST00000361684	ENSMUST00000074991	ENSDART00000055154	ENSGACT00000018677	ENSORLT00000005891	ENSTNIT00000007272	ENSTRUT00000035222	ENSP00000354441	ENSMUSP00000074518	ENSDARP00000055153	ENSGACP00000018640	ENSORLP00000005890	ENSTNIP00000007115	ENSTRUP00000035094	salmo salar transmembrane protein 184a mrna	gnl|UG|Gac#S29919472
isotig02330	gi|291190130|ref|NP_001167188.1|Transmembrane protein 184A [Salmo salar]	gi|39932737|sp|Q9Y519.2|T184B_HUMANRecName: Full=Transmembrane protein 184B; AltName: Full=Putative MAPK-activating protein FM08	ENST00000361684	ENSMUST00000074991	ENSDART00000055154	ENSGACT00000018677	ENSORLT00000005891	ENSTNIT00000007272	ENSTRUT00000035222	ENSP00000354441	ENSMUSP00000074518	ENSDARP00000055153	ENSGACP00000018640	ENSORLP00000005890	ENSTNIP00000007115	ENSTRUP00000035094	salmo salar transmembrane protein 184a mrna	gnl|UG|Gac#S29919472
isotig02336	gi|47214083|emb|CAF95340.1|unnamed protein product [Tetraodon nigroviridis]	gi|51704228|sp|P55786.2|PSA_HUMANRecName: Full=Puromycin-sensitive aminopeptidase; Short=PSA; AltName: Full=Cytosol alanyl aminopeptidase; Short=AAP-S	ENST00000544660	ENSMUST00000163950	ENSDART00000147670	ENSGACT00000000842	ENSORLT00000000144	ENSTNIT00000009225	ENSTRUT00000015550	ENSP00000442461	ENSMUSP00000127127	ENSDARP00000122475	ENSGACP00000000842	ENSORLP00000000144	ENSTNIP00000009054	ENSTRUP00000015481	danio rerio aminopeptidase puromycin sensitive mrna	gnl|UG|Gac#S24345209
isotig02337	gi|72535901|gb|AAZ73077.1|beta A1 crystallin [Dissostichus mawsoni]	gi|66774109|sp|P14881.2|CRBA1_RATRecName: Full=Beta-crystallin A3; Contains: RecName: Full=Beta-crystallin A3, isoform A1, Delta4 form; Contains: RecName: Full=Beta-crystallin A3, isoform A1, Delta7 form; Contains: RecName: Full=Beta-crystallin A3, isoform A1, Delta8 form	ENST00000225387	ENSMUST00000172194	ENSDART00000140644	ENSGACT00000027131	ENSORLT00000003220	ENSTNIT00000019449	ENSTRUT00000030768	ENSP00000225387	ENSMUSP00000130236	ENSDARP00000122109	ENSGACP00000027079	ENSORLP00000003219	ENSTNIP00000019220	ENSTRUP00000030651	dissostichus mawsoni beta a1 crystallin complete cds	gnl|UG|Gac#S30367595
isotig02338	gi|72535901|gb|AAZ73077.1|beta A1 crystallin [Dissostichus mawsoni]	gi|66774109|sp|P14881.2|CRBA1_RATRecName: Full=Beta-crystallin A3; Contains: RecName: Full=Beta-crystallin A3, isoform A1, Delta4 form; Contains: RecName: Full=Beta-crystallin A3, isoform A1, Delta7 form; Contains: RecName: Full=Beta-crystallin A3, isoform A1, Delta8 form	ENST00000225387	ENSMUST00000172194	ENSDART00000140644	ENSGACT00000027131	ENSORLT00000003220	ENSTNIT00000019449	ENSTRUT00000030768	ENSP00000225387	ENSMUSP00000130236	ENSDARP00000122109	ENSGACP00000027079	ENSORLP00000003219	ENSTNIP00000019220	ENSTRUP00000030651	dissostichus mawsoni beta a1 crystallin complete cds	gnl|UG|Gac#S30347631
isotig02341	gi|229367474|gb|ACQ58717.1|FUN14 domain-containing protein 1 [Anoplopoma fimbria]	gi|82183215|sp|Q6DH87.1|FUND1_DANRERecName: Full=FUN14 domain-containing protein 1	ENST00000483115	ENSMUST00000142638	ENSDART00000092465	ENSGACT00000012325	ENSORLT00000017246	ENSTNIT00000017786	ENSTRUT00000035384	ENSP00000367284	ENSMUSP00000026016	ENSDARP00000059836	ENSGACP00000012301	ENSORLP00000017245	ENSTNIP00000017566	ENSTRUP00000029128	anoplopoma fimbria clone afim-evh-524-158 fun14 domain-containing protein 1 complete cds	gnl|UG|Gac#S24322480
isotig02342	gi|229367474|gb|ACQ58717.1|FUN14 domain-containing protein 1 [Anoplopoma fimbria]	gi|82183215|sp|Q6DH87.1|FUND1_DANRERecName: Full=FUN14 domain-containing protein 1	ENST00000483115	ENSMUST00000142638	ENSDART00000092465	ENSGACT00000012325	ENSORLT00000017246	ENSTNIT00000017786	ENSTRUT00000035384	ENSP00000367284	ENSMUSP00000026016	ENSDARP00000059836	ENSGACP00000012301	ENSORLP00000017245	ENSTNIP00000017566	ENSTRUP00000029128	anoplopoma fimbria clone afim-evh-524-158 fun14 domain-containing protein 1 complete cds	gnl|UG|Gac#S24322480
isotig02347	gi|47221641|emb|CAF97906.1|unnamed protein product [Tetraodon nigroviridis]	gi|74751276|sp|Q8NFG4.1|FLCN_HUMANRecName: Full=Folliculin; AltName: Full=BHD skin lesion fibrofolliculoma protein; AltName: Full=Birt-Hogg-Dube syndrome protein	ENST00000285071	ENSMUST00000091246	ENSDART00000090191	ENSGACT00000014233	ENSORLT00000014182	ENSTNIT00000011099	ENSTRUT00000040973	ENSP00000285071	ENSMUSP00000091696	ENSDARP00000084624	ENSGACP00000014208	ENSORLP00000014181	ENSTNIP00000010917	ENSTRUP00000040831	danio rerio folliculin mrna	gnl|UG|Ola#S14510897
isotig02349	gi|148693769|gb|EDL25716.1|ubiquitin specific peptidase 28 [Mus musculus]	gi|46397896|sp|P57080.2|UBP25_MOUSERecName: Full=Ubiquitin carboxyl-terminal hydrolase 25; AltName: Full=Deubiquitinating enzyme 25; AltName: Full=Ubiquitin thiolesterase 25; AltName: Full=Ubiquitin-specific-processing protease 25; Short=mUSP25	ENST00000003302	ENSMUST00000034805	ENSDART00000003076	ENSGACT00000027511	ENSORLT00000018315	ENSTNIT00000002431	ENSTRUT00000032940	ENSP00000003302	ENSMUSP00000023580	ENSDARP00000123830	ENSGACP00000027459	ENSORLP00000018314	ENSTNIP00000002023	ENSTRUP00000032815	salmo salar clone hm5_2626 ubiquitin specific peptidase 28-like partial cds	gnl|UG|Ola#S19061564
isotig02350	gi|47206238|emb|CAG12328.1|unnamed protein product [Tetraodon nigroviridis]	gi|20140700|sp|Q96RU2.1|UBP28_HUMANRecName: Full=Ubiquitin carboxyl-terminal hydrolase 28; AltName: Full=Deubiquitinating enzyme 28; AltName: Full=Ubiquitin thiolesterase 28; AltName: Full=Ubiquitin-specific-processing protease 28	ENST00000003302	ENSMUST00000034805	ENSDART00000003076	ENSGACT00000027511	ENSORLT00000018315	ENSTNIT00000000374	ENSTRUT00000032941	ENSP00000003302	ENSMUSP00000034805	ENSDARP00000012821	ENSGACP00000027459	ENSORLP00000018314	ENSTNIP00000002023	ENSTRUP00000032816	salmo salar clone hm5_2626 ubiquitin specific peptidase 28-like partial cds	gnl|UG|Ola#S19061564
isotig02351	gi|226442650|ref|NP_001140125.1|DNA excision repair protein ERCC-1 [Salmo salar]	gi|119538|sp|P07992.1|ERCC1_HUMANRecName: Full=DNA excision repair protein ERCC-1	ENST00000300853	ENSMUST00000160192	ENSDART00000041751	ENSGACT00000008356	ENSORLT00000020314	ENSTNIT00000019783	ENSTRUT00000033577	ENSP00000300853	ENSMUSP00000003645	ENSDARP00000041750	ENSGACP00000008337	ENSORLP00000020313	ENSTNIP00000019553	ENSTRUP00000033451	salmo salar excision repair cross-complementing rodent repair complementation group 1 mrna	gnl|UG|Gac#S30352410
isotig02352	gi|310703607|ref|NP_001185506.1|transcription initiation factor TFIID subunit 13 [Taeniopygia guttata]	gi|3024706|sp|Q15543.1|TAF13_HUMANRecName: Full=Transcription initiation factor TFIID subunit 13; AltName: Full=Transcription initiation factor TFIID 18 kDa subunit; Short=TAF(II)18; Short=TAFII-18; Short=TAFII18	ENST00000338366	ENSMUST00000056292	ENSDART00000104334	ENSGACT00000005559	ENSORLT00000003127	ENSTNIT00000005223	ENSTRUT00000010121	ENSP00000355051	ENSMUSP00000121346	ENSDARP00000095109	ENSGACP00000005543	ENSORLP00000003126	ENSTNIP00000005077	ENSTRUP00000010065	gasterosteus aculeatus clone cnb271-g10 mrna sequence	gnl|UG|Gac#S27223021
isotig02353	gi|47222008|emb|CAG08263.1|unnamed protein product [Tetraodon nigroviridis]	gi|313104310|sp|P20929.4|NEBU_HUMANRecName: Full=Nebulin	ENST00000397342	ENSMUST00000036934	ENSDART00000061293	ENSGACT00000001056	ENSORLT00000012094	ENSTNIT00000018997	ENSTRUT00000037589	ENSP00000416578	ENSMUSP00000047763	ENSDARP00000061292	ENSGACP00000001053	ENSORLP00000012093	ENSTNIP00000018769	ENSTRUP00000037453	danio rerio nebulin mrna	gnl|UG|Omy#S56174660
isotig02354	gi|47222008|emb|CAG08263.1|unnamed protein product [Tetraodon nigroviridis]	gi|313104310|sp|P20929.4|NEBU_HUMANRecName: Full=Nebulin	ENST00000397342	ENSMUST00000036934	ENSDART00000061293	ENSGACT00000001056	ENSORLT00000012094	ENSTNIT00000018997	ENSTRUT00000037589	ENSP00000416578	ENSMUSP00000047763	ENSDARP00000061292	ENSGACP00000001053	ENSORLP00000012093	ENSTNIP00000018769	ENSTRUP00000037453	danio rerio nebulin mrna	gnl|UG|Omy#S56174660
isotig02357	gi|224587571|gb|ACN58685.1|Actin-related protein 2-B [Salmo salar]	gi|82193509|sp|Q56A35.1|ARP2B_DANRERecName: Full=Actin-related protein 2-B; AltName: Full=Actin-like protein 2-B	ENST00000535303	ENSMUST00000000137	ENSDART00000012637	ENSGACT00000025212	ENSORLT00000010044	ENSTNIT00000006401	ENSTRUT00000011555	ENSP00000441128	ENSMUSP00000000137	ENSDARP00000024096	ENSGACP00000025163	ENSORLP00000010043	ENSTNIP00000006252	ENSTRUP00000011495	danio rerio zgc:101810 (zgc:101810) mrna	gnl|UG|Ola#S34412495
isotig02358	gi|224587571|gb|ACN58685.1|Actin-related protein 2-B [Salmo salar]	gi|82193509|sp|Q56A35.1|ARP2B_DANRERecName: Full=Actin-related protein 2-B; AltName: Full=Actin-like protein 2-B	ENST00000535303	ENSMUST00000000137	ENSDART00000012637	ENSGACT00000025212	ENSORLT00000010044	ENSTNIT00000006401	ENSTRUT00000011555	ENSP00000441128	ENSMUSP00000000137	ENSDARP00000024096	ENSGACP00000025163	ENSORLP00000010043	ENSTNIP00000006252	ENSTRUP00000011495	danio rerio zgc:101810 (zgc:101810) mrna	gnl|UG|Ola#S34412495
isotig02363	gi|47230652|emb|CAF99845.1|unnamed protein product [Tetraodon nigroviridis]	gi|62900726|sp|Q8C854.1|MYEF2_MOUSERecName: Full=Myelin expression factor 2; Short=MEF-2; Short=MyEF-2	ENST00000454655	ENSMUST00000067780	ENSDART00000082506	ENSGACT00000022172	ENSORLT00000003406	ENSTNIT00000012590	ENSTRUT00000043600	ENSP00000406195	ENSMUSP00000066312	ENSDARP00000076941	ENSGACP00000022130	ENSORLP00000003405	ENSTNIP00000012399	ENSTRUP00000043456	salmo salar myelin expression factor 2 mrna	gnl|UG|Gac#S27222390
isotig02364	gi|47230652|emb|CAF99845.1|unnamed protein product [Tetraodon nigroviridis]	gi|62900726|sp|Q8C854.1|MYEF2_MOUSERecName: Full=Myelin expression factor 2; Short=MEF-2; Short=MyEF-2	ENST00000454655	ENSMUST00000067780	ENSDART00000082506	ENSGACT00000022172	ENSORLT00000003411	ENSTNIT00000012590	ENSTRUT00000043600	ENSP00000406195	ENSMUSP00000066312	ENSDARP00000076941	ENSGACP00000022130	ENSORLP00000003405	ENSTNIP00000012399	ENSTRUP00000043455	salmo salar myelin expression factor 2 mrna	gnl|UG|Gac#S27222390
isotig02369	gi|41054301|ref|NP_956052.1|E3 ubiquitin-protein ligase arih1 [Danio rerio]	gi|82237719|sp|Q6PFJ9.1|ARI1_DANRERecName: Full=E3 ubiquitin-protein ligase arih1; AltName: Full=Protein ariadne-1 homolog; Short=ARI-1	ENST00000299305	ENSMUST00000165322	ENSDART00000019581	ENSGACT00000006339	ENSORLT00000008951	ENSTNIT00000011437	ENSTRUT00000035932	ENSP00000369217	ENSMUSP00000126531	ENSDARP00000006476	ENSGACP00000006322	ENSORLP00000008950	ENSTNIP00000011255	ENSTRUP00000035804	danio rerio ariadne ubiquitin-conjugating enzyme e2 binding protein homolog 1 mrna (cdna clone mgc:192485 image:100060936) complete cds	gnl|UG|Dr#S46923892
isotig02373	gi|229367450|gb|ACQ58705.1|Calcium and integrin-binding protein 1 [Anoplopoma fimbria]	gi|122145738|sp|Q17QE5.1|CIB1_BOVINRecName: Full=Calcium and integrin-binding protein 1; AltName: Full=Calmyrin	ENST00000328649	ENSMUST00000065163	ENSDART00000066730	ENSGACT00000015286	ENSORLT00000014732	ENSTNIT00000015330	ENSTRUT00000001231	ENSP00000333873	ENSMUSP00000070901	ENSDARP00000117455	ENSGACP00000015257	ENSORLP00000014731	ENSTNIP00000015126	ENSTRUP00000001226	anoplopoma fimbria clone afim-evh-502-350 calcium and integrin-binding protein 1 complete cds	gnl|UG|Oni#S53747158
[truncated: 16,059 more rows]

## Sheet: nrNucl
	NCBI nr nucleic
Seq. Name	Seq. Description	min. eValue
contig00014	gasterosteus aculeatus clone cec39-e01 mrna sequence	3.7003e-118
[truncated: 22,251 more rows]

## Sheet: nrProt
NCBI nr protein
[truncated: 22,253 more rows]

[truncated: 16 more sheets: SwissProt, Hs_cDNA, Mmu_cDNA, Dr_cDNA, Gac_cDNA, Ola_cDNA, Tni_cDNA, Tru_cDNA, Hs_prot, Mmu_prot, Dr_prot, Gac_prot, Tru_prot, Ola_prot, Tni_prot, Unigene_BestMatch]
