# Supplementary material for: Exploring the larval transcriptome of the common sole (Solea solea L.)
Source: BMC Genomics. 2013 May 10;14:315. doi: 10.1186/1471-2164-14-315 (PMC3659078; doi:10.1186/1471-2164-14-315)
Supplement: Additional file 3 — Functional annotation of differentially expressed genes across larval transitions. Lists of Biological processes and KEGG pathways found significantly enriched in each stage comparison. For each comparison three different lists are reported: “ALL” indicates enriched BP or KEGG pathways found enriched when considering all significant genes (both up- and down-regulated), “UP” indicates BP or KEGG pathways found enriched within up-regulated genes while “DOWN” indicates BP or KEGG pathways found enriched within up-regulated genes. [file 1471-2164-14-315-S3.xls]

## Sheet: BP_1 VS 4
1d VS 4d - ALL
Term	Count	PValue	Fold Enrich.
GO:0007186~G-protein coupled receptor protein signaling pathway	22	3.47655e-07	3.30093
GO:0050890~cognition	13	6.65169e-07	5.03036
GO:0007600~sensory perception	13	6.65169e-07	5.03036
GO:0007602~phototransduction	9	8.44601e-07	7.35207
GO:0009582~detection of abiotic stimulus	11	1.12407e-06	5.77663
GO:0009581~detection of external stimulus	11	1.12407e-06	5.77663
GO:0051606~detection of stimulus	11	1.12407e-06	5.77663
GO:0009583~detection of light stimulus	10	6.08654e-06	5.65544
GO:0007601~visual perception	11	6.96905e-06	5.05455
GO:0050953~sensory perception of light stimulus	11	6.96905e-06	5.05455
GO:0050877~neurological system process	15	2.56115e-05	3.44628
GO:0009416~response to light stimulus	11	2.95264e-05	4.49293
GO:0018298~protein-chromophore linkage	7	3.70954e-05	7.35207
GO:0006814~sodium ion transport	10	6.66849e-05	4.59504
GO:0007166~cell surface receptor linked signal transduction	31	8.90786e-05	2.05328
GO:0009314~response to radiation	11	0.000262732	3.67604
GO:0009628~response to abiotic stimulus	13	0.00187173	2.65491
GO:0006811~ion transport	29	0.00261698	1.74762
GO:0015698~inorganic anion transport	7	0.00267929	4.28871
GO:0006821~chloride transport	6	0.00351795	4.90138
GO:0006836~neurotransmitter transport	7	0.00441496	3.95881
GO:0006006~glucose metabolic process	11	0.0178505	2.24647
GO:0030001~metal ion transport	13	0.0194435	2.03355
GO:0015672~monovalent inorganic cation transport	15	0.0227132	1.86917
GO:0016052~carbohydrate catabolic process	11	0.0259137	2.12823
GO:0044275~cellular carbohydrate catabolic process	10	0.0326518	2.16237
GO:0046164~alcohol catabolic process	10	0.0326518	2.16237
GO:0002040~sprouting angiogenesis	4	0.0360605	4.90138
GO:0006760~folic acid and derivative metabolic process	4	0.0360605	4.90138
GO:0006820~anion transport	7	0.0436347	2.57322
1d VS 4d - UP
Term	Count	PValue	Fold Enrich.
GO:0050890~cognition	13	5.29478e-09	7.65884
GO:0007600~sensory perception	13	5.29478e-09	7.65884
GO:0007186~G-protein coupled receptor protein signaling pathway	20	8.58517e-09	4.56885
GO:0009581~detection of external stimulus	11	1.85856e-08	8.79505
GO:0051606~detection of stimulus	11	1.85856e-08	8.79505
GO:0009582~detection of abiotic stimulus	11	1.85856e-08	8.79505
GO:0007602~phototransduction	9	2.89386e-08	11.1937
GO:0007601~visual perception	11	1.26565e-07	7.69566
GO:0050953~sensory perception of light stimulus	11	1.26565e-07	7.69566
GO:0009583~detection of light stimulus	10	1.55356e-07	8.61053
GO:0009416~response to light stimulus	11	5.88771e-07	6.84059
GO:0050877~neurological system process	14	1.1623e-06	4.89724
GO:0006814~sodium ion transport	10	1.95544e-06	6.99606
GO:0018298~protein-chromophore linkage	7	3.01193e-06	11.1937
GO:0009314~response to radiation	11	6.30864e-06	5.59685
GO:0006811~ion transport	27	1.28038e-05	2.47729
GO:0009628~response to abiotic stimulus	12	0.000174527	3.73123
GO:0007166~cell surface receptor linked signal transduction	23	0.000196236	2.31941
GO:0015672~monovalent inorganic cation transport	15	0.000452408	2.84585
GO:0030001~metal ion transport	13	0.00057057	3.09613
GO:0006836~neurotransmitter transport	6	0.00377535	5.16632
GO:0006812~cation transport	17	0.00537431	2.09113
GO:0055114~oxidation reduction	32	0.0092191	1.56418
GO:0002040~sprouting angiogenesis	4	0.0113359	7.46246
GO:0006006~glucose metabolic process	9	0.0116646	2.79842
GO:0015698~inorganic anion transport	5	0.0170098	4.66404
GO:0009072~aromatic amino acid family metabolic process	4	0.0185485	6.3964
GO:0006096~glycolysis	7	0.0233579	3.01369
GO:0046164~alcohol catabolic process	8	0.0268487	2.63381
GO:0044275~cellular carbohydrate catabolic process	8	0.0268487	2.63381
GO:0044270~nitrogen compound catabolic process	4	0.0389563	4.97497
GO:0006821~chloride transport	4	0.0389563	4.97497
GO:0016052~carbohydrate catabolic process	8	0.0465427	2.35657
GO:0019318~hexose metabolic process	9	0.0466033	2.19007
1d VS 4d - DOWN
Term	Count	PValue	Fold Enrich.
GO:0007049~cell cycle	10	0.00380257	3.1117
GO:0000279~M phase	6	0.00828761	4.56382
GO:0007059~chromosome segregation	4	0.0102715	8.21488
GO:0022403~cell cycle phase	6	0.0112862	4.24907
GO:0000087~M phase of mitotic cell cycle	5	0.0163414	4.88981
GO:0006259~DNA metabolic process	9	0.020881	2.56715
GO:0051276~chromosome organization	8	0.0216982	2.7847
GO:0022402~cell cycle process	6	0.0218236	3.62421
GO:0006730~one-carbon metabolic process	5	0.0383713	3.80318
GO:0000278~mitotic cell cycle	5	0.0431487	3.66736
GO:0006468~protein amino acid phosphorylation	11	0.0455033	1.98166

## Sheet: BP_4 VS 6
4d VS 6d - ALL
Term	Count	PValue	Fold Enrich.
GO:0055114~oxidation reduction	42	1.48008e-06	2.12974
GO:0016125~sterol metabolic process	6	8.05054e-05	9.95327
GO:0008202~steroid metabolic process	7	0.000617814	5.80607
GO:0018298~protein-chromophore linkage	5	0.0014941	8.29439
GO:0006508~proteolysis	32	0.00283831	1.68904
GO:0007602~phototransduction	5	0.00468472	6.45119
GO:0008610~lipid biosynthetic process	9	0.00654991	3.0738
GO:0007601~visual perception	6	0.00879152	4.35456
GO:0050953~sensory perception of light stimulus	6	0.00879152	4.35456
GO:0009416~response to light stimulus	6	0.0149702	3.87072
GO:0050877~neurological system process	8	0.0162036	2.90304
GO:0007600~sensory perception	6	0.0189342	3.66699
GO:0050890~cognition	6	0.0189342	3.66699
GO:0009583~detection of light stimulus	5	0.0202172	4.46621
GO:0006694~steroid biosynthetic process	4	0.0251552	5.80607
GO:0009582~detection of abiotic stimulus	5	0.0264461	4.1472
GO:0009581~detection of external stimulus	5	0.0264461	4.1472
GO:0051606~detection of stimulus	5	0.0264461	4.1472
GO:0009628~response to abiotic stimulus	8	0.029997	2.58048
GO:0009314~response to radiation	6	0.034745	3.16695
GO:0055085~transmembrane transport	17	0.0499717	1.63146
4d VS 6d - UP
Term	Count	PValue	Fold Enrich.
GO:0055114~oxidation reduction	39	8.04291e-10	2.85952
GO:0016125~sterol metabolic process	6	1.29309e-05	14.3919
GO:0008202~steroid metabolic process	7	7.83531e-05	8.39527
GO:0018298~protein-chromophore linkage	5	0.000357942	11.9932
GO:0008610~lipid biosynthetic process	9	0.000603267	4.44455
GO:0006508~proteolysis	26	0.000805522	1.98434
GO:0007602~phototransduction	5	0.00117318	9.32808
GO:0050953~sensory perception of light stimulus	6	0.00173755	6.29645
GO:0007601~visual perception	6	0.00173755	6.29645
GO:0007600~sensory perception	6	0.00400301	5.30228
GO:0050890~cognition	6	0.00400301	5.30228
GO:0009583~detection of light stimulus	5	0.00552391	6.4579
GO:0009581~detection of external stimulus	5	0.00738259	5.99662
GO:0009582~detection of abiotic stimulus	5	0.00738259	5.99662
GO:0051606~detection of stimulus	5	0.00738259	5.99662
GO:0006694~steroid biosynthetic process	4	0.00911401	8.39527
GO:0055085~transmembrane transport	15	0.010508	2.08147
GO:0009416~response to light stimulus	5	0.0187602	4.66404
GO:0016126~sterol biosynthetic process	3	0.0192724	12.5929
GO:0008299~isoprenoid biosynthetic process	3	0.0192724	12.5929
GO:0050877~neurological system process	6	0.0373249	3.14823
GO:0009314~response to radiation	5	0.0373373	3.81603
GO:0006633~fatty acid biosynthetic process	4	0.0374312	5.16632
4d VS 6d - DOWN
Term	Count	PValue	Fold Enrich.
GO:0034622~cellular macromolecular complex assembly	6	0.00808118	4.63043
GO:0065003~macromolecular complex assembly	7	0.00835816	3.82308
GO:0043933~macromolecular complex subunit organization	7	0.00966815	3.70896
GO:0034621~cellular macromolecular complex subunit organization	6	0.00967166	4.4375
GO:0043623~cellular protein complex assembly	4	0.0273199	5.91667
GO:0070271~protein complex biogenesis	5	0.029759	4.12791
GO:0006461~protein complex assembly	5	0.029759	4.12791

## Sheet: BP_6 VS 11
6d VS 11d - ALL
Term	Count	PValue	Fold Enrich.
GO:0009582~detection of abiotic stimulus	11	5.66708e-09	9.91117
GO:0009581~detection of external stimulus	11	5.66708e-09	9.91117
GO:0051606~detection of stimulus	11	5.66708e-09	9.91117
GO:0007186~G-protein coupled receptor protein signaling pathway	19	8.49247e-09	4.89123
GO:0007602~phototransduction	9	1.1e-08	12.6142
GO:0050890~cognition	12	2.41878e-08	7.96687
GO:0007600~sensory perception	12	2.41878e-08	7.96687
GO:0009583~detection of light stimulus	10	5.36799e-08	9.70324
GO:0050877~neurological system process	14	2.82089e-07	5.51872
GO:0050953~sensory perception of light stimulus	10	6.95671e-07	7.88388
GO:0007601~visual perception	10	6.95671e-07	7.88388
GO:0018298~protein-chromophore linkage	7	1.46635e-06	12.6142
GO:0009416~response to light stimulus	10	2.56946e-06	7.0079
GO:0009628~response to abiotic stimulus	13	9.60031e-06	4.55513
GO:0009314~response to radiation	10	1.98619e-05	5.73373
GO:0007166~cell surface receptor linked signal transduction	22	9.6938e-05	2.50011
GO:0016052~carbohydrate catabolic process	8	0.0263027	2.65562
GO:0006811~ion transport	17	0.0273849	1.75772
GO:0046164~alcohol catabolic process	7	0.0465825	2.59704
GO:0044275~cellular carbohydrate catabolic process	7	0.0465825	2.59704
6d VS 11d -UP
Term	Count	PValue	Fold Enrich.
GO:0006508~proteolysis	18	0.000590639	2.44962
GO:0016052~carbohydrate catabolic process	7	0.00127248	5.51522
GO:0046164~alcohol catabolic process	6	0.00453612	5.28349
GO:0044275~cellular carbohydrate catabolic process	6	0.00453612	5.28349
GO:0009617~response to bacterium	4	0.00614369	9.97992
GO:0006096~glycolysis	5	0.00946394	5.75765
GO:0046365~monosaccharide catabolic process	5	0.0175818	4.82899
GO:0019320~hexose catabolic process	5	0.0175818	4.82899
GO:0006007~glucose catabolic process	5	0.0175818	4.82899
GO:0046394~carboxylic acid biosynthetic process	5	0.0217553	4.53633
GO:0016053~organic acid biosynthetic process	5	0.0217553	4.53633
GO:0050878~regulation of body fluid levels	3	0.0264698	11.2274
GO:0050817~coagulation	3	0.0264698	11.2274
GO:0007599~hemostasis	3	0.0264698	11.2274
GO:0007596~blood coagulation	3	0.0264698	11.2274
GO:0006006~glucose metabolic process	5	0.0290708	4.1583
6d VS 11d - DOWN
Term	Count	PValue	Fold Enrich.
GO:0051606~detection of stimulus	10	1.27531e-09	15.1709
GO:0009582~detection of abiotic stimulus	10	1.27531e-09	15.1709
GO:0009581~detection of external stimulus	10	1.27531e-09	15.1709
GO:0007186~G-protein coupled receptor protein signaling pathway	16	1.83196e-09	6.93529
GO:0007600~sensory perception	11	2.16893e-09	12.2964
GO:0050890~cognition	11	2.16893e-09	12.2964
GO:0050877~neurological system process	13	6.23494e-09	8.62847
GO:0007602~phototransduction	8	1.34796e-08	18.8794
GO:0009583~detection of light stimulus	9	1.88173e-08	14.7041
GO:0007601~visual perception	9	1.6715e-07	11.9471
GO:0050953~sensory perception of light stimulus	9	1.6715e-07	11.9471
GO:0009416~response to light stimulus	9	5.25168e-07	10.6197
GO:0009628~response to abiotic stimulus	11	3.03792e-06	6.48979
GO:0009314~response to radiation	9	3.27751e-06	8.68881
GO:0018298~protein-chromophore linkage	6	3.96908e-06	18.2051
GO:0007166~cell surface receptor linked signal transduction	18	8.46692e-06	3.44421
GO:0006811~ion transport	14	0.00371423	2.4373
GO:0030182~neuron differentiation	8	0.0167709	2.92956
GO:0006836~neurotransmitter transport	4	0.0201157	6.53517
GO:0007242~intracellular signaling cascade	11	0.0253317	2.18348
GO:0048592~eye morphogenesis	5	0.0344542	3.93321
GO:0001654~eye development	7	0.0439001	2.65491
GO:0030900~forebrain development	4	0.0484626	4.71985

## Sheet: BP_11 VS 13
11d VS 13d - ALL
Term	Count	PValue	Fold Enrich.
GO:0007601~visual perception	6	7.28637e-06	19.4141
GO:0050953~sensory perception of light stimulus	6	7.28637e-06	19.4141
GO:0007602~phototransduction	5	1.3223e-05	28.7616
GO:0009416~response to light stimulus	6	1.38923e-05	17.2569
GO:0050890~cognition	6	1.8588e-05	16.3487
GO:0007600~sensory perception	6	1.8588e-05	16.3487
GO:0009314~response to radiation	6	4.0341e-05	14.1193
GO:0009583~detection of light stimulus	5	7.09664e-05	19.9119
GO:0009582~detection of abiotic stimulus	5	9.79786e-05	18.4896
GO:0009581~detection of external stimulus	5	9.79786e-05	18.4896
GO:0051606~detection of stimulus	5	9.79786e-05	18.4896
GO:0018298~protein-chromophore linkage	4	0.000210596	29.5833
GO:0050877~neurological system process	6	0.000267682	9.70703
GO:0009628~response to abiotic stimulus	6	0.000473494	8.62847
GO:0007186~G-protein coupled receptor protein signaling pathway	6	0.00199227	6.33929
GO:0022900~electron transport chain	4	0.0108961	8.28333
GO:0055114~oxidation reduction	10	0.0248306	2.26074
GO:0008610~lipid biosynthetic process	4	0.0251813	6.09069
11d VS 13d - UP
Term	Count	PValue	Fold Enrich.
GO:0050953~sensory perception of light stimulus	3	0.00987932	18.6375
GO:0007601~visual perception	3	0.00987932	18.6375
GO:0009416~response to light stimulus	3	0.0124487	16.5667
GO:0050890~cognition	3	0.0138317	15.6947
GO:0007600~sensory perception	3	0.0138317	15.6947
GO:0009314~response to radiation	3	0.0183585	13.5545
GO:0050877~neurological system process	3	0.0371766	9.31875
GO:0009628~response to abiotic stimulus	3	0.0461306	8.28333
11d VS 13d - DOWN
Term	Count	PValue	Fold Enrich.
GO:0022900~electron transport chain	4	0.00122172	17.287
GO:0007602~phototransduction	3	0.00259487	36.0145
GO:0008610~lipid biosynthetic process	4	0.00301838	12.711
GO:0009583~detection of light stimulus	3	0.00550282	24.9331
GO:0009582~detection of abiotic stimulus	3	0.00638562	23.1522
GO:0051606~detection of stimulus	3	0.00638562	23.1522
GO:0009581~detection of external stimulus	3	0.00638562	23.1522
GO:0007601~visual perception	3	0.00833084	20.2582
GO:0050953~sensory perception of light stimulus	3	0.00833084	20.2582
GO:0009416~response to light stimulus	3	0.0105087	18.0072
GO:0050890~cognition	3	0.0116823	17.0595
GO:0007600~sensory perception	3	0.0116823	17.0595
GO:0055114~oxidation reduction	7	0.0121044	3.30264
GO:0009314~response to radiation	3	0.0155303	14.7332
GO:0045333~cellular respiration	3	0.0213882	12.4666
GO:0015980~energy derivation by oxidation of organic compounds	3	0.0262949	11.1769
GO:0050877~neurological system process	3	0.0316147	10.1291
GO:0008299~isoprenoid biosynthetic process	2	0.0349658	54.0217
GO:0016126~sterol biosynthetic process	2	0.0349658	54.0217
GO:0009628~response to abiotic stimulus	3	0.0393108	9.00362
GO:0006091~generation of precursor metabolites and energy	4	0.0479562	4.59759

## Sheet: BP_13 VS 18
13d VS 18d - ALL
Term	Count	PValue	Fold Enrich.
GO:0006941~striated muscle contraction	5	0.000614821	10.4412
GO:0006955~immune response	7	0.000845258	5.68464
GO:0009583~detection of light stimulus	6	0.00112779	6.74661
GO:0007600~sensory perception	7	0.00116658	5.38545
GO:0050890~cognition	7	0.00116658	5.38545
GO:0051606~detection of stimulus	6	0.00165875	6.26471
GO:0009581~detection of external stimulus	6	0.00165875	6.26471
GO:0009582~detection of abiotic stimulus	6	0.00165875	6.26471
GO:0006936~muscle contraction	5	0.0019857	8.12092
GO:0003012~muscle system process	5	0.0019857	8.12092
GO:0007602~phototransduction	5	0.0019857	8.12092
GO:0019882~antigen processing and presentation	4	0.00279146	11.6941
GO:0050953~sensory perception of light stimulus	6	0.0032363	5.48162
GO:0007601~visual perception	6	0.0032363	5.48162
GO:0050877~neurological system process	8	0.00467758	3.65441
GO:0007186~G-protein coupled receptor protein signaling pathway	10	0.00483572	2.98319
GO:0009416~response to light stimulus	6	0.00567873	4.87255
GO:0009628~response to abiotic stimulus	8	0.0092112	3.24837
GO:0009314~response to radiation	6	0.0139828	3.98663
GO:0055114~oxidation reduction	25	0.0185047	1.59581
GO:0030239~myofibril assembly	5	0.0196933	4.56801
GO:0010927~cellular component assembly involved in morphogenesis	5	0.0244186	4.29931
GO:0055002~striated muscle cell development	6	0.0280262	3.3733
GO:0031032~actomyosin structure organization	5	0.0297729	4.06046
GO:0055001~muscle cell development	6	0.0325624	3.24837
13d VS 18d - UP
Term	Count	PValue	Fold Enrich.
GO:0006941~striated muscle contraction	5	5.18606e-05	19.5055
GO:0006936~muscle contraction	5	0.000176518	15.1709
GO:0003012~muscle system process	5	0.000176518	15.1709
GO:0006955~immune response	6	0.000328885	9.10256
GO:0019882~antigen processing and presentation	4	0.000436051	21.8462
GO:0007186~G-protein coupled receptor protein signaling pathway	7	0.00760967	3.9011
GO:0055002~striated muscle cell development	5	0.0130601	5.25148
GO:0055001~muscle cell development	5	0.0149151	5.05698
GO:0065004~protein-DNA complex assembly	4	0.0152409	7.28205
GO:0031497~chromatin assembly	4	0.0152409	7.28205
GO:0034728~nucleosome organization	4	0.0152409	7.28205
GO:0006334~nucleosome assembly	4	0.0152409	7.28205
GO:0006816~calcium ion transport	4	0.0182741	6.82692
GO:0030239~myofibril assembly	4	0.0182741	6.82692
GO:0010927~cellular component assembly involved in morphogenesis	4	0.0216185	6.42534
GO:0031032~actomyosin structure organization	4	0.0252752	6.06838
GO:0006323~DNA packaging	4	0.0292438	5.74899
GO:0051146~striated muscle cell differentiation	5	0.0295015	4.13753
GO:0042692~muscle cell differentiation	5	0.0295015	4.13753
GO:0015674~di-, tri-valent inorganic cation transport	4	0.0381097	5.20147
13d VS 18d - DOWN
Term	Count	PValue	Fold Enrich.
GO:0007600~sensory perception	5	0.00267085	8.07342
GO:0050890~cognition	5	0.00267085	8.07342
GO:0009583~detection of light stimulus	4	0.00727919	9.4397
GO:0051606~detection of stimulus	4	0.0090517	8.76543
GO:0009581~detection of external stimulus	4	0.0090517	8.76543
GO:0009582~detection of abiotic stimulus	4	0.0090517	8.76543
GO:0050953~sensory perception of light stimulus	4	0.0132948	7.66975
GO:0007601~visual perception	4	0.0132948	7.66975
GO:0050877~neurological system process	5	0.0180449	4.7936
GO:0009416~response to light stimulus	4	0.0184974	6.81756
GO:0009628~response to abiotic stimulus	5	0.0268313	4.26097
GO:0007602~phototransduction	3	0.0318176	10.2263
GO:0009314~response to radiation	4	0.0318395	5.578
GO:0006412~translation	11	0.0418757	1.99686

## Sheet: BP_18 VS 24
18d VS 24d - ALL
Term	Count	PValue	Fold Enrich.
GO:0006096~glycolysis	6	0.00320024	5.67784
GO:0019320~hexose catabolic process	6	0.00704683	4.76206
GO:0006007~glucose catabolic process	6	0.00704683	4.76206
GO:0046365~monosaccharide catabolic process	6	0.00704683	4.76206
GO:0006811~ion transport	12	0.00865456	2.42006
GO:0019318~hexose metabolic process	7	0.00926194	3.74408
GO:0044275~cellular carbohydrate catabolic process	6	0.0104897	4.34188
GO:0046164~alcohol catabolic process	6	0.0104897	4.34188
GO:0005996~monosaccharide metabolic process	7	0.0113726	3.58808
GO:0006006~glucose metabolic process	6	0.0133376	4.10066
GO:0016052~carbohydrate catabolic process	6	0.0166675	3.88484
18d VS 24d - UP
Term	Count	PValue	Fold Enrich.
GO:0006096~glycolysis	6	4.2927e-05	13.9869
GO:0019318~hexose metabolic process	7	6.88535e-05	9.22322
GO:0005996~monosaccharide metabolic process	7	8.80894e-05	8.83892
GO:0006007~glucose catabolic process	6	0.000104514	11.7309
GO:0046365~monosaccharide catabolic process	6	0.000104514	11.7309
GO:0019320~hexose catabolic process	6	0.000104514	11.7309
GO:0046164~alcohol catabolic process	6	0.000165191	10.6958
GO:0044275~cellular carbohydrate catabolic process	6	0.000165191	10.6958
GO:0006006~glucose metabolic process	6	0.000218576	10.1016
GO:0016052~carbohydrate catabolic process	6	0.000284219	9.56996
GO:0006091~generation of precursor metabolites and energy	6	0.016048	3.86871
GO:0006955~immune response	3	0.0328564	10.1016
18d VS 24d - DOWN
Term	Count	PValue	Fold Enrich.
GO:0006811~ion transport	10	0.00193062	3.39481
GO:0006355~regulation of transcription, DNA-dependent	11	0.012817	2.38525
GO:0051252~regulation of RNA metabolic process	11	0.013737	2.36054
GO:0030001~metal ion transport	5	0.0239107	4.40603
GO:0030902~hindbrain development	3	0.047731	8.28333

## Sheet: BP_24 VS 33
24d VS 33d - ALL
Term	Count	PValue	Fold Enrich.
GO:0055082~cellular chemical homeostasis	9	0.00202677	3.53821
GO:0048878~chemical homeostasis	9	0.00285681	3.37738
GO:0006941~striated muscle contraction	5	0.00541309	5.89701
GO:0014866~skeletal myofibril assembly	4	0.00635004	8.25581
GO:0006873~cellular ion homeostasis	8	0.00668031	3.30233
GO:0050801~ion homeostasis	8	0.00900708	3.14507
GO:0055002~striated muscle cell development	9	0.00905182	2.85778
GO:0030005~cellular di-, tri-valent inorganic cation homeostasis	6	0.00956056	4.12791
GO:0007049~cell cycle	16	0.00999428	2.00141
GO:0000279~M phase	9	0.0115489	2.75194
GO:0055001~muscle cell development	9	0.0115489	2.75194
GO:0055066~di-, tri-valent inorganic cation homeostasis	6	0.0140286	3.81038
GO:0030003~cellular cation homeostasis	6	0.0140286	3.81038
GO:0009070~serine family amino acid biosynthetic process	4	0.0144593	6.60465
GO:0031032~actomyosin structure organization	7	0.0154401	3.21059
GO:0003012~muscle system process	5	0.0159943	4.58656
GO:0006936~muscle contraction	5	0.0159943	4.58656
GO:0022402~cell cycle process	10	0.0162787	2.42818
GO:0022403~cell cycle phase	9	0.0180095	2.56215
GO:0055080~cation homeostasis	6	0.0197122	3.53821
GO:0006323~DNA packaging	7	0.0203362	3.04162
GO:0007010~cytoskeleton organization	12	0.0209327	2.10787
GO:0035023~regulation of Rho protein signal transduction	5	0.0241672	4.12791
GO:0007059~chromosome segregation	5	0.0241672	4.12791
GO:0050877~neurological system process	9	0.0320225	2.32195
GO:0000087~M phase of mitotic cell cycle	7	0.0330615	2.75194
GO:0015674~di-, tri-valent inorganic cation transport	7	0.0330615	2.75194
GO:0009063~cellular amino acid catabolic process	5	0.0344465	3.75264
GO:0046700~heterocycle catabolic process	5	0.0344465	3.75264
GO:0006816~calcium ion transport	6	0.0351332	3.09593
GO:0030239~myofibril assembly	6	0.0351332	3.09593
GO:0032989~cellular component morphogenesis	13	0.0356459	1.8829
GO:0051146~striated muscle cell differentiation	9	0.0380002	2.25159
GO:0042692~muscle cell differentiation	9	0.0380002	2.25159
GO:0006875~cellular metal ion homeostasis	4	0.0420634	4.71761
GO:0055065~metal ion homeostasis	4	0.0420634	4.71761
GO:0055074~calcium ion homeostasis	4	0.0420634	4.71761
GO:0006874~cellular calcium ion homeostasis	4	0.0420634	4.71761
GO:0042592~homeostatic process	14	0.0429764	1.77818
GO:0010927~cellular component assembly involved in morphogenesis	6	0.0450114	2.91382
GO:0009310~amine catabolic process	5	0.0468895	3.43992
24d VS 33d - UP
Term	Count	PValue	Fold Enrich.
GO:0006941~striated muscle contraction	5	0.000628996	10.3801
GO:0031032~actomyosin structure organization	7	0.000872389	5.6514
GO:0014866~skeletal myofibril assembly	4	0.00119608	14.5322
GO:0003012~muscle system process	5	0.00203012	8.07342
GO:0006936~muscle contraction	5	0.00203012	8.07342
GO:0055082~cellular chemical homeostasis	7	0.00214543	4.84405
GO:0048878~chemical homeostasis	7	0.00278525	4.62387
GO:0030239~myofibril assembly	6	0.00332157	5.44956
GO:0006816~calcium ion transport	6	0.00332157	5.44956
GO:0007010~cytoskeleton organization	10	0.00375624	3.09195
GO:0010927~cellular component assembly involved in morphogenesis	6	0.00444883	5.129
GO:0009063~cellular amino acid catabolic process	5	0.00476924	6.60553
GO:0030029~actin filament-based process	8	0.00483406	3.63304
GO:0050877~neurological system process	8	0.00483406	3.63304
GO:0030036~actin cytoskeleton organization	8	0.00483406	3.63304
GO:0030005~cellular di-, tri-valent inorganic cation homeostasis	5	0.00677662	6.05507
GO:0009310~amine catabolic process	5	0.00677662	6.05507
GO:0055002~striated muscle cell development	7	0.00683452	3.91251
GO:0007600~sensory perception	6	0.00747466	4.5891
GO:0050890~cognition	6	0.00747466	4.5891
GO:0055001~muscle cell development	7	0.00829957	3.7676
GO:0055074~calcium ion homeostasis	4	0.00896925	8.30409
GO:0006874~cellular calcium ion homeostasis	4	0.00896925	8.30409
GO:0006875~cellular metal ion homeostasis	4	0.00896925	8.30409
GO:0055065~metal ion homeostasis	4	0.00896925	8.30409
GO:0055066~di-, tri-valent inorganic cation homeostasis	5	0.00927347	5.58929
GO:0016054~organic acid catabolic process	5	0.00927347	5.58929
GO:0046395~carboxylic acid catabolic process	5	0.00927347	5.58929
GO:0030003~cellular cation homeostasis	5	0.00927347	5.58929
GO:0006873~cellular ion homeostasis	6	0.00942515	4.35965
GO:0009628~response to abiotic stimulus	8	0.00950591	3.22937
GO:0050801~ion homeostasis	6	0.0117001	4.15205
GO:0015674~di-, tri-valent inorganic cation transport	6	0.0117001	4.15205
GO:0055080~cation homeostasis	5	0.0123014	5.19006
GO:0006754~ATP biosynthetic process	9	0.0127931	2.78275
GO:0046034~ATP metabolic process	9	0.0144804	2.72478
GO:0009152~purine ribonucleotide biosynthetic process	10	0.0153152	2.50555
GO:0007186~G-protein coupled receptor protein signaling pathway	9	0.0163244	2.66917
GO:0009150~purine ribonucleotide metabolic process	10	0.0170383	2.46308
GO:0006811~ion transport	16	0.0171315	1.90586
GO:0009206~purine ribonucleoside triphosphate biosynthetic process	9	0.0183327	2.61579
GO:0009142~nucleoside triphosphate biosynthetic process	9	0.0183327	2.61579
GO:0009201~ribonucleoside triphosphate biosynthetic process	9	0.0183327	2.61579
GO:0009145~purine nucleoside triphosphate biosynthetic process	9	0.0183327	2.61579
GO:0007602~phototransduction	4	0.0194392	6.45874
GO:0007601~visual perception	5	0.0200878	4.5413
GO:0050953~sensory perception of light stimulus	5	0.0200878	4.5413
GO:0009141~nucleoside triphosphate metabolic process	9	0.0205126	2.5645
GO:0009199~ribonucleoside triphosphate metabolic process	9	0.0205126	2.5645
GO:0009144~purine nucleoside triphosphate metabolic process	9	0.0205126	2.5645
GO:0009205~purine ribonucleoside triphosphate metabolic process	9	0.0205126	2.5645
GO:0043623~cellular protein complex assembly	6	0.0206889	3.63304
GO:0009260~ribonucleotide biosynthetic process	10	0.0209041	2.38232
GO:0051146~striated muscle cell differentiation	7	0.0220825	3.08258
GO:0042692~muscle cell differentiation	7	0.0220825	3.08258
GO:0006164~purine nucleotide biosynthetic process	10	0.0230583	2.3439
GO:0009259~ribonucleotide metabolic process	10	0.0230583	2.3439
GO:0006163~purine nucleotide metabolic process	10	0.0304704	2.23572
GO:0009165~nucleotide biosynthetic process	11	0.0318086	2.10334
GO:0034622~cellular macromolecular complex assembly	8	0.0342712	2.52733
GO:0046700~heterocycle catabolic process	4	0.0345074	5.28442
GO:0032989~cellular component morphogenesis	9	0.0375687	2.29455
GO:0034621~cellular macromolecular complex subunit organization	8	0.0420505	2.42203
GO:0034404~nucleobase, nucleoside and nucleotide biosynthetic process	11	0.0466222	1.9735
GO:0034654~nucleobase, nucleoside, nucleotide and nucleic acid biosynthetic process	11	0.0466222	1.9735
24d VS 33d - DOWN
Term	Count	PValue	Fold Enrich.
GO:0000279~M phase	9	5.39664e-05	6.1358
GO:0022403~cell cycle phase	9	9.5163e-05	5.71264
GO:0007049~cell cycle	13	0.000148002	3.6257
GO:0022402~cell cycle process	9	0.000319919	4.87255
GO:0051301~cell division	9	0.000396107	4.73333
GO:0000087~M phase of mitotic cell cycle	7	0.000609558	6.1358
GO:0007059~chromosome segregation	5	0.00131708	9.2037
GO:0006323~DNA packaging	6	0.00266524	5.81287
GO:0000278~mitotic cell cycle	7	0.00309537	4.60185
GO:0007067~mitosis	6	0.00340186	5.52222
GO:0000280~nuclear division	6	0.00340186	5.52222
GO:0048285~organelle fission	6	0.00340186	5.52222
GO:0051276~chromosome organization	9	0.0124827	2.80791
GO:0030261~chromosome condensation	3	0.0161197	13.8056
GO:0009070~serine family amino acid biosynthetic process	3	0.0259222	11.0444
GO:0006457~protein folding	8	0.0466591	2.37515

## Sheet: KEGG_1 VS 4
	1d VS 4d - ALL
	Term	Count	PValue	Fold Enrich.
	dre04080:Neuroactive ligand-receptor interaction	11	9.83802e-06	4.93541
	dre00350:Tyrosine metabolism	7	0.00826787	3.55948
	dre00982:Drug metabolism	6	0.00856117	4.16043
	dre00830:Retinol metabolism	6	0.0358886	3.05098
	dre00500:Starch and sucrose metabolism	7	0.0365371	2.66961
	dre00980:Metabolism of xenobiotics by cytochrome P450	5	0.0441407	3.46702
	dre00480:Glutathione metabolism	7	0.0457702	2.54248
	dre00010:Glycolysis / Gluconeogenesis	10	0.0498418	2.00722
	1d VS 4d - UP
	Term	Count	PValue	Fold Enrich.
	dre04080:Neuroactive ligand-receptor interaction	9	4.05039e-05	5.88403
	dre00350:Tyrosine metabolism	7	0.00116139	5.18667
	dre00982:Drug metabolism	5	0.0122423	5.05195
	dre00830:Retinol metabolism	5	0.0382197	3.70476
	dre04260:Cardiac muscle contraction	9	0.0415969	2.22286
	dre00010:Glycolysis / Gluconeogenesis	8	0.0466996	2.33985
	1d VS 4d - DOWN
	Term	Count	PValue	Fold Enrich.
	dre00500:Starch and sucrose metabolism	4	0.0495846	4.64478
	TISSUE - ALL
	Term	Count	PValue	Fold Enrich.
	Whole	108	4.43509e-07	1.56089
	Larvae	40	1.54706e-06	2.20066
	Gut	22	9.72975e-06	2.83679
	Pooled	55	0.00311033	1.45476
	Eye	64	0.0145094	1.31383
	Liver	25	0.0463801	1.47366

## Sheet: KEGG_4 VS 6
4d VS 6d - ALL
Term	Count	PValue	Fold Enrich.
dre00100:Steroid biosynthesis	11	7.37412e-10	10.8056
dre03320:PPAR signaling pathway	11	0.000122116	4.1828
dre00982:Drug metabolism	6	0.00119754	6.42975
dre00980:Metabolism of xenobiotics by cytochrome P450	5	0.00992932	5.35813
dre00900:Terpenoid backbone biosynthesis	4	0.0158675	6.73593
dre00830:Retinol metabolism	5	0.0315208	3.92929
dre00640:Propanoate metabolism	6	0.0382719	3.0751
4d VS 6d - UP
Term	Count	PValue	Fold Enrich.
dre00100:Steroid biosynthesis	10	7.58162e-10	14.5693
dre03320:PPAR signaling pathway	10	2.83974e-05	5.63972
dre00982:Drug metabolism	5	0.00232316	7.94688
dre00900:Terpenoid backbone biosynthesis	4	0.00518592	9.99037
dre00640:Propanoate metabolism	6	0.00772678	4.56082
dre00620:Pyruvate metabolism	6	0.0132057	4.03457
dre00010:Glycolysis / Gluconeogenesis	7	0.0175841	3.22058
dre00980:Metabolism of xenobiotics by cytochrome P450	4	0.0207214	6.35751
dre04260:Cardiac muscle contraction	7	0.0377718	2.7196
dre00830:Retinol metabolism	4	0.0485165	4.66217
TISSUE - ALL
Term	Count	PValue	Fold Enrich.
Whole	88	6.07971e-10	1.88712
Gut	17	3.41844e-05	3.25254
Liver	21	0.00873482	1.83673
Larvae	20	0.0337145	1.63265

## Sheet: KEGG_ 6 VS 11
6d VS 11d - ALL
Term	Count	PValue	Fold Enrich.
dre04080:Neuroactive ligand-receptor interaction	10	3.20425e-07	8.63485
dre00030:Pentose phosphate pathway	6	0.0132894	4.00343
6d VS 11d - UP
Term	Count	PValue	Fold Enrich.
dre00030:Pentose phosphate pathway	5	0.00556809	6.54882
dre00010:Glycolysis / Gluconeogenesis	6	0.00808307	4.54971
dre00051:Fructose and mannose metabolism	4	0.0181015	6.77996
dre00500:Starch and sucrose metabolism	4	0.0282395	5.76296
6d VS 11d - DOWN
Term	Count	PValue	Fold Enrich.
dre04080:Neuroactive ligand-receptor interaction	7	1.08935e-05	11.8649
dre04260:Cardiac muscle contraction	6	0.0164204	3.84198
dre03010:Ribosome	7	0.0386975	2.68938
TISSUE - ALL
Term	Count	PValue	Fold Enrich.
Lens	7	8.7642e-07	13.8367
Eye	56	1.04654e-06	1.9275
Larvae	27	1.75594e-05	2.4906
Pooled	41	0.000168844	1.81828
Whole	54	0.0264546	1.30855
TISSUE - UP
Term	Count	PValue	Fold Enrich.
Whole	34	0.000759873	1.7782
PCR rescue	8	0.00804553	3.41295
Larvae	12	0.0105156	2.38906
TISSUE - DOWN
Term	Count	PValue	Fold Enrich.
Eye	49	3.7304e-13	3.06647
Lens	7	2.35621e-08	25.1576
Pooled	27	0.000175567	2.1771
Larvae	16	0.00072942	2.68347

[truncated: 4 more sheets: KEGG_11 VS 13, KEGG_13 VS 18, KEGG_18 VS 24, KEGG_24 VS 33]
