# Supplementary material for: Exploring the larval transcriptome of the common sole (Solea solea L.)
Source: BMC Genomics. 2013 May 10;14:315. doi: 10.1186/1471-2164-14-315 (PMC3659078; doi:10.1186/1471-2164-14-315)
Supplement: Additional file 5 — List of significant probes identified by SAM quantitative analysis. Microarray probes significantly correlated to samples projection on PCA Y-axis. Probes highlighted in red are those found positively correlated to samples projection on PCA Y-axis while probes highlighted in green are those found negatively correlated to samples projection on PCA Y-axis. Annotation for each probe is also reported. [file 1471-2164-14-315-S5.xls]

## Sheet: Foglio1
Seq_name in red: positively correlated transcripts
Seq_name in green: negatively correlated trancripts
		ANNOTATION
		NCBI nr Prot	SwissProt	ENSEMBL TRANSCRIPTS							ENSEMBLE PROTEINS							NCBI nr Nucl
	Seq_Name			Human	Mouse	D. rerio	G. aculeatus	O. latipes	T. nigroviridis	T. rubripes	Human	Mouse	D. rerio	G. aculeatus	O. latipes	T. nigroviridis	T. rubripes
POSITIVELY CORRELATED	AS_isotig00984																	gasterosteus aculeatus clone ch213- complete sequence
	AS_isotig01006																	dicentrarchus labrax hmg- reductase complete cds
	AS_isotig01012																	solea senegalensis c-type lysozyme (c-lyz) complete cds
	AS_isotig01382																	dicentrarchus labrax chromosome sequence corresponding to linkage group complete sequence
	AS_isotig01799	gi|170321867|dbj|BAG14278.1|g-type lysozyme [Solea senegalensis]	gi|47117028|sp|Q90VZ3.1|LYG_PAROLRecName: Full=Lysozyme g; AltName: Full=1,4-beta-N-acetylmuramidase	ENST00000534944	ENSMUST00000164290	ENSDART00000074683	ENSGACT00000025595	ENSORLT00000000383	ENSTNIT00000017348	ENSTRUT00000008742	ENSP00000327533	ENSMUSP00000077422	ENSDARP00000096987	ENSGACP00000025549	ENSORLP00000000383	ENSTNIP00000017132	ENSTRUP00000008691	solea senegalensis partial mrna for g-type lysozyme (lysg gene)
	AS_isotig01831																	dicentrarchus labrax chromosome sequence corresponding to linkage group bottom complete sequence
	AS_isotig01859																	dicentrarchus labrax chromosome sequence corresponding to linkage group complete sequence
	AS_isotig01921																	solea senegalensis mx protein complete cds
	AS_isotig03824																	tetraodon nigroviridis full-length cdna
	AS_isotig04994																	tetraodon nigroviridis full-length cdna
	AS_isotig05105																	salmo salar clone ssal-rgf-514-197 squalene synthetase partial cds
	AS_isotig05563				ENSMUST00000077868	ENSDART00000123062												dicentrarchus labrax chromosome sequence corresponding to linkage group complete sequence
	AS_isotig05899																	oreochromis mossambicus clone ssh #30 ring finger protein 128-like complete cds
	AS_isotig06784	gi|77403694|dbj|BAE46429.1|ORF2-encoded protein [Danio rerio]				ENSDART00000137793	ENSGACT00000009943						ENSDARP00000109155		ENSORLP00000024052			dicentrarchus labrax chromosome sequence corresponding to linkage group top complete sequence
	AS_isotig07026																	dicentrarchus labrax chromosome sequence corresponding to linkage group top complete sequence
	AS_isotig07545	gi|113679116|ref|NP_001038862.1|hypothetical protein LOC751683 [Danio rerio]	gi|1352938|sp|P47173.1|YJ9J_YEASTRecName: Full=Uncharacterized protein YJR142W			ENSDART00000080832	ENSGACT00000004766	ENSORLT00000023508	ENSTNIT00000010550				ENSDARP00000075278	ENSGACP00000004752	ENSORLP00000023507			osmerus mordax clone omor-eva-517-135 nudix hydrolase chloroplast precursor complete cds
	AS_isotig08353																	lithognathus mormyrus clone lithmor595 mrna sequence
	AS_isotig08712																	zebrafish dna sequence from clone dkey- complete sequence
	AS_isotig09316																	tetraodon nigroviridis full-length cdna
	AS_isotig09887																	solea senegalensis t mrna for thyroid hormone receptor alpha complete cds
	AS_isotig11549																	anoplopoma fimbria clone afim-evh-010-352 tumor susceptibility gene 101 protein complete cds
	AS_isotig11667																	salmo salar 5-nucleotidase domain-containing protein 1 mrna
	AS_isotig12396																	dicentrarchus labrax chromosome sequence corresponding to linkage group bottom complete sequence
	AS_isotig12534																	platichthys stellatus mitochondrial phosphoenolpyruvate carboxykinase 2 complete cds nuclear gene for mitochondrial product
	AS_isotig13970				ENSMUST00000170001	ENSDART00000086053
	AS_isotig14256																	dicentrarchus labrax chromosome sequence corresponding to linkage group bottom complete sequence
	AS_isotig15016	gi|77563563|gb|ABB00038.1|reverse transcriptase family member [Glycine max]	gi|2851550|sp|Q03278.2|PO21_NASVIRecName: Full=Retrovirus-related Pol polyprotein from type-1 retrotransposable element R2; AltName: Full=Retrovirus-related Pol polyprotein from type I retrotransposable element R2; Includes: RecName: Full=Reverse transcriptase; Includes: RecName: Full=Endonuclease					ENSORLT00000006644	ENSTNIT00000022623	ENSTRUT00000035915			ENSDARP00000109971	ENSGACP00000000161	ENSORLP00000006643	ENSTNIP00000022384	ENSTRUP00000035787	oryzias dancena retinoid x receptor beta partial cds collagen type xi alpha 2 preprotein estradiol 17 beta-dehydrogenase 8 and bromodomain containing 2 and non-classical mhc class i antigen (orda-uda) orda-uda*101 complete cds transporter 2 atp-binding cassette sub-family b partial cds proteasome beta 9 subunit proteasome beta 9 like subunit proteasome subunit beta type 10 and proteasome beta 8 s…
	AS_isotig15756	gi|301618553|ref|XP_002938678.1|PREDICTED: ovochymase-2-like [Xenopus (Silurana) tropicalis]	gi|1705913|sp|P55091.1|CTRC_RATRecName: Full=Chymotrypsin-C; AltName: Full=Caldecrin; AltName: Full=Serum calcium-decreasing factor; Flags: Precursor	ENST00000263377	ENSMUST00000134565	ENSDART00000136765	ENSGACT00000022897	ENSORLT00000005769	ENSTNIT00000014181	ENSTRUT00000032551	ENSP00000352639	ENSMUSP00000024200	ENSDARP00000123140	ENSGACP00000022854	ENSORLP00000005703	ENSTNIP00000013986	ENSTRUP00000032427	tetraodon nigroviridis full-length cdna
	AS_isotig16495																	takifugu rubripes frclic6 complete sequence frrunx1 complete cds and and frfarp1l complete sequence
	AS_isotig16932																	solea senegalensis 17-beta hydroxysteroid dehydrogenase complete cds
	AS_isotig17068			ENST00000464673	ENSMUST00000105694	ENSDART00000075796	ENSGACT00000011245											gasterosteus aculeatus clone cnb171-b08 mrna sequence
	AS_isotig20528																	paralichthys olivaceus irf10 gene for interferon regulatory factor complete cds
	AS_isotig21797																	zebrafish dna sequence from clone dkey-112e7 in linkage group 4 contains the 5 end of the foxp2 gene for forkhead box the sreb2 gene for sreb2 and two complete sequence
	N_isotig00278	gi|68372820|ref|XP_687148.1|PREDICTED: amine sulfotransferase [Danio rerio]	gi|81870421|sp|O35403.1|ST3A1_MOUSERecName: Full=Amine sulfotransferase; AltName: Full=SULT-X2; AltName: Full=Sulfotransferase 3A1; Short=ST3A1	ENST00000272452	ENSMUST00000092597	ENSDART00000019785	ENSGACT00000019236		ENSTNIT00000020359	ENSTRUT00000006263	ENSP00000272452	ENSMUSP00000090259	ENSDARP00000011877	ENSGACP00000019198	ENSORLP00000007258	ENSTNIP00000020128	ENSTRUP00000004595	anoplopoma fimbria clone afim-evh-013-233 amine sulfotransferase complete cds
	N_isotig00337	gi|157423543|gb|AAI53492.1|Idh1 protein [Danio rerio]				ENSDART00000007789	ENSGACT00000012129		ENSTNIT00000014707	ENSTRUT00000014357			ENSDARP00000023774			ENSTNIP00000014508	ENSTRUP00000014291	gasterosteus aculeatus clone cnb287-b10 mrna sequence
	N_isotig00354	gi|50927292|gb|AAH79529.1|Carboxyl ester lipase, tandem duplicate 1 [Danio rerio]	gi|251757481|sp|P19835.3|CEL_HUMANRecName: Full=Bile salt-activated lipase; Short=BAL; AltName: Full=Bile salt-stimulated lipase; Short=BSSL; AltName: Full=Bucelipase; AltName: Full=Carboxyl ester lipase; AltName: Full=Cholesterol esterase; AltName: Full=Pancreatic lysophospholipase; AltName: Full=Sterol esterase; Flags: Precursor			ENSDART00000124517	ENSGACT00000024004	ENSORLT00000020574	ENSTNIT00000006125	ENSTRUT00000034641	ENSP00000304021	ENSMUSP00000028161	ENSDARP00000116496	ENSGACP00000023957	ENSORLP00000020573	ENSTNIP00000008335	ENSTRUP00000034512	danio rerio carboxyl ester like mrna
	N_isotig00376					ENSDART00000144830	ENSGACT00000000008	ENSORLT00000013638	ENSTNIT00000009507									dicentrarchus labrax chromosome sequence corresponding to linkage group top complete sequence
	N_isotig00377					ENSDART00000102658	ENSGACT00000003997	ENSORLT00000013638	ENSTNIT00000009507									dicentrarchus labrax chromosome sequence corresponding to linkage group top complete sequence
	N_isotig00689	gi|325111375|gb|ADY80025.1|glutathione S-transferase theta b [Oplegnathus fasciatus]	gi|1170112|sp|P20135.3|GSTT1_CHICKRecName: Full=Glutathione S-transferase theta-1; AltName: Full=GST class-theta; AltName: Full=GST-CL1	ENST00000443377	ENSMUST00000001715	ENSDART00000015841	ENSGACT00000019523	ENSORLT00000025588	ENSTNIT00000005147	ENSTRUT00000023216	ENSP00000248935	ENSMUSP00000113839	ENSDARP00000010116	ENSGACP00000019485	ENSORLP00000024982	ENSTNIP00000005001	ENSTRUP00000023120	oplegnathus fasciatus glutathione s-transferase theta b complete cds
	N_isotig00713	gi|229365834|gb|ACQ57897.1|Dehydrogenase/reductase SDR family member 4 [Anoplopoma fimbria]	gi|308153436|sp|Q8WNV7.2|DHRS4_PIGRecName: Full=Dehydrogenase/reductase SDR family member 4; AltName: Full=NADPH-dependent carbonyl reductase/NADP-retinol dehydrogenase; Short=CR; Short=PHCR; AltName: Full=NADPH-dependent retinol dehydrogenase/reductase; Short=NDRD; AltName: Full=Peroxisomal short-chain alcohol dehydrogenase; Short=PSCD	ENST00000313250	ENSMUST00000022821	ENSDART00000124653	ENSGACT00000025421	ENSORLT00000009298	ENSTNIT00000017061	ENSTRUT00000022755	ENSP00000326219	ENSMUSP00000022821	ENSDARP00000106922	ENSGACP00000025372	ENSORLP00000009297	ENSTNIP00000016847	ENSTRUP00000022661	anoplopoma fimbria clone afim-evh-528-082 dehydrogenase reductase sdr family member 4 complete cds
	N_isotig01074	gi|213511424|ref|NP_001134825.1|Cytosolic sulfotransferase 3 [Salmo salar]	gi|51701960|sp|Q6PH37.1|ST1S1_DANRERecName: Full=Cytosolic sulfotransferase 1; AltName: Full=SULT1 ST1	ENST00000409309	ENSMUST00000024738	ENSDART00000038924	ENSGACT00000003836	ENSORLT00000013541	ENSTNIT00000001364	ENSTRUT00000008610	ENSP00000333310	ENSMUSP00000024738	ENSDARP00000034116	ENSGACP00000003811	ENSORLP00000013540	ENSTNIP00000001656	ENSTRUP00000008559	tetraodon nigroviridis full-length cdna
	N_isotig01122	gi|229366624|gb|ACQ58292.1|Trans-1,2-dihydrobenzene-1,2-diol dehydrogenase [Anoplopoma fimbria]	gi|166198637|sp|Q642M9.2|DHDH_DANRERecName: Full=Trans-1,2-dihydrobenzene-1,2-diol dehydrogenase; AltName: Full=D-xylose 1-dehydrogenase; AltName: Full=D-xylose-NADP dehydrogenase; AltName: Full=Dimeric dihydrodiol dehydrogenase			ENSDART00000134144	ENSGACT00000021954	ENSORLT00000016549	ENSTNIT00000004494	ENSTRUT00000032954	ENSP00000221403	ENSMUSP00000131995	ENSDARP00000115782	ENSGACP00000021913	ENSORLP00000016548	ENSTNIP00000004355	ENSTRUP00000032829	anoplopoma fimbria clone afim-evh-009-247 trans- -dihydrobenzene- -diol dehydrogenase complete cds
	N_isotig01133	gi|225705978|gb|ACO08835.1|Brain protein 44-like protein [Osmerus mordax]	gi|51702213|sp|P63030.1|BR44L_MOUSERecName: Full=Brain protein 44-like protein	ENST00000360961	ENSMUST00000165094	ENSDART00000137572	ENSGACT00000021236	ENSORLT00000012741	ENSTNIT00000017013	ENSTRUT00000003257	ENSP00000354223	ENSMUSP00000045654	ENSDARP00000115443	ENSGACP00000021195	ENSORLP00000012740	ENSTNIP00000016799	ENSTRUP00000003238	anoplopoma fimbria clone afim-evh-529-307 brain protein 44-like protein complete cds
	N_isotig01170	gi|229366312|gb|ACQ58136.1|Carboxypeptidase A2 precursor [Anoplopoma fimbria]	gi|294862522|sp|P48052.3|CBPA2_HUMANRecName: Full=Carboxypeptidase A2; Flags: Precursor	ENST00000222481	ENSMUST00000096066	ENSDART00000064204	ENSGACT00000012799	ENSORLT00000001178	ENSTNIT00000002322	ENSTRUT00000043949	ENSP00000222481	ENSMUSP00000093771	ENSDARP00000064203	ENSGACP00000012775	ENSORLP00000001177	ENSTNIP00000002848	ENSTRUP00000029636	paralichthys olivaceus cpa2 mrna for carboxypeptidase complete cds
	N_isotig01171	gi|319655711|ref|NP_571526.2|interphotoreceptor retinoid-binding protein [Danio rerio]	gi|78099779|sp|P49194.3|RET3_MOUSERecName: Full=Retinol-binding protein 3; AltName: Full=Interphotoreceptor retinoid-binding protein; Short=IRBP; AltName: Full=Interstitial retinol-binding protein; Flags: Precursor	ENST00000224600	ENSMUST00000035695	ENSDART00000147532	ENSGACT00000006488	ENSORLT00000025164	ENSTNIT00000007514	ENSTRUT00000044014	ENSP00000224600	ENSMUSP00000040249	ENSDARP00000118871	ENSGACP00000006471	ENSORLP00000025163	ENSTNIP00000007356	ENSTRUP00000043868	tetraodon nigroviridis full-length cdna
	N_isotig01189	gi|213515112|ref|NP_001133258.1|Globoside alpha-1,3-N-acetylgalactosaminyltransferase 1 [Salmo salar]	gi|73921299|sp|Q5ZLK4.1|GBGT1_CHICKRecName: Full=Globoside alpha-1,3-N-acetylgalactosaminyltransferase 1; AltName: Full=Forssman glycolipid synthase-like protein		ENSMUST00000030585	ENSDART00000019992	ENSGACT00000019603				ENSP00000439154	ENSMUSP00000127071	ENSDARP00000116300	ENSGACP00000019565	ENSORLP00000012717	ENSTNIP00000017824	ENSTRUP00000037469	engraulis encrasicolus clone ee5-360 microsatellite sequence
	N_isotig01207	gi|47219421|emb|CAG01584.1|unnamed protein product [Tetraodon nigroviridis]	gi|90101398|sp|Q3U9G9.2|LBR_MOUSERecName: Full=Lamin-B receptor; AltName: Full=Integral nuclear envelope inner membrane protein	ENST00000441022	ENSMUST00000005003	ENSDART00000042162	ENSGACT00000026851	ENSORLT00000013411	ENSTNIT00000013913	ENSTRUT00000002946	ENSP00000415428	ENSMUSP00000005003	ENSDARP00000042161	ENSGACP00000026799	ENSORLP00000013410	ENSTNIP00000013719	ENSTRUP00000002929	gasterosteus aculeatus clone cfw279-a01 mrna sequence
	N_isotig01324	gi|169146688|emb|CAQ15540.1|novel protein similar to vertebrate proline rich 6 (PRR6) [Danio rerio]	gi|109892841|sp|Q9CXS4.2|CENPV_MOUSERecName: Full=Centromere protein V; Short=CENP-V; AltName: Full=Proline-rich protein 6	ENST00000299736	ENSMUST00000123542	ENSDART00000148021	ENSGACT00000026823	ENSORLT00000015033		ENSTRUT00000001622	ENSP00000299736	ENSMUSP00000018653	ENSDARP00000112607	ENSGACP00000026771	ENSORLP00000015032		ENSTRUP00000001614	tetraodon nigroviridis full-length cdna
	N_isotig01482	gi|47225978|emb|CAG04352.1|unnamed protein product [Tetraodon nigroviridis]	gi|92081397|sp|Q6NV34.1|DECR2_DANRERecName: Full=Peroxisomal 2,4-dienoyl-CoA reductase; AltName: Full=2,4-dienoyl-CoA reductase 2	ENST00000429116		ENSDART00000066558	ENSGACT00000011240	ENSORLT00000009414	ENSTNIT00000015999	ENSTRUT00000038702	ENSP00000400374	ENSMUSP00000045621	ENSDARP00000066557	ENSGACP00000011217	ENSORLP00000009413	ENSTNIP00000015790	ENSTRUP00000038563	tetraodon nigroviridis full-length cdna
	N_isotig01509	gi|119584918|gb|EAW64514.1|acetyl-Coenzyme A acyltransferase 1 (peroxisomal 3-oxoacyl-Coenzyme A thiolase), isoform CRA_b [Homo sapiens]	gi|73920959|sp|P21775.2|THIKA_RATRecName: Full=3-ketoacyl-CoA thiolase A, peroxisomal; AltName: Full=Acetyl-CoA acyltransferase A; AltName: Full=Beta-ketothiolase A; AltName: Full=Peroxisomal 3-oxoacyl-CoA thiolase A; Flags: Precursor	ENST00000358122	ENSMUST00000063335	ENSDART00000007997	ENSGACT00000026085	ENSORLT00000008671		ENSTRUT00000024196	ENSP00000350838	ENSMUSP00000067686	ENSDARP00000017622	ENSGACP00000026034	ENSORLP00000008670		ENSTRUP00000024097	ictalurus punctatus peroxisomal 3-ketoacyl- thiolase a mrna
	N_isotig01569	gi|41054505|ref|NP_955927.1|WD repeat and SOCS box-containing protein 1 [Danio rerio]	gi|82240448|sp|Q7T2F6.1|WSB1_DANRERecName: Full=WD repeat and SOCS box-containing protein 1; Short=WSB-1	ENST00000262394	ENSMUST00000017821	ENSDART00000008854	ENSGACT00000018085	ENSORLT00000017244	ENSTNIT00000007811	ENSTRUT00000011724	ENSP00000262394	ENSMUSP00000017821	ENSDARP00000005989	ENSGACP00000018050	ENSORLP00000017243	ENSTNIP00000007650	ENSTRUP00000011664	takifugu rubripes wsb1 protein mrna
	N_isotig01617	gi|41282194|ref|NP_955839.2|glutamate dehydrogenase 1b [Danio rerio]	gi|13959323|sp|P82264.1|DHE3_CHAACRecName: Full=Glutamate dehydrogenase, mitochondrial; Short=GDH	ENST00000513510	ENSMUST00000022322	ENSDART00000101042	ENSGACT00000003741	ENSORLT00000013068	ENSTNIT00000008176	ENSTRUT00000000723	ENSP00000277865	ENSMUSP00000022322	ENSDARP00000017123	ENSGACP00000003729	ENSORLP00000013067	ENSTNIP00000008014	ENSTRUP00000000720	gasterosteus aculeatus clone cfw245-f08 mrna sequence
	N_isotig01631	gi|78523100|gb|ABB46295.1|four and a half LIM domains protein 2 [Sparus aurata]	gi|116241364|sp|Q14192.3|FHL2_HUMANRecName: Full=Four and a half LIM domains protein 2; Short=FHL-2; AltName: Full=LIM domain protein DRAL; AltName: Full=Skeletal muscle LIM-protein 3; Short=SLIM-3	ENST00000358129	ENSMUST00000008280	ENSDART00000061577	ENSGACT00000003961	ENSORLT00000015628	ENSTNIT00000001050	ENSTRUT00000034737	ENSP00000344266	ENSMUSP00000008280	ENSDARP00000061576	ENSGACP00000003955	ENSORLP00000015627	ENSTNIP00000020312	ENSTRUP00000034611	sparus aurata four and a half lim domains protein 2 complete cds
	N_isotig01667	gi|47222600|emb|CAG02965.1|unnamed protein product [Tetraodon nigroviridis]				ENSDART00000103857		ENSORLT00000003307					ENSDARP00000094633		ENSORLP00000003306		ENSTRUP00000001225	danio rerio zgc:162509 (zgc:162509) mrna
	N_isotig01825	gi|47215577|emb|CAG10748.1|unnamed protein product [Tetraodon nigroviridis]	gi|82197998|sp|Q63ZT8.1|AL1L1_XENTRRecName: Full=Aldehyde dehydrogenase family 1 member L1; AltName: Full=Cytosolic 10-formyltetrahydrofolate dehydrogenase; Short=10-FTHFDH; Short=FDH	ENST00000393434	ENSMUST00000032175	ENSDART00000112636	ENSGACT00000014980	ENSORLT00000011904	ENSTNIT00000020870	ENSTRUT00000014844	ENSP00000258494	ENSMUSP00000032175	ENSDARP00000099570	ENSGACP00000014952	ENSORLP00000011903	ENSTNIP00000020637	ENSTRUP00000014772	tetraodon nigroviridis full-length cdna
	N_isotig01869	gi|225707046|gb|ACO09369.1|Alpha-aspartyl dipeptidase [Osmerus mordax]	gi|20139021|sp|Q91642.1|PEPE_XENLARecName: Full=Alpha-aspartyl dipeptidase; AltName: Full=Asp-specific dipeptidase; AltName: Full=Dipeptidase E			ENSDART00000146585		ENSORLT00000017724		ENSTRUT00000030724			ENSDARP00000114964		ENSORLP00000017723		ENSTRUP00000030607	osmerus mordax clone omor-eva-005-204 alpha-aspartyl dipeptidase complete cds
	N_isotig01887					ENSDART00000033037
	N_isotig02039							ENSORLT00000015380	ENSTNIT00000013189	ENSTRUT00000031725					ENSORLP00000015379	ENSTNIP00000012997	ENSTRUP00000031602	dicentrarchus labrax chromosome sequence corresponding to linkage group bottom complete sequence
	N_isotig02091	gi|47229707|emb|CAG06903.1|unnamed protein product [Tetraodon nigroviridis]	gi|81880060|sp|Q99JW2.1|ACY1_MOUSERecName: Full=Aminoacylase-1; Short=ACY-1; AltName: Full=N-acyl-L-amino-acid amidohydrolase	ENST00000404366	ENSMUST00000024031	ENSDART00000056151	ENSGACT00000002028	ENSORLT00000002761	ENSTNIT00000017953	ENSTRUT00000036494	ENSP00000384296	ENSMUSP00000024031	ENSDARP00000056150	ENSGACP00000002025	ENSORLP00000002760	ENSTNIP00000017730	ENSTRUP00000036363	salmo salar clone ssal-rgf-541-383 aminoacylase-1 complete cds
	N_isotig02134	gi|317418750|emb|CBN80788.1|'Glutaminase kidney isoform, mitochondrial ' [Dicentrarchus labrax]					ENSGACT00000007737											dicentrarchus labrax chromosome sequence corresponding to linkage group top complete sequence
	N_isotig02156					ENSDART00000054153												solea senegalensis pgrp2 gene for peptidoglycan recognition protein ii and lysg gene for g-type bac clone 4 21n
	N_isotig02181					ENSDART00000005895
	N_isotig02196	gi|229367648|gb|ACQ58804.1|Lipopolysaccharide-induced tumor necrosis factor-alpha factor homolog [Anoplopoma fimbria]	gi|81941487|sp|Q6GZQ0.1|075L_FRG3GRecName: Full=Uncharacterized protein 075L								ENSP00000340118	ENSMUSP00000112667	ENSDARP00000101199	ENSGACP00000025043	ENSORLP00000014581	ENSTNIP00000017085	ENSTRUP00000029802	epinephelus coioides lps-induced tumor necrosis factor-alpha complete cds
	N_isotig02221	gi|45767835|gb|AAH67696.1|Bcdo2l protein [Danio rerio]	gi|75042584|sp|Q5RF16.1|BCDO2_PONABRecName: Full=Beta,beta-carotene 9',10'-oxygenase; AltName: Full=B-diox-II; AltName: Full=Beta-carotene dioxygenase 2			ENSDART00000002221	ENSGACT00000014093	ENSORLT00000013333	ENSTNIT00000006749	ENSTRUT00000001311	ENSP00000376752	ENSMUSP00000112727	ENSDARP00000013052	ENSGACP00000014068	ENSORLP00000009592	ENSTNIP00000006598	ENSTRUP00000001305	danio rerio beta-carotene 15-dioxygenase mrna (cdna clone image:6960682) partial cds
	N_isotig02669	gi|327260416|ref|XP_003215030.1|PREDICTED: CAVP-target protein-like [Anolis carolinensis]	gi|115762|sp|P05548.1|CAVPT_BRALARecName: Full=CAVP-target protein; Short=CAVPT	ENST00000412982							ENSP00000390353	ENSMUSP00000107477	ENSDARP00000001468	ENSGACP00000012348	ENSORLP00000021986	ENSTNIP00000014068	ENSTRUP00000005676	anolis carolinensis cavp-target mrna
	N_isotig02897	gi|164690977|dbj|BAF98671.1|ribosomal protein L22 [Solea senegalensis]	gi|82179306|sp|Q5I0R6.1|RL22L_XENTRRecName: Full=60S ribosomal protein L22-like 1	ENST00000494771	ENSMUST00000150485	ENSDART00000136871	ENSGACT00000016612	ENSORLT00000003643	ENSTNIT00000005259	ENSTRUT00000007434	ENSP00000346080	ENSMUSP00000043111	ENSDARP00000112501	ENSGACP00000016579	ENSORLP00000003642	ENSTNIP00000005113	ENSTRUP00000007389	solea senegalensis rpl22-like2 mrna for ribosomal protein complete cds
	N_isotig03043	gi|334362404|gb|AEG78401.1|3-oxo-5-beta-steroid 4-dehydrogenase [Epinephelus coioides]	gi|67460573|sp|Q8VCX1.1|AK1D1_MOUSERecName: Full=3-oxo-5-beta-steroid 4-dehydrogenase; AltName: Full=Aldo-keto reductase family 1 member D1; AltName: Full=Delta(4)-3-ketosteroid 5-beta-reductase; AltName: Full=Delta(4)-3-oxosteroid 5-beta-reductase	ENST00000297463	ENSMUST00000040987	ENSDART00000051082	ENSGACT00000004797	ENSORLT00000002954	ENSTNIT00000001000	ENSTRUT00000042077	ENSP00000242375	ENSMUSP00000048830	ENSDARP00000067039	ENSGACP00000004783	ENSORLP00000002953	ENSTNIP00000000491	ENSTRUP00000041933	epinephelus coioides 3-oxo-5-beta-steroid 4-dehydrogenase partial cds
	N_isotig03473						ENSGACT00000004189
	N_isotig03484	gi|225715436|gb|ACO13564.1|Copper homeostasis protein cutC homolog [Esox lucius]	gi|54035909|sp|Q9NTM9.1|CUTC_HUMANRecName: Full=Copper homeostasis protein cutC homolog	ENST00000370476	ENSMUST00000123564	ENSDART00000111328	ENSGACT00000009852	ENSORLT00000010402	ENSTNIT00000019843	ENSTRUT00000026983	ENSP00000359507	ENSMUSP00000107678	ENSDARP00000101767	ENSGACP00000009832	ENSORLP00000010401	ENSTNIP00000019613	ENSTRUP00000026874	gasterosteus aculeatus clone cnb111-c08 mrna sequence
	N_isotig03597	gi|157278389|ref|NP_001098296.1|annexin max4 [Oryzias latipes]	gi|1703322|sp|P50995.1|ANX11_HUMANRecName: Full=Annexin A11; AltName: Full=56 kDa autoantigen; AltName: Full=Annexin XI; AltName: Full=Annexin-11; AltName: Full=Calcyclin-associated annexin 50; Short=CAP-50	ENST00000424188	ENSMUST00000022416	ENSDART00000023547	ENSGACT00000002973	ENSORLT00000011130	ENSTNIT00000016351	ENSTRUT00000035628	ENSP00000410826	ENSMUSP00000022416	ENSDARP00000019120	ENSGACP00000002962	ENSORLP00000011129	ENSTNIP00000016138	ENSTRUP00000035500	oryzias latipes annexin max4 mrna
	N_isotig03622	gi|209154332|gb|ACI33398.1|28 kDa heat- and acid-stable phosphoprotein [Salmo salar]	gi|2498465|sp|Q62785.1|HAP28_RATRecName: Full=28 kDa heat- and acid-stable phosphoprotein; AltName: Full=PDGF-associated protein; Short=PAP; AltName: Full=PDGFA-associated protein 1; Short=PAP1	ENST00000426447	ENSMUST00000123111	ENSDART00000066393	ENSGACT00000006115	ENSORLT00000017301		ENSTRUT00000014755	ENSP00000222968	ENSMUSP00000031627	ENSDARP00000066392	ENSGACP00000006099	ENSORLP00000017300		ENSTRUP00000014687	danio rerio solute carrier family 16 (monocarboxylic acid transporters) member mrna (cdna clone mgc:174537 image:8776768) complete cds
	N_isotig03676				ENSMUST00000111186													zebrafish dna sequence from clone dkey-77g5 in linkage group complete sequence
	N_isotig03702	gi|317418677|emb|CBN80715.1|TCP11 [Dicentrarchus labrax]					ENSGACT00000006466	ENSORLT00000009238						ENSGACP00000006449	ENSORLP00000009237			dicentrarchus labrax chromosome sequence corresponding to linkage group top complete sequence
	N_isotig03954	gi|148235673|ref|NP_001082880.1|UDP-N-acetylglucosamine--dolichyl-phosphate N-acetylglucosaminephosphotransferase [Danio rerio]	gi|136629|sp|P24140.1|GPT_CRIGRRecName: Full=UDP-N-acetylglucosamine--dolichyl-phosphate N-acetylglucosaminephosphotransferase; AltName: Full=GlcNAc-1-P transferase; Short=G1PT; Short=GPT; AltName: Full=N-acetylglucosamine-1-phosphate transferase	ENST00000392834	ENSMUST00000054708	ENSDART00000086661	ENSGACT00000027036	ENSORLT00000009411	ENSTNIT00000014898	ENSTRUT00000042654	ENSP00000346142	ENSMUSP00000056282	ENSDARP00000081096	ENSGACP00000026984	ENSORLP00000009410	ENSTNIP00000014698	ENSTRUP00000042510	salmo salar udp-n-acetylglucosamine--dolichyl-phosphate n-acetylglucosaminephosphotransferase mrna
	N_isotig03961	gi|225708216|gb|ACO09954.1|Multiple coagulation factor deficiency protein 2 homolog precursor [Osmerus mordax]	gi|49036094|sp|Q8K5B3.1|MCFD2_RATRecName: Full=Multiple coagulation factor deficiency protein 2 homolog; AltName: Full=Neural stem cell-derived neuronal survival protein; Flags: Precursor	ENST00000444761	ENSMUST00000129616	ENSDART00000058107	ENSGACT00000003405	ENSORLT00000001770	ENSTNIT00000020461	ENSTRUT00000023133	ENSP00000394647	ENSMUSP00000123352	ENSDARP00000058106	ENSGACP00000003394	ENSORLP00000001769	ENSTNIP00000020230	ENSTRUP00000023037	tetraodon nigroviridis full-length cdna
	N_isotig04047	gi|318056286|ref|NP_001187366.1|hypoxanthine-guanine phosphoribosyltransferase [Ictalurus punctatus]	gi|14194826|sp|Q9W719.1|HPRT_CHICKRecName: Full=Hypoxanthine-guanine phosphoribosyltransferase; Short=HGPRT; Short=HGPRTase	ENST00000298556	ENSMUST00000026723	ENSDART00000024075	ENSGACT00000024687	ENSORLT00000012442	ENSTNIT00000008799	ENSTRUT00000007569	ENSP00000298556	ENSMUSP00000026723	ENSDARP00000123706	ENSGACP00000024638	ENSORLP00000012441	ENSTNIP00000008631	ENSTRUP00000007522	solea senegalensis hprt mrna for hypoxanthine complete cds
	N_isotig04322	gi|229365884|gb|ACQ57922.1|Dipeptidase 1 precursor [Anoplopoma fimbria]	gi|146345412|sp|P31430.2|DPEP1_RATRecName: Full=Dipeptidase 1; AltName: Full=Microsomal dipeptidase; AltName: Full=Renal dipeptidase; Flags: Precursor	ENST00000393092	ENSMUST00000019422	ENSDART00000098430	ENSGACT00000020424	ENSORLT00000007233	ENSTNIT00000008639	ENSTRUT00000044363	ENSP00000376807	ENSMUSP00000019422	ENSDARP00000089201	ENSGACP00000020385	ENSORLP00000007232	ENSTNIP00000008472	ENSTRUP00000044215	anoplopoma fimbria clone afim-evh-511-243 dipeptidase 1 precursor complete cds
	N_isotig04338	gi|229366432|gb|ACQ58196.1|Peroxiredoxin-1 [Anoplopoma fimbria]	gi|75043305|sp|Q6B4U9.1|PRDX1_MYOLURecName: Full=Peroxiredoxin-1	ENST00000319248	ENSMUST00000109733	ENSDART00000040397	ENSGACT00000025303	ENSORLT00000018208	ENSTNIT00000015220	ENSTRUT00000017544	ENSP00000361152	ENSMUSP00000102078	ENSDARP00000040396	ENSGACP00000025253	ENSORLP00000018207	ENSTNIP00000015018	ENSTRUP00000017470	anoplopoma fimbria clone afim-evh-524-023 peroxiredoxin-1 complete cds
	N_isotig04430	gi|322229352|dbj|BAJ72743.1|monocarboxylate transporter 1a [Takifugu rubripes]	gi|547914|sp|Q03064.1|MOT1_CRILORecName: Full=Monocarboxylate transporter 1; Short=MCT 1; AltName: Full=Solute carrier family 16 member 1	ENST00000538576	ENSMUST00000046212	ENSDART00000023506	ENSGACT00000014126	ENSORLT00000020856	ENSTNIT00000004924	ENSTRUT00000002525	ENSP00000441065	ENSMUSP00000045216	ENSDARP00000089986	ENSGACP00000014101	ENSORLP00000020855	ENSTNIP00000004779	ENSTRUP00000002513	takifugu rubripes mct1a mrna for monocarboxylate transporter complete cds
	N_isotig04533					ENSDART00000083539
	N_isotig04624	gi|47208182|emb|CAF89814.1|unnamed protein product [Tetraodon nigroviridis]	gi|311033499|sp|P12111.5|CO6A3_HUMANRecName: Full=Collagen alpha-3(VI) chain; Flags: Precursor					ENSORLT00000021185	ENSTNIT00000005432		ENSP00000295546	ENSMUSP00000130015	ENSDARP00000103549	ENSGACP00000000111	ENSORLP00000021184	ENSTNIP00000005286	ENSTRUP00000045903	tetraodon nigroviridis full-length cdna
	N_isotig04701	gi|317419851|emb|CBN81887.1|Carboxymethylenebutenolidase homolog [Dicentrarchus labrax]	gi|82180386|sp|Q5XH09.1|CMBL_XENLARecName: Full=Carboxymethylenebutenolidase homolog	ENST00000296658	ENSMUST00000070918	ENSDART00000110715	ENSGACT00000003467	ENSORLT00000009625	ENSTNIT00000011172		ENSP00000296658	ENSMUSP00000070314	ENSDARP00000103658	ENSGACP00000003455	ENSORLP00000009624	ENSTNIP00000010990		tetraodon nigroviridis full-length cdna
	N_isotig04924	gi|221221002|gb|ACM09162.1|Probable ergosterol biosynthetic protein 28 [Salmo salar]	gi|13431328|sp|Q9UKR5.1|ERG28_HUMANRecName: Full=Probable ergosterol biosynthetic protein 28	ENST00000256319	ENSMUST00000021676	ENSDART00000103347	ENSGACT00000010098	ENSORLT00000020692	ENSTNIT00000020780	ENSTRUT00000047053	ENSP00000256319	ENSMUSP00000021676	ENSDARP00000094124	ENSGACP00000010076	ENSORLP00000020691	ENSTNIP00000020548	ENSTRUP00000046894	salmo salar clone ssal-evd-574-091 probable ergosterol biosynthetic protein 28 complete cds
	N_isotig05008	gi|47215578|emb|CAG10749.1|unnamed protein product [Tetraodon nigroviridis]	gi|82187740|sp|Q7SY73.1|ABH6B_XENLARecName: Full=Monoacylglycerol lipase abhd6-B; AltName: Full=Abhydrolase domain-containing protein 6-B	ENST00000295962		ENSDART00000127901	ENSGACT00000005180	ENSORLT00000024328	ENSTNIT00000020871	ENSTRUT00000014370	ENSP00000295962	ENSMUSP00000026313	ENSDARP00000080392	ENSGACP00000005165	ENSORLP00000024327	ENSTNIP00000020638	ENSTRUP00000014304	tetraodon nigroviridis full-length cdna
	N_isotig05016	gi|254839957|gb|ACT83525.1|mitochondrial uncoupling protein 1 [Sparus aurata]	gi|14195302|sp|Q9W725.1|UCP2_CYPCARecName: Full=Mitochondrial uncoupling protein 2; Short=UCP 2; AltName: Full=Solute carrier family 25 member 8	ENST00000314032	ENSMUST00000107059	ENSDART00000038807	ENSGACT00000022876	ENSORLT00000023150	ENSTNIT00000009805	ENSTRUT00000033569	ENSP00000312029	ENSMUSP00000120967	ENSDARP00000037614	ENSGACP00000022833	ENSORLP00000011391	ENSTNIP00000009630	ENSTRUP00000033443	siniperca chuatsi mitochondrial uncoupling protein 1 complete cds nuclear gene for mitochondrial product
	N_isotig05091	gi|47226568|emb|CAG08584.1|unnamed protein product [Tetraodon nigroviridis]	gi|82182987|sp|Q6DG38.1|GPAT3_DANRERecName: Full=Glycerol-3-phosphate acyltransferase 3; Short=GPAT-3; AltName: Full=1-acylglycerol-3-phosphate O-acyltransferase 9; Short=1-AGP acyltransferase 9; Short=1-AGPAT 9; AltName: Full=Lysophosphatidic acid acyltransferase theta; Short=LPAAT-theta	ENST00000264409	ENSMUST00000092990	ENSDART00000046440	ENSGACT00000005940	ENSORLT00000002466	ENSTNIT00000019248	ENSTRUT00000042475	ENSP00000264409	ENSMUSP00000090667	ENSDARP00000024703	ENSGACP00000005923	ENSORLP00000002465	ENSTNIP00000019020	ENSTRUP00000042331	danio rerio 1-acylglycerol-3-phosphate o-acyltransferase like mrna
	N_isotig05152	gi|82117610|sp|Q9PTU6.1|ENDOU_PAROLRecName: Full=Poly(U)-specific endoribonuclease; AltName: Full=Pancreatic protein with two somatomedin-B domains; AltName: Full=Protein endoU; AltName: Full=Uridylate-specific endoribonuclease; Flags: Precursor	gi|82117610|sp|Q9PTU6.1|ENDOU_PAROLRecName: Full=Poly(U)-specific endoribonuclease; AltName: Full=Pancreatic protein with two somatomedin-B domains; AltName: Full=Protein endoU; AltName: Full=Uridylate-specific endoribonuclease; Flags: Precursor	ENST00000545824	ENSMUST00000100249	ENSDART00000114115	ENSGACT00000000906	ENSORLT00000024893	ENSTNIT00000017827	ENSTRUT00000035070	ENSP00000445004	ENSMUSP00000097820	ENSDARP00000104110	ENSGACP00000000906	ENSORLP00000024892	ENSTNIP00000017606	ENSTRUP00000034942	paralichthys olivaceus ppsb mrna for pancreatic protein with two somatomedin b complete cds
	N_isotig05168	gi|334362386|gb|AEG78392.1|zonadhesin-like protein [Epinephelus coioides]	gi|17380516|sp|P57999.2|ZAN_RABITRecName: Full=Zonadhesin			ENSDART00000056540	ENSGACT00000018536	ENSORLT00000019951	ENSTNIT00000018562	ENSTRUT00000034017	ENSP00000444427	ENSMUSP00000106669	ENSDARP00000073778	ENSGACP00000018500	ENSORLP00000013284	ENSTNIP00000018337	ENSTRUP00000010509	epinephelus coioides zonadhesin-like protein partial cds
	N_isotig05250						ENSGACT00000008419							ENSGACP00000008400				lithognathus mormyrus clone lithmor460 mrna sequence
	N_isotig05279	gi|292628331|ref|XP_002666918.1|PREDICTED: papilin-like [Danio rerio]	gi|82203423|sp|Q6T269.1|IVBI3_BITGARecName: Full=Bitisilin-3; AltName: Full=Two-Kunitz protease inhibitor				ENSGACT00000006070	ENSORLT00000009201	ENSTNIT00000001977		ENSP00000233156	ENSMUSP00000107341	ENSDARP00000109462	ENSGACP00000006053	ENSORLP00000009200	ENSTNIP00000002900	ENSTRUP00000017202
	N_isotig05327	gi|224613206|gb|ACN60182.1|PDZ domain-containing protein 1 [Salmo salar]	gi|73621374|sp|Q5RCF7.1|NHRF3_PONABRecName: Full=Na(+)/H(+) exchange regulatory cofactor NHE-RF3; Short=NHERF-3; AltName: Full=Na(+)/H(+) exchanger regulatory factor 3; AltName: Full=PDZ domain-containing protein 1; AltName: Full=Sodium-hydrogen exchanger regulatory factor 3			ENSDART00000129117	ENSGACT00000004721	ENSORLT00000022487	ENSTNIT00000017149	ENSTRUT00000010587	ENSP00000394485	ENSMUSP00000118846	ENSDARP00000108396	ENSGACP00000004707	ENSORLP00000022486	ENSTNIP00000016935	ENSTRUP00000010530	epinephelus coioides pdz domain-containing protein 1 partial cds
	N_isotig05335	gi|47226294|emb|CAG09262.1|unnamed protein product [Tetraodon nigroviridis]	gi|3183542|sp|Q63259.2|PTPRN_RATRecName: Full=Receptor-type tyrosine-protein phosphatase-like N; Short=R-PTP-N; AltName: Full=105 kDa islet cell antigen; AltName: Full=BEM-3; AltName: Full=Brain-enriched membrane-associated protein tyrosine phosphatase; AltName: Full=ICA105; AltName: Full=PTP IA-2; AltName: Full=PTPLP; Flags: Precursor	ENST00000537666	ENSMUST00000164451	ENSDART00000143847	ENSGACT00000008486	ENSORLT00000020183	ENSTNIT00000019773	ENSTRUT00000035964	ENSP00000295718	ENSMUSP00000027404	ENSDARP00000075984	ENSGACP00000008467	ENSORLP00000020182	ENSTNIP00000019543	ENSTRUP00000035834	danio rerio protein tyrosine receptor na mrna
	N_isotig05363	gi|114217403|dbj|BAF31237.1|pancreatic lipase [Pagrus major]	gi|126316|sp|P06857.2|LIPR1_CANFARecName: Full=Pancreatic lipase-related protein 1; Short=PL-RP1; Flags: Precursor	ENST00000369221	ENSMUST00000048644						ENSP00000433933	ENSMUSP00000045465	ENSDARP00000109505	ENSGACP00000015000	ENSORLP00000002319	ENSTNIP00000012914	ENSTRUP00000043341	pagrus major pl mrna for pancreatic partial cds
	N_isotig05409	gi|318784010|ref|NP_001188044.1|transmembrane 4 l6 family member 5 [Ictalurus punctatus]	gi|122136020|sp|Q2KIG8.1|T4S5_BOVINRecName: Full=Transmembrane 4 L6 family member 5	ENST00000270560	ENSMUST00000019063	ENSDART00000077503	ENSGACT00000025499	ENSORLT00000009006	ENSTNIT00000016194	ENSTRUT00000039378	ENSP00000270560	ENSMUSP00000019063	ENSDARP00000071970	ENSGACP00000025449	ENSORLP00000009005	ENSTNIP00000015983	ENSTRUP00000039237	tetraodon nigroviridis full-length cdna
	N_isotig05464			ENST00000229810		ENSDART00000122916	ENSGACT00000013097	ENSORLT00000015374	ENSTNIT00000006955	ENSTRUT00000046291			ENSDARP00000109949	ENSGACP00000013074	ENSORLP00000015373	ENSTNIP00000006804	ENSTRUP00000046136	gasterosteus aculeatus rhesus-associated glycoprotein complete cds
	N_isotig05468	gi|116268053|ref|NP_001070796.1|3-keto-steroid reductase [Danio rerio]	gi|8134405|sp|Q62904.1|DHB7_RATRecName: Full=3-keto-steroid reductase; AltName: Full=17-beta-hydroxysteroid dehydrogenase 7; Short=17-beta-HSD 7; AltName: Full=Estradiol 17-beta-dehydrogenase 7; AltName: Full=PRL receptor-associated protein; Short=PRAP	ENST00000254521	ENSMUST00000111353	ENSDART00000113097	ENSGACT00000021336	ENSORLT00000013564	ENSTNIT00000016366	ENSTRUT00000028135	ENSP00000254521	ENSMUSP00000027989	ENSDARP00000098015	ENSGACP00000021300	ENSORLP00000013563	ENSTNIP00000016155	ENSTRUP00000028025	danio rerio 3-keto-steroid reductase-like mrna
	N_isotig05482	gi|2501483|sp|Q91280.1|UGT3_PLEPLRecName: Full=UDP-glucuronosyltransferase; Short=UDPGT	gi|2501483|sp|Q91280.1|UGT3_PLEPLRecName: Full=UDP-glucuronosyltransferase; Short=UDPGT	ENST00000457664	ENSMUST00000031195	ENSDART00000124516	ENSGACT00000009773	ENSORLT00000025374	ENSTNIT00000016450	ENSTRUT00000019976	ENSP00000448306	ENSMUSP00000058683	ENSDARP00000107388	ENSGACP00000009753	ENSORLP00000025373	ENSTNIP00000016238	ENSTRUP00000019895	mrna for udp-glucuronosyl transferase
	N_isotig05570	gi|47217220|emb|CAF96743.1|unnamed protein product [Tetraodon nigroviridis]	gi|24636805|sp|Q91YP3.1|DEOC_MOUSERecName: Full=Putative deoxyribose-phosphate aldolase; Short=DERA; AltName: Full=2-deoxy-D-ribose 5-phosphate aldolase; AltName: Full=Phosphodeoxyriboaldolase; Short=Deoxyriboaldolase	ENST00000530274	ENSMUST00000087675	ENSDART00000024312	ENSGACT00000025522	ENSORLT00000015938	ENSTNIT00000010210	ENSTRUT00000031474	ENSP00000431757	ENSMUSP00000084959	ENSDARP00000008455	ENSGACP00000025472	ENSORLP00000015937	ENSTNIP00000010030	ENSTRUP00000031352	gasterosteus aculeatus clone cfw211-d11 mrna sequence
	N_isotig05599	gi|158517972|ref|NP_001103509.1|squalene monooxygenase [Danio rerio]	gi|296439362|sp|Q14534.3|ERG1_HUMANRecName: Full=Squalene monooxygenase; AltName: Full=Squalene epoxidase; Short=SE	ENST00000541193	ENSMUST00000100640	ENSDART00000110994	ENSGACT00000006298	ENSORLT00000003982	ENSTNIT00000011217	ENSTRUT00000023069	ENSP00000444974	ENSMUSP00000098205	ENSDARP00000098511	ENSGACP00000006281	ENSORLP00000003981	ENSTNIP00000011035	ENSTRUP00000022973	danio rerio zgc:171801 (zgc:171801) mrna
	N_isotig05652	gi|318209996|ref|NP_001187367.1|upf0553 protein c9orf64-like protein [Ictalurus punctatus]	gi|122133935|sp|Q1JP73.1|CI064_BOVINRecName: Full=UPF0553 protein C9orf64 homolog	ENST00000376344	ENSMUST00000022032	ENSDART00000074840	ENSGACT00000010068	ENSORLT00000006478	ENSTNIT00000002517	ENSTRUT00000027718	ENSP00000365522	ENSMUSP00000022032	ENSDARP00000069326	ENSGACP00000010046	ENSORLP00000006477	ENSTNIP00000003801	ENSTRUP00000027609	tetraodon nigroviridis full-length cdna
	N_isotig05673	gi|242276435|gb|ACS91459.1|fatty acyl elovl5 elongase [Lates calcarifer]	gi|123898952|sp|Q32NI8.1|ELOV5_XENLARecName: Full=Elongation of very long chain fatty acids protein 5; AltName: Full=3-keto acyl-CoA synthase elovl5	ENST00000542638	ENSMUST00000034904	ENSDART00000006990	ENSGACT00000008538	ENSORLT00000012232	ENSTNIT00000019890	ENSTRUT00000038677	ENSP00000440728	ENSMUSP00000034904	ENSDARP00000027516	ENSGACP00000008519	ENSORLP00000012231	ENSTNIP00000019660	ENSTRUP00000038538	lates calcarifer fatty acid elongase complete cds
	N_isotig05674	gi|292620215|ref|XP_002664218.1|PREDICTED: hypothetical protein LOC368914 [Danio rerio]				ENSDART00000143136	ENSGACT00000008989						ENSDARP00000057599	ENSGACP00000008969	ENSORLP00000011521		ENSTRUP00000035610	lithognathus mormyrus clone lmos8p09h11 mrna sequence
	N_isotig05732	gi|323649950|gb|ADX97061.1|histamine n-methyltransferase [Perca flavescens]	gi|82232999|sp|Q5U4V2.1|HNMTA_XENLARecName: Full=Histamine N-methyltransferase A; Short=HMT A				ENSGACT00000009729	ENSORLT00000025381	ENSTNIT00000014112	ENSTRUT00000021625	ENSP00000280097	ENSMUSP00000110141	ENSDARP00000004085	ENSGACP00000009703	ENSORLP00000025380	ENSTNIP00000013917	ENSTRUP00000021537	perca flavescens clone pf_163 histamine n-methyltransferase partial cds
	N_isotig05777					ENSDART00000062551	ENSGACT00000005488	ENSORLT00000024831	ENSTNIT00000020912	ENSTRUT00000034012								abudefduf saxatilis 14-alpha demethylase complete cds
	N_isotig05824	gi|33386533|emb|CAD45004.2|putative tenascin X [Takifugu rubripes]	gi|311033534|sp|Q92752.3|TENR_HUMANRecName: Full=Tenascin-R; Short=TN-R; AltName: Full=Janusin; AltName: Full=Restrictin; Flags: Precursor	ENST00000367673	ENSMUST00000111669	ENSDART00000014439	ENSGACT00000010523	ENSORLT00000008676	ENSTNIT00000021856	ENSTRUT00000041257	ENSP00000239462	ENSMUSP00000039253	ENSDARP00000012374	ENSGACP00000010501	ENSORLP00000008675	ENSTNIP00000021621	ENSTRUP00000041113	danio rerio tenascin-like mrna
	N_isotig05880					ENSDART00000134568				ENSTRUT00000022845			ENSDARP00000120136				ENSTRUP00000022750
	N_isotig05952													ENSGACP00000023436
	N_isotig05992	gi|292611859|ref|XP_002661232.1|PREDICTED: hypothetical protein LOC322507 [Danio rerio]				ENSDART00000044009	ENSGACT00000018114							ENSGACP00000018079
	N_isotig06067			ENST00000420139	ENSMUST00000071732	ENSDART00000135273	ENSGACT00000005951	ENSORLT00000021972	ENSTNIT00000000320	ENSTRUT00000045026								gasterosteus aculeatus clone cnb263-a08 mrna sequence
	N_isotig06173	gi|47227650|emb|CAG09647.1|unnamed protein product [Tetraodon nigroviridis]	gi|73921740|sp|Q7ZUC7.1|PGES2_DANRERecName: Full=Prostaglandin E synthase 2; AltName: Full=Microsomal prostaglandin E synthase 2; Short=mPGES-2		ENSMUST00000028162		ENSGACT00000019550	ENSORLT00000025583	ENSTNIT00000020066	ENSTRUT00000017165	ENSP00000277462	ENSMUSP00000028162	ENSDARP00000089706	ENSGACP00000019512	ENSORLP00000025582	ENSTNIP00000019836	ENSTRUP00000017092	gasterosteus aculeatus clone cfw204-c11 mrna sequence
	N_isotig06318	gi|47223418|emb|CAG04279.1|unnamed protein product [Tetraodon nigroviridis]	gi|341941297|sp|Q9R0B9.2|PLOD2_MOUSERecName: Full=Procollagen-lysine,2-oxoglutarate 5-dioxygenase 2; AltName: Full=Lysyl hydroxylase 2; Short=LH2; Flags: Precursor	ENST00000376369	ENSMUST00000160359	ENSDART00000106488	ENSGACT00000004907	ENSORLT00000012682	ENSTNIT00000015944	ENSTRUT00000045723	ENSP00000420094	ENSMUSP00000125373	ENSDARP00000097266	ENSGACP00000004893	ENSORLP00000012681	ENSTNIP00000015736	ENSTRUP00000045569	takifugu rubripes lysyl hydroxylase 2 mrna
	N_isotig06361	gi|169646767|ref|NP_001025241.2|glutathione peroxidase 4b [Danio rerio]	gi|172045785|sp|Q9N2J2.2|GPX4_BOVINRecName: Full=Phospholipid hydroperoxide glutathione peroxidase, mitochondrial; Short=PHGPx; AltName: Full=Glutathione peroxidase 4; Short=GPx-4; Short=GSHPx-4; Flags: Precursor	ENST00000354171	ENSMUST00000105372	ENSDART00000113589	ENSGACT00000020311	ENSORLT00000018493	ENSTNIT00000018632	ENSTRUT00000023784	ENSP00000346103	ENSMUSP00000101011	ENSDARP00000103087	ENSGACP00000017545	ENSORLP00000018492	ENSTNIP00000018406	ENSTRUP00000023686	gasterosteus aculeatus clone cnb116-d07 mrna sequence
	N_isotig06397	gi|47215253|emb|CAG01145.1|unnamed protein product [Tetraodon nigroviridis]	gi|2498672|sp|Q99733.1|NP1L4_HUMANRecName: Full=Nucleosome assembly protein 1-like 4; AltName: Full=Nucleosome assembly protein 2; Short=NAP-2	ENST00000526115	ENSMUST00000072727	ENSDART00000103704	ENSGACT00000014702	ENSORLT00000023672	ENSTNIT00000013568	ENSTRUT00000022354	ENSP00000436397	ENSMUSP00000072510	ENSDARP00000094479	ENSGACP00000014675	ENSORLP00000015215	ENSTNIP00000013375	ENSTRUP00000022263	danio rerio nucleosome assembly protein 1-like mrna (cdna clone mgc:191943 image:100060252) complete cds
	N_isotig06498	gi|157384980|ref|NP_001025137.2|tRNA selenocysteine 1-associated protein 1-like [Danio rerio]	gi|123904573|sp|Q4KM14.1|TSP1L_DANRERecName: Full=tRNA selenocysteine 1-associated protein 1-like; AltName: Full=tRNA selenocysteine 1-associated protein 1; AltName: Full=tRNA selenocysteine-associated protein 1		ENSMUST00000147652		ENSGACT00000019755	ENSORLT00000016620	ENSTNIT00000000660	ENSTRUT00000021679	ENSP00000362936	ENSMUSP00000030730	ENSDARP00000073432	ENSGACP00000019717	ENSORLP00000016619	ENSTNIP00000003059	ENSTRUP00000021591
	N_isotig06541	gi|209738462|gb|ACI70100.1|Hydroxyacyl-coenzyme A dehydrogenase, mitochondrial precursor [Salmo salar]	gi|7387725|sp|Q9WVK7.1|HCDH_RATRecName: Full=Hydroxyacyl-coenzyme A dehydrogenase, mitochondrial; Short=HCDH; AltName: Full=Medium and short-chain L-3-hydroxyacyl-coenzyme A dehydrogenase; AltName: Full=Short-chain 3-hydroxyacyl-CoA dehydrogenase; Flags: Precursor	ENST00000309522	ENSMUST00000029610	ENSDART00000050603	ENSGACT00000023136	ENSORLT00000008658	ENSTNIT00000021423	ENSTRUT00000021477	ENSP00000312288	ENSMUSP00000029610	ENSDARP00000050602	ENSGACP00000023092	ENSORLP00000008657	ENSTNIP00000021189	ENSTRUP00000021389	gasterosteus aculeatus clone cnb263-b11 mrna sequence
	N_isotig06558	gi|284795295|ref|NP_001165258.1|sodium/glucose cotransporter member 1 [Salmo salar]	gi|17433306|sp|Q9NY91.1|SC5A4_HUMANRecName: Full=Low affinity sodium-glucose cotransporter; AltName: Full=Sodium/glucose cotransporter 3; Short=Na(+)/glucose cotransporter 3; AltName: Full=Solute carrier family 5 member 4	ENST00000266086		ENSDART00000080449	ENSGACT00000022851	ENSORLT00000012185	ENSTNIT00000012177	ENSTRUT00000020107	ENSP00000266086	ENSMUSP00000011178	ENSDARP00000074898	ENSGACP00000022808	ENSORLP00000012184	ENSTNIP00000011987	ENSTRUP00000020026	salmo salar sodium glucose cotransporter member 1 mrna
	N_isotig06609	gi|63002583|gb|AAY25400.1|natural killer enhancing factor [Paralichthys olivaceus]	gi|263505112|sp|P0CB50.1|PRDX1_CHICKRecName: Full=Peroxiredoxin-1	ENST00000319248	ENSMUST00000106470	ENSDART00000081663	ENSGACT00000021380	ENSORLT00000013205	ENSTNIT00000009923	ENSTRUT00000031699	ENSP00000361152	ENSMUSP00000102078	ENSDARP00000076104	ENSGACP00000021339	ENSORLP00000018207	ENSTNIP00000009747	ENSTRUP00000031576	oplegnathus fasciatus rb-nkef mrna for natural killer cell enhancing complete cds
	N_isotig06665	gi|47229850|emb|CAG07046.1|unnamed protein product [Tetraodon nigroviridis]	gi|341940593|sp|Q8CG76.3|ARK72_MOUSERecName: Full=Aflatoxin B1 aldehyde reductase member 2; AltName: Full=Succinic semialdehyde reductase; Short=SSA reductase	ENST00000235835	ENSMUST00000073787	ENSDART00000014871	ENSGACT00000002196	ENSORLT00000005499	ENSTNIT00000018064	ENSTRUT00000039548	ENSP00000235835	ENSMUSP00000073459	ENSDARP00000003850	ENSGACP00000002190	ENSORLP00000005498	ENSTNIP00000017840	ENSTRUP00000039407	perca flavescens clone pf_7254 aldo-keto reductase family 7 member a5-like partial cds
	N_isotig06691	gi|47213561|emb|CAF91835.1|unnamed protein product [Tetraodon nigroviridis]					ENSGACT00000021086	ENSORLT00000005491						ENSGACP00000021046	ENSORLP00000005490	ENSTNIP00000006722
	N_isotig06708	gi|49473434|gb|AAT66406.1|nonspecific cytotoxic cell receptor protein-1 [Sparus aurata]	gi|74738333|sp|Q6ZVX7.1|NCRP1_HUMANRecName: Full=Non-specific cytotoxic cell receptor protein 1 homolog	ENST00000339852	ENSMUST00000057974	ENSDART00000051186	ENSGACT00000026694	ENSORLT00000000565	ENSTNIT00000008944	ENSTRUT00000015480	ENSP00000342137	ENSMUSP00000055562	ENSDARP00000051185	ENSGACP00000026642	ENSORLP00000000565	ENSTNIP00000008774	ENSTRUP00000015411	sparus aurata nonspecific cytotoxic cell receptor protein-1 (nccrp-1) complete cds
	N_isotig06725	gi|158936900|dbj|BAF91565.1|phosphoglucose isomerase-1 [Plecoglossus altivelis altivelis]	gi|81892272|sp|Q6P6V0.1|G6PI_RATRecName: Full=Glucose-6-phosphate isomerase; Short=GPI; AltName: Full=Autocrine motility factor; Short=AMF; AltName: Full=Neuroleukin; Short=NLK; AltName: Full=Phosphoglucose isomerase; Short=PGI; AltName: Full=Phosphohexose isomerase; Short=PHI	ENST00000356487	ENSMUST00000038027	ENSDART00000020914	ENSGACT00000010328	ENSORLT00000000310	ENSTNIT00000013624	ENSTRUT00000006700	ENSP00000348877	ENSMUSP00000049355	ENSDARP00000009909	ENSGACP00000010306	ENSORLP00000000310	ENSTNIP00000013430	ENSTRUP00000006657	gasterosteus aculeatus clone cnb219-c10 mrna sequence
	N_isotig06741	gi|47219873|emb|CAF97143.1|unnamed protein product [Tetraodon nigroviridis]	gi|122144639|sp|Q17QF0.1|AGT2_BOVINRecName: Full=Alanine--glyoxylate aminotransferase 2, mitochondrial; Short=AGT 2; AltName: Full=(R)-3-amino-2-methylpropionate--pyruvate transaminase; AltName: Full=Beta-ALAAT II; AltName: Full=Beta-alanine-pyruvate aminotransferase; AltName: Full=D-AIBAT; Flags: Precursor	ENST00000231420	ENSMUST00000110542	ENSDART00000122370	ENSGACT00000021792		ENSTNIT00000010509	ENSTRUT00000029626	ENSP00000231420	ENSMUSP00000106171	ENSDARP00000109106	ENSGACP00000021751	ENSORLP00000006196	ENSTNIP00000010328	ENSTRUP00000029509	gasterosteus aculeatus clone cfw280-c03 mrna sequence
	N_isotig06812	gi|229367810|gb|ACQ58885.1|CD82 antigen [Anoplopoma fimbria]	gi|9296930|sp|O70352.1|CD82_RATRecName: Full=CD82 antigen; AltName: Full=Metastasis suppressor Kangai-1 homolog; AltName: CD_antigen=CD82						ENSTNIT00000005660	ENSTRUT00000021372	ENSP00000441037	ENSMUSP00000112158	ENSDARP00000108816	ENSGACP00000023100	ENSORLP00000005908	ENSTNIP00000005513	ENSTRUP00000021284	anoplopoma fimbria clone afim-evh-534-161 cd82 antigen complete cds
	N_isotig06814	gi|292616009|ref|XP_002662871.1|PREDICTED: hypothetical protein LOC394209 isoform 1 [Danio rerio]						ENSORLT00000007018							ENSORLP00000007017			danio rerio sb: transcript variant 3 (sb:cb1058) mrna
	N_isotig06819	gi|313312|emb|CAA50950.1|P-glycoprotein type B [Pseudopleuronectes americanus]	gi|239938877|sp|P21447.3|MDR3_MOUSERecName: Full=Multidrug resistance protein 3; AltName: Full=ATP-binding cassette sub-family B member 1A; AltName: Full=MDR1A; AltName: Full=P-glycoprotein 3	ENST00000543174	ENSMUST00000126846	ENSDART00000148456	ENSGACT00000012317	ENSORLT00000011623	ENSTNIT00000000709	ENSTRUT00000014104	ENSP00000263817	ENSMUSP00000041204	ENSDARP00000123836	ENSGACP00000012286	ENSORLP00000021371	ENSTNIP00000000891	ENSTRUP00000014041	gene for p-glycoprotein type b pexi-homologous region
	N_isotig06839	gi|149047583|gb|EDM00253.1|4-nitrophenylphosphatase domain and non-neuronal SNAP25-like protein homolog 1 (C. elegans), isoform CRA_f [Rattus norvegicus]	gi|17380130|sp|O55125.1|NIPS1_MOUSERecName: Full=Protein NipSnap homolog 1; Short=NipSnap1	ENST00000216121			ENSGACT00000018717	ENSORLT00000009802	ENSTNIT00000018910	ENSTRUT00000042060	ENSP00000216121	ENSMUSP00000091063	ENSDARP00000106906	ENSGACP00000018684	ENSORLP00000001229	ENSTNIP00000022476	ENSTRUP00000039913	anoplopoma fimbria clone afim-evh-518-007 nap homolog 1 complete cds
	N_isotig06842	gi|225708580|gb|ACO10136.1|Cathepsin B precursor [Osmerus mordax]	gi|75076082|sp|Q4R5M2.1|CATB_MACFARecName: Full=Cathepsin B; Contains: RecName: Full=Cathepsin B light chain; Contains: RecName: Full=Cathepsin B heavy chain; Flags: Precursor	ENST00000434271	ENSMUST00000006235	ENSDART00000097263	ENSGACT00000013583	ENSORLT00000021695	ENSTNIT00000021078	ENSTRUT00000031303	ENSP00000415889	ENSMUSP00000006235	ENSDARP00000071885	ENSGACP00000013558	ENSORLP00000021694	ENSTNIP00000020845	ENSTRUP00000031182	osmerus mordax clone omor-eva-508-218 cathepsin b precursor complete cds
	N_isotig06872	gi|229367424|gb|ACQ58692.1|Transmembrane protein LOC124446 [Anoplopoma fimbria]					ENSGACT00000012561						ENSDARP00000082510	ENSGACP00000012537				anoplopoma fimbria clone afim-evh-524-225 transmembrane protein loc124446 complete cds
	N_isotig07070	gi|209731004|gb|ACI66371.1|Group XIIB secretory phospholipase A2-like protein precursor [Salmo salar]	gi|20178006|sp|Q99P27.1|PG12B_MOUSERecName: Full=Group XIIB secretory phospholipase A2-like protein; AltName: Full=Group XIII secretory phospholipase A2-like protein; Short=GXIII sPLA2-like; AltName: Full=sPLA2-GXIIB; Short=GXIIB; Flags: Precursor		ENSMUST00000009790	ENSDART00000128494	ENSGACT00000006912	ENSORLT00000014258	ENSTNIT00000017366	ENSTRUT00000029251	ENSP00000362123	ENSMUSP00000009790	ENSDARP00000104679	ENSGACP00000006895	ENSORLP00000014257	ENSTNIP00000017150	ENSTRUP00000010192	salmo salar clone ssal-evf-560-106 group xiib secretory phospholipase a2-like protein precursor complete cds
	N_isotig07101	gi|229366170|gb|ACQ58065.1|Probable thiopurine S-methyltransferase [Anoplopoma fimbria]	gi|82189126|sp|Q504A5.1|TPMT_DANRERecName: Full=Probable thiopurine S-methyltransferase; Short=Thiopurine methyltransferase			ENSDART00000078382	ENSGACT00000004035	ENSORLT00000012779	ENSTNIT00000000365	ENSTRUT00000010390	ENSP00000312304	ENSMUSP00000021806	ENSDARP00000072844	ENSGACP00000004021	ENSORLP00000012778	ENSTNIP00000000363	ENSTRUP00000010333	anoplopoma fimbria clone afim-evh-514-025 probable thiopurine s-methyltransferase complete cds
	N_isotig07126	gi|157311683|ref|NP_001098566.1|membrane guanylyl cyclase [Oryzias latipes]					ENSGACT00000010004	ENSORLT00000017862	ENSTNIT00000005908	ENSTRUT00000011082				ENSGACP00000009982	ENSORLP00000017861	ENSTNIP00000005760	ENSTRUP00000011023	oryzias latipes membrane guanylyl cyclase mrna
	N_isotig07137						ENSGACT00000019967		ENSTNIT00000012569	ENSTRUT00000043805			ENSDARP00000106752	ENSGACP00000019929		ENSTNIP00000012378	ENSTRUP00000043659
	N_isotig07184	gi|292609568|ref|XP_697426.2|PREDICTED: nocturnin-like isoform 2 [Danio rerio]	gi|6093516|sp|P79942.1|NOCT_XENLARecName: Full=Nocturnin; AltName: Full=Rhythmic message 1; Short=RM1	ENST00000280614	ENSMUST00000167780	ENSDART00000113469	ENSGACT00000024464	ENSORLT00000002615	ENSTNIT00000015519	ENSTRUT00000038415	ENSP00000280614	ENSMUSP00000130347	ENSDARP00000099045	ENSGACP00000024415	ENSORLP00000002614	ENSTNIP00000015314	ENSTRUP00000038278	tetraodon nigroviridis full-length cdna
	N_isotig07292	gi|47211478|emb|CAG13360.1|unnamed protein product [Tetraodon nigroviridis]	gi|224472918|sp|A6H742.1|PLSI_BOVINRecName: Full=Plastin-1	ENST00000435666	ENSMUST00000131802	ENSDART00000123103	ENSGACT00000014296	ENSORLT00000015352	ENSTNIT00000022878	ENSTRUT00000036023	ENSP00000418700	ENSMUSP00000091317	ENSDARP00000109993	ENSGACP00000014271	ENSORLP00000015351	ENSTNIP00000022639	ENSTRUP00000035893	tetraodon nigroviridis full-length cdna
	N_isotig07431	gi|51230599|ref|NP_001003742.1|4-hydroxyphenylpyruvate dioxygenase [Danio rerio]	gi|417144|sp|P32754.2|HPPD_HUMANRecName: Full=4-hydroxyphenylpyruvate dioxygenase; AltName: Full=4-hydroxyphenylpyruvic acid oxidase; Short=4HPPD; Short=HPD; Short=HPPDase	ENST00000545969	ENSMUST00000031398	ENSDART00000066050	ENSGACT00000015747	ENSORLT00000016286	ENSTNIT00000011578	ENSTRUT00000018966	ENSP00000289004	ENSMUSP00000031398	ENSDARP00000066049	ENSGACP00000015716	ENSORLP00000016285	ENSTNIP00000011396	ENSTRUP00000018888	danio rerio 4-hydroxyphenylpyruvate mrna (cdna clone mgc:192968 image:100061460) complete cds
	N_isotig07432	gi|154425487|dbj|BAF74749.1|hydroxysteroid (17-beta) dehydrogenase 4 [Fundulus heteroclitus]	gi|2492741|sp|P97852.3|DHB4_RATRecName: Full=Peroxisomal multifunctional enzyme type 2; Short=MFE-2; AltName: Full=17-beta-hydroxysteroid dehydrogenase 4; Short=17-beta-HSD 4; AltName: Full=D-bifunctional protein; Short=DBP; AltName: Full=Multifunctional protein 2; Short=MPF-2; Contains: RecName: Full=(3R)-hydroxyacyl-CoA dehydrogenase; Contains: RecName: Full=Enoyl-CoA hydratase 2; AltName: Full…	ENST00000509606	ENSMUST00000025385	ENSDART00000046431	ENSGACT00000008313	ENSORLT00000004429	ENSTNIT00000020033	ENSTRUT00000043105	ENSP00000426272	ENSMUSP00000025385	ENSDARP00000046430	ENSGACP00000008294	ENSORLP00000004428	ENSTNIP00000019803	ENSTRUP00000042960	fundulus heteroclitus mrna for hydroxysteroid (17-beta) dehydrogenase complete cds
	N_isotig07527	gi|225708180|gb|ACO09936.1|Arsenite methyltransferase [Osmerus mordax]					ENSGACT00000011252						ENSDARP00000090730	ENSGACP00000011229
	N_isotig07544	gi|47228648|emb|CAG07380.1|unnamed protein product [Tetraodon nigroviridis]	gi|116241317|sp|Q9Y600.2|CSAD_HUMANRecName: Full=Cysteine sulfinic acid decarboxylase; AltName: Full=Cysteine-sulfinate decarboxylase; AltName: Full=Sulfinoalanine decarboxylase	ENST00000398047	ENSMUST00000023805	ENSDART00000024354	ENSGACT00000012633	ENSORLT00000010108	ENSTNIT00000018318	ENSTRUT00000003782	ENSP00000381125	ENSMUSP00000023805	ENSDARP00000024113	ENSGACP00000012609	ENSORLP00000010107	ENSTNIP00000018094	ENSTRUP00000003762	tetraodon nigroviridis full-length cdna
	N_isotig07568					ENSDART00000145221												zebrafish dna sequence from clone dkey-19p15 in linkage group 13 contains the 3 end of the gene for a novel serine protease two gene for novel proteins vertebrate pim family two novel the gene for a novel protein (zgc:101572) the gene for a novel protein (zgc:85718) the gene for a novel protein vertebrate ae binding protein 1 ( wu:fa25h05) the 5 end of the gene for a novel protein and a complete …
	N_isotig07611	gi|301612585|ref|XP_002935782.1|PREDICTED: emopamil-binding protein-like [Xenopus (Silurana) tropicalis]	gi|18202842|sp|Q9D0P0.1|EBPL_MOUSERecName: Full=Emopamil-binding protein-like; AltName: Full=Emopamil-binding-related protein	ENST00000242827	ENSMUST00000022494	ENSDART00000053220		ENSORLT00000023103			ENSP00000242827	ENSMUSP00000022494	ENSDARP00000053219	ENSGACP00000012732	ENSORLP00000023102		ENSTRUP00000032655	danio rerio emopamil binding mrna
	N_isotig07668	gi|47216117|emb|CAG11185.1|unnamed protein product [Tetraodon nigroviridis]	gi|47116943|sp|Q9UBQ7.1|GRHPR_HUMANRecName: Full=Glyoxylate reductase/hydroxypyruvate reductase	ENST00000460882	ENSMUST00000045078	ENSDART00000009457	ENSGACT00000021272	ENSORLT00000006520	ENSTNIT00000021203	ENSTRUT00000014608	ENSP00000313432	ENSMUSP00000047218	ENSDARP00000020804	ENSGACP00000021231	ENSORLP00000006519	ENSTNIP00000020970	ENSTRUP00000014540	tetraodon nigroviridis full-length cdna
	N_isotig07829	gi|225708052|gb|ACO09872.1|thiosulfate sulfurtransferase KAT [Osmerus mordax]	gi|68051988|sp|Q8NFU3.3|TSTD1_HUMANRecName: Full=Thiosulfate sulfurtransferase/rhodanese-like domain-containing protein 1					ENSORLT00000003636	ENSTNIT00000020128		ENSP00000388293	ENSMUSP00000132771	ENSDARP00000096676	ENSGACP00000006627	ENSORLP00000003635	ENSTNIP00000019898	ENSTRUP00000045243	osmerus mordax clone omor-eva-507-328 thiosulfate sulfurtransferase kat complete cds
	N_isotig07855	gi|54400688|ref|NP_001006093.1|sterol carrier protein 2b [Danio rerio]	gi|2501195|sp|Q07598.1|NLTP_CHICKRecName: Full=Non-specific lipid-transfer protein; Short=NSL-TP; AltName: Full=Propanoyl-CoA C-acyltransferase; AltName: Full=SCP-chi; AltName: Full=SCPX; AltName: Full=Sterol carrier protein 2; Short=SCP-2; AltName: Full=Sterol carrier protein X; Short=SCP-X	ENST00000435345		ENSDART00000013079	ENSGACT00000021413	ENSORLT00000013109	ENSTNIT00000009928	ENSTRUT00000032524	ENSP00000396413	ENSMUSP00000102312	ENSDARP00000104941	ENSGACP00000021372	ENSORLP00000013108	ENSTNIP00000009752	ENSTRUP00000032400	tetraodon nigroviridis full-length cdna
	N_isotig07874	gi|229365808|gb|ACQ57884.1|Glycine cleavage system H protein, mitochondrial precursor [Anoplopoma fimbria]	gi|121077|sp|P11183.2|GCSH_CHICKRecName: Full=Glycine cleavage system H protein, mitochondrial; Flags: Precursor	ENST00000443090	ENSMUST00000040484	ENSDART00000061698	ENSGACT00000016924	ENSORLT00000009569	ENSTNIT00000012409	ENSTRUT00000045156	ENSP00000319531	ENSMUSP00000037131	ENSDARP00000061697	ENSGACP00000016890	ENSORLP00000009568	ENSTNIP00000012218	ENSTRUP00000045004	anoplopoma fimbria clone afim-evh-504-342 glycine cleavage system h mitochondrial precursor complete cds
	N_isotig07930	gi|297671288|ref|XP_002813776.1|PREDICTED: guanine nucleotide-binding protein G(i) subunit alpha-2-like [Pongo abelii]	gi|21263646|sp|O13055.3|GNAI2_ORYLARecName: Full=Guanine nucleotide-binding protein G(i) subunit alpha-2; AltName: Full=Adenylate cyclase-inhibiting G alpha protein; AltName: Full=Gi alpha c; AltName: Full=Gi2 subunit alpha	ENST00000536647	ENSMUST00000055704	ENSDART00000024181	ENSGACT00000026427	ENSORLT00000001336	ENSTNIT00000017863	ENSTRUT00000017362	ENSP00000444360	ENSMUSP00000057543	ENSDARP00000010944	ENSGACP00000001089	ENSORLP00000001335	ENSTNIP00000017642	ENSTRUP00000017288	salmo salar guanine nucleotide binding protein (g protein) alpha inhibiting activity polypeptide 2 mrna
	N_isotig07935	gi|292611918|ref|XP_002661255.1|PREDICTED: hypothetical protein LOC100332647 [Danio rerio]	gi|147645934|sp|Q9ULI3.3|HEG1_HUMANRecName: Full=Protein HEG homolog 1; Flags: Precursor								ENSP00000417648	ENSMUSP00000119790	ENSDARP00000102897	ENSGACP00000008741	ENSORLP00000019970	ENSTNIP00000002572	ENSTRUP00000016313	dicentrarchus labrax chromosome sequence corresponding to linkage group bottom complete sequence
	N_isotig07945	gi|164690999|dbj|BAF98682.1|ribosomal protein L31 [Solea senegalensis]	gi|14423892|sp|Q9IA76.1|RL31_PAROLRecName: Full=60S ribosomal protein L31	ENST00000441435	ENSMUST00000119957	ENSDART00000148688	ENSGACT00000020047	ENSORLT00000006525	ENSTNIT00000017765	ENSTRUT00000018265	ENSP00000408172	ENSMUSP00000083722	ENSDARP00000069885	ENSGACP00000020009	ENSORLP00000006524	ENSTNIP00000017545	ENSTRUP00000018189	solea senegalensis rpl31 mrna for ribosomal protein complete cds
	N_isotig08052	gi|307746900|ref|NP_001182711.1|fep15 selenoprotein [Salmo salar]	gi|172046122|sp|Q802G7.2|SELM_DANRERecName: Full=Selenoprotein M; Short=SePM; Short=SelM; Flags: Precursor								ENSP00000383155	ENSMUSP00000092041	ENSDARP00000119889	ENSGACP00000011051	ENSORLP00000007871	ENSTNIP00000018923	ENSTRUP00000027909	oryzias latipes fep15 selenoprotein mrna
	N_isotig08117	gi|209152323|gb|ACI33107.1|4-aminobutyrate aminotransferase, mitochondrial precursor [Salmo salar]	gi|122065191|sp|P50554.3|GABT_RATRecName: Full=4-aminobutyrate aminotransferase, mitochondrial; AltName: Full=(S)-3-amino-2-methylpropionate transaminase; AltName: Full=GABA aminotransferase; Short=GABA-AT; AltName: Full=Gamma-amino-N-butyrate transaminase; Short=GABA transaminase; Short=GABA-T; AltName: Full=L-AIBAT; Contains: RecName: Full=4-aminobutyrate aminotransferase, brain isoform; Contai…	ENST00000425191	ENSMUST00000115839	ENSDART00000027468	ENSGACT00000006245	ENSORLT00000024550	ENSTNIT00000011346	ENSTRUT00000026166	ENSP00000411916	ENSMUSP00000111505	ENSDARP00000016806	ENSGACP00000006228	ENSORLP00000024549	ENSTNIP00000003019	ENSTRUP00000026061	salmo salar clone ssal-rgf-516-187 4-aminobutyrate mitochondrial precursor complete cds
	N_isotig08136	gi|189525193|ref|XP_001923590.1|PREDICTED: prolargin [Danio rerio]	gi|1709586|sp|P51888.1|PRELP_HUMANRecName: Full=Prolargin; AltName: Full=Proline-arginine-rich end leucine-rich repeat protein; Flags: Precursor		ENSMUST00000048432	ENSDART00000103846	ENSGACT00000000511		ENSTNIT00000010274	ENSTRUT00000011442	ENSP00000343924	ENSMUSP00000048803	ENSDARP00000094622	ENSGACP00000000511	ENSORLP00000019190	ENSTNIP00000010094	ENSTRUP00000011382	danio rerio sc:d0375 (sc:d0375) mrna
	N_isotig08172	gi|229367906|gb|ACQ58933.1|Folate receptor alpha precursor [Anoplopoma fimbria]	gi|544338|sp|P35846.1|FOLR1_MOUSERecName: Full=Folate receptor alpha; Short=FR-alpha; AltName: Full=Folate receptor 1; AltName: Full=Folate-binding protein 1; Flags: Precursor	ENST00000298223	ENSMUST00000106983	ENSDART00000112934	ENSGACT00000010381	ENSORLT00000014044	ENSTNIT00000006123	ENSTRUT00000023792	ENSP00000298223	ENSMUSP00000102596	ENSDARP00000098284	ENSGACP00000010359	ENSORLP00000014043	ENSTNIP00000005975	ENSTRUP00000023694	anoplopoma fimbria clone afim-evh-525-152 folate receptor alpha precursor complete cds
	N_isotig08206	gi|145967358|gb|ABP99036.1|transmembrane 4 L6 family member 4 [Paralichthys olivaceus]	gi|62901042|sp|Q91XD3.1|T4S4_MOUSERecName: Full=Transmembrane 4 L6 family member 4	ENST00000305354	ENSMUST00000029377	ENSDART00000104528	ENSGACT00000008452	ENSORLT00000014147	ENSTNIT00000006051	ENSTRUT00000047002	ENSP00000305852	ENSMUSP00000029377	ENSDARP00000095301	ENSGACP00000008433	ENSORLP00000014146	ENSTNIP00000005903	ENSTRUP00000046845	paralichthys olivaceus transmembrane 4 l6 family member 4 complete cds
	N_isotig08347	gi|169640228|tpg|DAA06160.1|TPA_exp: claudin 15 [Salmo salar]	gi|6685306|sp|P56746.1|CLD15_HUMANRecName: Full=Claudin-15	ENST00000412417		ENSDART00000097479	ENSGACT00000025514	ENSORLT00000008986	ENSTNIT00000016191	ENSTRUT00000039263	ENSP00000385300	ENSMUSP00000001790	ENSDARP00000052976	ENSGACP00000025464	ENSORLP00000008985	ENSTNIP00000015980	ENSTRUP00000039122	tetraodon nigroviridis full-length cdna
	N_isotig08400	gi|309386893|gb|ADO67626.1|transgelin 1 [Sparus aurata]	gi|401094|sp|P19966.3|TAGL_CHICKRecName: Full=Transgelin; AltName: Full=Smooth muscle protein 22-alpha; Short=SM22-alpha	ENST00000529622	ENSMUST00000034590	ENSDART00000066774	ENSGACT00000007953	ENSORLT00000019678	ENSTNIT00000000470	ENSTRUT00000004567	ENSP00000377494	ENSMUSP00000034590	ENSDARP00000066773	ENSGACP00000007945	ENSORLP00000019676	ENSTNIP00000000297	ENSTRUP00000004542	sparus aurata transgelin 1 complete cds
	N_isotig08533	gi|343459219|gb|AEM37768.1|cGMP phosphodiesterase gamma subunit 6H [Epinephelus bruneus]	gi|116571|sp|P22571.1|CNCG_BOVINRecName: Full=Retinal cone rhodopsin-sensitive cGMP 3',5'-cyclic phosphodiesterase subunit gamma; Short=GMP-PDE gamma	ENST00000331056	ENSMUST00000137768	ENSDART00000103373	ENSGACT00000021106	ENSORLT00000005361	ENSTNIT00000008990	ENSTRUT00000000866	ENSP00000328412	ENSMUSP00000026452	ENSDARP00000094150	ENSGACP00000021066	ENSORLP00000005360	ENSTNIP00000008820	ENSTRUP00000000863	epinephelus bruneus clone jkjrrc001_19-e10-t3 cgmp phosphodiesterase gamma subunit 6h partial cds
	N_isotig08564	gi|62122785|ref|NP_001014324.1|low molecular weight phosphotyrosine protein phosphatase [Danio rerio]	gi|585716|sp|P11064.3|PPAC_BOVINRecName: Full=Low molecular weight phosphotyrosine protein phosphatase; Short=LMW-PTP; Short=LMW-PTPase; AltName: Full=Low molecular weight cytosolic acid phosphatase	ENST00000272067		ENSDART00000082647	ENSGACT00000015162	ENSORLT00000017399	ENSTNIT00000015408	ENSTRUT00000038272	ENSP00000272067	ENSMUSP00000073686	ENSDARP00000077082	ENSGACP00000015134	ENSORLP00000017398	ENSTNIP00000015204	ENSTRUP00000038135	anoplopoma fimbria clone afim-evh-515-339 low molecular weight phosphotyrosine protein phosphatase complete cds
	N_isotig08648	gi|115392225|gb|ABI96913.1|Cu/Zn superoxide dismutase [Rachycentron canadum]	gi|20139980|sp|O73872.1|SODC_DANRERecName: Full=Superoxide dismutase [Cu-Zn]	ENST00000270142	ENSMUST00000023707	ENSDART00000064376	ENSGACT00000027268	ENSORLT00000005500	ENSTNIT00000013030	ENSTRUT00000020552	ENSP00000270142	ENSMUSP00000023707	ENSDARP00000064375	ENSGACP00000027215	ENSORLP00000005499	ENSTNIP00000012838	ENSTRUP00000020467	lates calcarifer clone sod 28 copper zinc superoxide dismutase complete cds
	N_isotig08687	gi|213511150|ref|NP_001133349.1|disabled homolog 2 [Salmo salar]	gi|145559465|sp|P98082.3|DAB2_HUMANRecName: Full=Disabled homolog 2; AltName: Full=DOC-2; AltName: Full=Differentially-expressed protein 2			ENSDART00000083862	ENSGACT00000020966	ENSORLT00000003669	ENSTNIT00000003203	ENSTRUT00000047715	ENSP00000439919	ENSMUSP00000106292	ENSDARP00000047669	ENSGACP00000020926	ENSORLP00000003668	ENSTNIP00000003492	ENSTRUP00000047552	tetraodon nigroviridis full-length cdna
	N_isotig08717	gi|328677199|gb|AEB31322.1|hypothetical protein [Epinephelus bruneus]	gi|290457645|sp|Q02747.2|GUC2A_HUMANRecName: Full=Guanylin; AltName: Full=Guanylate cyclase activator 2A; AltName: Full=Guanylate cyclase-activating protein 1; AltName: Full=Guanylate cyclase-activating protein I; Short=GCAP-I; Contains: RecName: Full=HMW-guanylin; Contains: RecName: Full=Guanylin; Flags: Precursor						ENSTNIT00000015368		ENSP00000349493	ENSMUSP00000043203			ENSORLP00000021362	ENSTNIP00000015164		anoplopoma fimbria clone afim-evh-001-222 guanylin precursor complete cds
	N_isotig08725	gi|134025010|gb|AAI34994.1|Im:7155895 protein [Danio rerio]				ENSDART00000091556	ENSGACT00000014551	ENSORLT00000009527	ENSTNIT00000012859	ENSTRUT00000030789			ENSDARP00000085989	ENSGACP00000014525	ENSORLP00000009526		ENSTRUP00000030672	tetraodon nigroviridis full-length cdna
	N_isotig08778	gi|343459219|gb|AEM37768.1|cGMP phosphodiesterase gamma subunit 6H [Epinephelus bruneus]	gi|5921808|sp|O55175.1|CNCG_SPETRRecName: Full=Retinal cone rhodopsin-sensitive cGMP 3',5'-cyclic phosphodiesterase subunit gamma; Short=GMP-PDE gamma	ENST00000266395	ENSMUST00000137768	ENSDART00000103373	ENSGACT00000021106	ENSORLT00000005361	ENSTNIT00000008990	ENSTRUT00000000866	ENSP00000328412	ENSMUSP00000119246	ENSDARP00000094150	ENSGACP00000021066	ENSORLP00000005360	ENSTNIP00000008820	ENSTRUP00000000863	epinephelus bruneus clone jkjrrc001_19-e10-t3 cgmp phosphodiesterase gamma subunit 6h partial cds
	N_isotig08840	gi|41053931|ref|NP_956249.1|FGFR1 oncogene partner 2 homolog [Danio rerio]	gi|82188189|sp|Q7T338.1|FGOP2_DANRERecName: Full=FGFR1 oncogene partner 2 homolog	ENST00000327214	ENSMUST00000067404	ENSDART00000021139	ENSGACT00000025862	ENSORLT00000012038	ENSTNIT00000012891	ENSTRUT00000010714	ENSP00000323763	ENSMUSP00000098352	ENSDARP00000005747	ENSGACP00000025813	ENSORLP00000012037	ENSTNIP00000012699	ENSTRUP00000010656	tetraodon nigroviridis full-length cdna
	N_isotig09004	gi|47229811|emb|CAG07007.1|unnamed protein product [Tetraodon nigroviridis]	gi|123908244|sp|Q08BL7.1|GLCTK_DANRERecName: Full=Glycerate kinase			ENSDART00000084393	ENSGACT00000001629	ENSORLT00000004839	ENSTNIT00000018033	ENSTRUT00000035703	ENSP00000390266	ENSMUSP00000108162	ENSDARP00000078828	ENSGACP00000001628	ENSORLP00000004838	ENSTNIP00000017809	ENSTRUP00000035575	danio rerio zgc:153346 (zgc:153346) mrna
	N_isotig09045	gi|325111369|gb|ADY80022.1|microsomal glutathione S-transferase 2 [Oplegnathus fasciatus]	gi|47116746|sp|Q9CPU4.1|MGST3_MOUSERecName: Full=Microsomal glutathione S-transferase 3; Short=Microsomal GST-3; AltName: Full=Microsomal GST-III				ENSGACT00000021484	ENSORLT00000012768		ENSTRUT00000001809	ENSP00000356861	ENSMUSP00000028005	ENSDARP00000036226	ENSGACP00000021443	ENSORLP00000012767	ENSTNIP00000010678	ENSTRUP00000001800	oplegnathus fasciatus microsomal glutathione s-transferase 2 complete cds
	N_isotig09049			ENST00000334756	ENSMUST00000109832	ENSDART00000109320												nomascus leucogenys protein phosphatase regulatory subunit b transcript variant 2 mrna
	N_isotig09171	gi|229367042|gb|ACQ58501.1|Cathepsin L precursor [Anoplopoma fimbria]	gi|22653679|sp|Q26636.1|CATL_SARPERecName: Full=Cathepsin L; Contains: RecName: Full=Cathepsin L heavy chain; Contains: RecName: Full=Cathepsin L light chain; Flags: Precursor	ENST00000538255	ENSMUST00000043754	ENSDART00000017756	ENSGACT00000012750	ENSORLT00000015674	ENSTNIT00000020631	ENSTRUT00000030657	ENSP00000445052	ENSMUSP00000036801	ENSDARP00000021632	ENSGACP00000012726	ENSORLP00000015673	ENSTNIP00000020399	ENSTRUP00000030540	anoplopoma fimbria clone afim-evh-505-213 cathepsin l precursor complete cds
	N_isotig09226	gi|47203445|emb|CAF92194.1|unnamed protein product [Tetraodon nigroviridis]	gi|172045914|sp|Q7Z2Y8.2|GVIN1_HUMANRecName: Full=Interferon-induced very large GTPase 1; AltName: Full=Interferon-induced very large GTPase pseudogene 1	ENST00000531871	ENSMUST00000006667	ENSDART00000111519	ENSGACT00000009897	ENSORLT00000017996	ENSTNIT00000007110	ENSTRUT00000006228	ENSP00000402803	ENSMUSP00000006667	ENSDARP00000103313	ENSGACP00000009876	ENSORLP00000017995	ENSTNIP00000006956	ENSTRUP00000006190	zebrafish dna sequence from clone ch211-190k17 in linkage group 2 contains a novel the gene for a novel protein biliverdin reductase a( zgc:153046) the wdr48 gene for wd repeat domain four novel the 5 end of a novel gene and three complete sequence
	N_isotig09280	gi|291190508|ref|NP_001167281.1|ferric-chelate reductase 1 [Salmo salar]	gi|82184869|sp|Q6INU7.1|FRRS1_XENLARecName: Full=Putative ferric-chelate reductase 1			ENSDART00000113304					ENSP00000393884	ENSMUSP00000039487	ENSDARP00000097970		ENSORLP00000024067	ENSTNIP00000021318	ENSTRUP00000015779	salmo salar ferric-chelate reductase 1 mrna
	N_isotig09454	gi|213512284|ref|NP_001133585.1|Cadherin-17 [Salmo salar]				ENSDART00000042895	ENSGACT00000012048	ENSORLT00000011152	ENSTNIT00000003198	ENSTRUT00000025961	ENSP00000392068	ENSMUSP00000078818	ENSDARP00000042894	ENSGACP00000012024	ENSORLP00000011151	ENSTNIP00000021540	ENSTRUP00000025856	salmo salar cadherin-17 mrna
	N_isotig09647	gi|224496102|ref|NP_001139101.1|hypothetical protein LOC100005630 [Danio rerio]	gi|74723635|sp|Q8IVL8.1|CBPO_HUMANRecName: Full=Carboxypeptidase O; Short=CPO; Flags: Precursor			ENSDART00000109756	ENSGACT00000018709	ENSORLT00000005124	ENSTNIT00000013449	ENSTRUT00000025945	ENSP00000272852	ENSMUSP00000011607	ENSDARP00000097989	ENSGACP00000018671	ENSORLP00000005123	ENSTNIP00000013257	ENSTRUP00000025840	lithognathus mormyrus clone lmos8p10g03 mrna sequence
	N_isotig09867	gi|326923118|ref|XP_003207788.1|PREDICTED: kynureninase-like [Meleagris gallopavo]					ENSGACT00000020662	ENSORLT00000006396		ENSTRUT00000013109			ENSDARP00000037670	ENSGACP00000020623	ENSORLP00000006395	ENSTNIP00000020308	ENSTRUP00000013048
	N_isotig09896						ENSGACT00000010485						ENSDARP00000067533	ENSGACP00000010463
	N_isotig09995					ENSDART00000027009	ENSGACT00000002386	ENSORLT00000006293	ENSTNIT00000011765	ENSTRUT00000026911	ENSP00000370748	ENSMUSP00000077102	ENSDARP00000017320	ENSGACP00000002379	ENSORLP00000006292	ENSTNIP00000011582	ENSTRUP00000026803	dicentrarchus labrax chromosome sequence corresponding to linkage group complete sequence
	N_isotig10001						ENSGACT00000002605							ENSGACP00000002596
	N_isotig10009	gi|220678938|emb|CAX13422.1|novel protein [Danio rerio]		ENST00000233143	ENSMUST00000114048	ENSDART00000131861	ENSGACT00000019271	ENSORLT00000009621	ENSTNIT00000012008	ENSTRUT00000035837								danio rerio cdna clone image:7290588
	N_isotig10169	gi|194226022|ref|XP_001498569.2|PREDICTED: serologically defined colon cancer antigen 3 [Equus caballus]	gi|123893086|sp|Q28GJ0.1|SDCG3_XENTRRecName: Full=Serologically defined colon cancer antigen 3 homolog			ENSDART00000135817	ENSGACT00000014275	ENSORLT00000024971			ENSP00000360790	ENSMUSP00000050043	ENSDARP00000121586		ENSORLP00000024970			gallus gallus serologically defined colon cancer antigen 3 mrna
	N_isotig10256	gi|47215286|emb|CAF98095.1|unnamed protein product [Tetraodon nigroviridis]	gi|266344|sp|P30740.1|ILEU_HUMANRecName: Full=Leukocyte elastase inhibitor; Short=LEI; AltName: Full=Monocyte/neutrophil elastase inhibitor; Short=EI; Short=M/NEI; AltName: Full=Peptidase inhibitor 2; Short=PI-2; AltName: Full=Serpin B1	ENST00000542677	ENSMUST00000006392	ENSDART00000077769	ENSGACT00000007295	ENSORLT00000015720	ENSTNIT00000011241	ENSTRUT00000016852	ENSP00000444543	ENSMUSP00000075690	ENSDARP00000072235	ENSGACP00000007277	ENSORLP00000015722	ENSTNIP00000011059	ENSTRUP00000016779	salmo salar clone ssal-rgb2-559-128 leukocyte elastase inhibitor complete cds
	N_isotig10338	gi|47218968|emb|CAG02006.1|unnamed protein product [Tetraodon nigroviridis]	gi|75070757|sp|Q5RB09.1|GTR9_PONABRecName: Full=Solute carrier family 2, facilitated glucose transporter member 9; AltName: Full=Glucose transporter type 9; Short=GLUT-9	ENST00000309065	ENSMUST00000067872		ENSGACT00000012086	ENSORLT00000010423	ENSTNIT00000014236	ENSTRUT00000036949	ENSP00000311383	ENSMUSP00000066872	ENSDARP00000069770	ENSGACP00000012062	ENSORLP00000010422	ENSTNIP00000014040	ENSTRUP00000036814	canis lupus familiaris solute carrier family 2 (facilitated glucose transporter) member 9 mrna
	N_isotig10545			ENST00000541043	ENSMUST00000030112	ENSDART00000045253	ENSGACT00000002203	ENSORLT00000025591	ENSTNIT00000008128	ENSTRUT00000016977	ENSP00000438733	ENSMUSP00000030112	ENSDARP00000045252	ENSGACP00000002197	ENSORLP00000025590	ENSTNIP00000007967	ENSTRUP00000016904	salmo salar iron-responsive element-binding protein 1 mrna
	N_isotig10606	gi|169643687|dbj|BAG12567.1|annexin A2a [Solea senegalensis]	gi|113949|sp|P17785.2|ANXA2_CHICKRecName: Full=Annexin A2; AltName: Full=Annexin II; AltName: Full=Annexin-2; AltName: Full=Calpactin I heavy chain; AltName: Full=Calpactin-1 heavy chain; AltName: Full=Chromobindin-8; AltName: Full=Lipocortin II; AltName: Full=Placental anticoagulant protein IV; Short=PAP-IV; AltName: Full=Protein I; AltName: Full=p36	ENST00000451270	ENSMUST00000136282	ENSDART00000011967	ENSGACT00000023297	ENSORLT00000009539	ENSTNIT00000007068	ENSTRUT00000005402	ENSP00000387545	ENSMUSP00000117855	ENSDARP00000011243	ENSGACP00000023251	ENSORLP00000009538	ENSTNIP00000006914	ENSTRUP00000005370	solea senegalensis anxa2a mrna for annexin partial cds
	N_isotig10830	gi|47223909|emb|CAG06086.1|unnamed protein product [Tetraodon nigroviridis]	gi|82181849|sp|Q68FI3.1|DOPDA_XENLARecName: Full=D-dopachrome decarboxylase-A; AltName: Full=D-dopachrome tautomerase-A					ENSORLT00000013761		ENSTRUT00000032066	ENSP00000385714	ENSMUSP00000001716	ENSDARP00000065771		ENSORLP00000013760		ENSTRUP00000031943	tetraodon nigroviridis full-length cdna
	N_isotig10946					ENSDART00000082434												dicentrarchus labrax chromosome sequence corresponding to linkage group complete sequence
	N_isotig11061	gi|18858345|ref|NP_571874.1|beta-carotene 15, 15-dioxygenase 2 [Danio rerio]	gi|48474943|sp|Q99NF1.1|BCDO2_MOUSERecName: Full=Beta,beta-carotene 9',10'-oxygenase; AltName: Full=B-diox-II; AltName: Full=Beta-carotene dioxygenase 2	ENST00000393032	ENSMUST00000119103	ENSDART00000002221	ENSGACT00000014085	ENSORLT00000013333	ENSTNIT00000006749	ENSTRUT00000001311	ENSP00000350314	ENSMUSP00000112727	ENSDARP00000013052	ENSGACP00000014060	ENSORLP00000013332	ENSTNIP00000006598	ENSTRUP00000001305	danio rerio beta-carotene 15-dioxygenase mrna (cdna clone image:6960682) partial cds
	N_isotig11143	gi|19071220|gb|AAL84163.1|alpha-amylase [Lates calcarifer]	gi|27805399|sp|P83053.1|AMYP_STRCARecName: Full=Pancreatic alpha-amylase; Short=PA; AltName: Full=1,4-alpha-D-glucan glucanohydrolase	ENST00000370079	ENSMUST00000170868	ENSDART00000003035	ENSGACT00000022189	ENSORLT00000024838	ENSTNIT00000002456	ENSTRUT00000031956	ENSP00000359096	ENSMUSP00000126406	ENSDARP00000021453	ENSGACP00000022147	ENSORLP00000024837	ENSTNIP00000000012	ENSTRUP00000032167	lates calcarifer alpha-amylase complete cds
	N_isotig11181	gi|209735552|gb|ACI68645.1|ATP synthase-coupling factor 6, mitochondrial precursor [Salmo salar]	gi|114689|sp|P13618.1|ATP5J_PIGRecName: Full=ATP synthase-coupling factor 6, mitochondrial; Short=ATPase subunit F6			ENSDART00000142030	ENSGACT00000001885		ENSTNIT00000000341	ENSTRUT00000026403	ENSP00000382965	ENSMUSP00000109829	ENSDARP00000119802	ENSGACP00000001882		ENSTNIP00000017560	ENSTRUP00000026296	anoplopoma fimbria clone afim-evh-007-383 atp synthase-coupling factor mitochondrial precursor complete cds
	N_isotig11547	gi|225706644|gb|ACO09168.1|Fumarylacetoacetase [Osmerus mordax]	gi|119778|sp|P16930.2|FAAA_HUMANRecName: Full=Fumarylacetoacetase; Short=FAA; AltName: Full=Beta-diketonase; AltName: Full=Fumarylacetoacetate hydrolase	ENST00000539156	ENSMUST00000032865	ENSDART00000149802	ENSGACT00000018477	ENSORLT00000024233	ENSTNIT00000007136	ENSTRUT00000001720	ENSP00000439429	ENSMUSP00000032865	ENSDARP00000124226	ENSGACP00000018441	ENSORLP00000024232	ENSTNIP00000006982	ENSTRUP00000001712	gasterosteus aculeatus clone cec33-h07 mrna sequence
	N_isotig11572	gi|229366004|gb|ACQ57982.1|3-beta-hydroxysteroid-Delta8,Delta7-isomerase [Anoplopoma fimbria]	gi|17374795|sp|Q15125.3|EBP_HUMANRecName: Full=3-beta-hydroxysteroid-Delta(8),Delta(7)-isomerase; AltName: Full=Cholestenol Delta-isomerase; AltName: Full=Delta(8)-Delta(7) sterol isomerase; Short=D8-D7 sterol isomerase; AltName: Full=Emopamil-binding protein	ENST00000498425	ENSMUST00000033509	ENSDART00000019045	ENSGACT00000012756	ENSORLT00000010219		ENSTRUT00000032780	ENSP00000417052	ENSMUSP00000033509	ENSDARP00000007796	ENSGACP00000012732	ENSORLP00000010218		ENSTRUP00000032655	anoplopoma fimbria clone afim-evh-003-109 3-beta-hydroxysteroid- -isomerase complete cds
	N_isotig11573			ENST00000511685	ENSMUST00000110348	ENSDART00000137676												zebrafish dna sequence from clone ch73-78k15 in linkage group complete sequence
	N_isotig11589						ENSGACT00000008858		ENSTNIT00000023319									tetraodon nigroviridis full-length cdna
	N_isotig11695	gi|47215986|emb|CAF96388.1|unnamed protein product [Tetraodon nigroviridis]	gi|20455515|sp|P07919.2|QCR6_HUMANRecName: Full=Cytochrome b-c1 complex subunit 6, mitochondrial; AltName: Full=Complex III subunit 6; AltName: Full=Complex III subunit VIII; AltName: Full=Cytochrome c1 non-heme 11 kDa protein; AltName: Full=Mitochondrial hinge protein; AltName: Full=Ubiquinol-cytochrome c reductase complex 11 kDa protein; Flags: Precursor	ENST00000460947	ENSMUST00000078676	ENSDART00000082151	ENSGACT00000020629	ENSORLT00000010742	ENSTNIT00000009577	ENSTRUT00000017752	ENSP00000309565	ENSMUSP00000077744	ENSDARP00000076588	ENSGACP00000015679	ENSORLP00000010741	ENSTNIP00000009406	ENSTRUP00000045332	anoplopoma fimbria clone afim-evh-004-094 cytochrome b-c1 complex subunit mitochondrial precursor complete cds
	N_isotig11818	gi|47220030|emb|CAG12178.1|unnamed protein product [Tetraodon nigroviridis]	gi|3334187|sp|O42101.1|NR5A2_CHICKRecName: Full=Nuclear receptor subfamily 5 group A member 2; AltName: Full=FTF/LRH-1; AltName: Full=OR2.0			ENSDART00000125515	ENSGACT00000013182	ENSORLT00000007569	ENSTNIT00000000882	ENSTRUT00000009204	ENSP00000439116	ENSMUSP00000129071	ENSDARP00000105488	ENSGACP00000013157	ENSORLP00000007568	ENSTNIP00000002601	ENSTRUP00000009150	danio rerio nuclear receptor subfamily group member 5 transcript variant mrna
	N_isotig11855	gi|229366100|gb|ACQ58030.1|Fatty acid-binding protein, intestinal [Anoplopoma fimbria]	gi|75060394|sp|Q56JX9.3|FABPI_BOVINRecName: Full=Fatty acid-binding protein, intestinal; AltName: Full=Fatty acid-binding protein 2; AltName: Full=Intestinal-type fatty acid-binding protein; Short=I-FABP	ENST00000274024	ENSMUST00000023820	ENSDART00000027973	ENSGACT00000023559	ENSORLT00000024240	ENSTNIT00000015533	ENSTRUT00000036582	ENSP00000274024	ENSMUSP00000023820	ENSDARP00000021241	ENSGACP00000025749	ENSORLP00000005193	ENSTNIP00000015328	ENSTRUP00000036451	anoplopoma fimbria clone afim-evh-515-194 fatty acid-binding intestinal complete cds
	N_isotig11888	gi|225707070|gb|ACO09381.1|Alpha-methylacyl-CoA racemase [Osmerus mordax]	gi|341940628|sp|O09174.4|AMACR_MOUSERecName: Full=Alpha-methylacyl-CoA racemase; AltName: Full=2-methylacyl-CoA racemase			ENSDART00000080110	ENSGACT00000021552	ENSORLT00000008173	ENSTNIT00000010531	ENSTRUT00000036939	ENSP00000424351	ENSMUSP00000066915	ENSDARP00000074560	ENSGACP00000021511	ENSORLP00000008172	ENSTNIP00000010350	ENSTRUP00000036807	gasterosteus aculeatus clone cfw63-d05 mrna sequence
	N_isotig12208	gi|213513990|ref|NP_001133850.1|Farnesyl pyrophosphate synthetase [Salmo salar]				ENSDART00000122272	ENSGACT00000015789		ENSTNIT00000021719	ENSTRUT00000028073	ENSP00000391755	ENSMUSP00000080531	ENSDARP00000111961	ENSGACP00000015726	ENSORLP00000012596	ENSTNIP00000021484	ENSTRUP00000027963	gasterosteus aculeatus clone cfw205-f03 mrna sequence
	N_isotig12280	gi|47219300|emb|CAG10929.1|unnamed protein product [Tetraodon nigroviridis]	gi|20141421|sp|Q15392.2|DHC24_HUMANRecName: Full=Delta(24)-sterol reductase; AltName: Full=24-dehydrocholesterol reductase; AltName: Full=3-beta-hydroxysterol delta-24-reductase; AltName: Full=Diminuto/dwarf1 homolog; AltName: Full=Seladin-1; Flags: Precursor	ENST00000535035	ENSMUST00000047973	ENSDART00000125019	ENSGACT00000014769	ENSORLT00000001990	ENSTNIT00000021004	ENSTRUT00000041813	ENSP00000440191	ENSMUSP00000038063	ENSDARP00000110651	ENSGACP00000014741	ENSORLP00000001989	ENSTNIP00000020771	ENSTRUP00000041669	gasterosteus aculeatus clone cfw117-b10 mrna sequence
	N_isotig12325	gi|169154441|emb|CAQ14990.1|novel protein similar to vertebrate transmembrane protein 30A (TMEM30A, zgc:63472) [Danio rerio]	gi|75048341|sp|Q95JK4.1|CC50C_MACFARecName: Full=Cell cycle control protein 50C; AltName: Full=Transmembrane protein 30C			ENSDART00000012447	ENSGACT00000003667		ENSTNIT00000005591	ENSTRUT00000039190	ENSP00000444420	ENSMUSP00000023434	ENSDARP00000007727	ENSGACP00000003655	ENSORLP00000015832	ENSTNIP00000005445	ENSTRUP00000039050	salmo salar clone ssal-rgf-526-259 cell cycle control protein 50a complete cds
	N_isotig12398					ENSDART00000061037		ENSORLT00000020453	ENSTNIT00000003366	ENSTRUT00000033311	ENSP00000369699	ENSMUSP00000015545	ENSDARP00000061036		ENSORLP00000020452	ENSTNIP00000001119	ENSTRUP00000033185
	N_isotig12423						ENSGACT00000002832
	N_isotig12450	gi|317419329|emb|CBN81366.1|Serine protease 27 [Dicentrarchus labrax]					ENSGACT00000010340						ENSDARP00000021264	ENSGACP00000010314			ENSTRUP00000006276	gasterosteus aculeatus clone cfw267-a12 mrna sequence
	N_isotig12475		gi|74733508|sp|Q9GZY4.1|CG044_HUMANRecName: Full=Uncharacterized protein C7orf44			ENSDART00000144060	ENSGACT00000019272	ENSORLT00000005479		ENSTRUT00000029561	ENSP00000223336		ENSDARP00000103328	ENSGACP00000019234	ENSORLP00000005478		ENSTRUP00000029444	tetraodon nigroviridis full-length cdna
	N_isotig12562	gi|251764998|sp|C1BW56.1|RCL_ESOLURecName: Full=Deoxyribonucleoside 5'-monophosphate N-glycosidase	gi|251764998|sp|C1BW56.1|RCL_ESOLURecName: Full=Deoxyribonucleoside 5'-monophosphate N-glycosidase				ENSGACT00000016248	ENSORLT00000004007	ENSTNIT00000016586	ENSTRUT00000008056	ENSP00000230431	ENSMUSP00000045283	ENSDARP00000103969	ENSGACP00000016216	ENSORLP00000004006	ENSTNIP00000016373	ENSTRUP00000008008
	N_isotig12578	gi|168823552|ref|NP_001108355.1|non-muscle caldesmon [Danio rerio]	gi|2506984|sp|P12957.2|CALD1_CHICKRecName: Full=Caldesmon; Short=CDM			ENSDART00000103048	ENSGACT00000025073	ENSORLT00000013347	ENSTNIT00000021934	ENSTRUT00000013097	ENSP00000445641	ENSMUSP00000031775	ENSDARP00000093822	ENSGACP00000025024	ENSORLP00000013346	ENSTNIP00000021699	ENSTRUP00000013036	danio rerio zgc:171553 (zgc:171553) mrna
	N_isotig12654	gi|118129746|ref|XP_424433.2|PREDICTED: similar to deleted in malignant brain tumors 1 [Gallus gallus]	gi|85687556|sp|Q9UGM3.2|DMBT1_HUMANRecName: Full=Deleted in malignant brain tumors 1 protein; AltName: Full=Glycoprotein 340; Short=Gp-340; AltName: Full=Hensin; AltName: Full=Salivary agglutinin; Short=SAG; AltName: Full=Surfactant pulmonary-associated D-binding protein; Flags: Precursor	ENST00000344467	ENSMUST00000093984	ENSDART00000102496	ENSGACT00000025170	ENSORLT00000006233	ENSTNIT00000006947	ENSTRUT00000028831	ENSP00000357911	ENSMUSP00000006366	ENSDARP00000019688	ENSGACP00000025121	ENSORLP00000006232	ENSTNIP00000006796	ENSTRUP00000028715	PREDICTED: Danio rerio hypothetical protein LOC100147938 (LOC100147938), mRNA
	N_isotig12773	gi|47221447|emb|CAG08109.1|unnamed protein product [Tetraodon nigroviridis]	gi|121081|sp|P15505.2|GCSP_CHICKRecName: Full=Glycine dehydrogenase [decarboxylating], mitochondrial; AltName: Full=Glycine cleavage system P protein; AltName: Full=Glycine decarboxylase; Flags: Precursor	ENST00000477960	ENSMUST00000070303	ENSDART00000050847	ENSGACT00000018178	ENSORLT00000001931	ENSTNIT00000018872	ENSTRUT00000043316	ENSP00000370737	ENSMUSP00000065263	ENSDARP00000050846	ENSGACP00000018143	ENSORLP00000001930	ENSTNIP00000018645	ENSTRUP00000043171	danio rerio glycine dehydrogenase nuclear gene encoding mitochondrial mrna
	N_isotig12850	gi|61806472|ref|NP_001013468.1|hypothetical protein LOC541322 [Danio rerio]	gi|1703369|sp|P50166.1|ARDH_CANTRRecName: Full=D-arabinitol 2-dehydrogenase [ribulose-forming]; Short=ARDH			ENSDART00000075521	ENSGACT00000015727	ENSORLT00000003857			ENSP00000296424	ENSMUSP00000131111	ENSDARP00000070003	ENSGACP00000015696	ENSORLP00000003856	ENSTNIP00000013474	ENSTRUP00000007450	dicentrarchus labrax chromosome sequence corresponding to linkage group top complete sequence
	N_isotig12880	gi|62955365|ref|NP_001017694.1|protein odd-skipped-related 2 [Danio rerio]	gi|82229956|sp|Q567J8.1|OSR2_DANRERecName: Full=Protein odd-skipped-related 2; Short=zOsr2	ENST00000435298	ENSMUST00000022952	ENSDART00000055395	ENSGACT00000004626	ENSORLT00000003489	ENSTNIT00000016503	ENSTRUT00000028054	ENSP00000402862	ENSMUSP00000022952	ENSDARP00000055394	ENSGACP00000004612	ENSORLP00000003488	ENSTNIP00000016291	ENSTRUP00000012106	pan troglodytes odd-skipped related 2 transcript variant 1 mrna
	N_isotig12948					ENSDART00000122797												salmo salar protein disulfide isomerase family member 5 mrna
	N_isotig13466	gi|148236599|ref|NP_001082938.1|sphingosine-1-phosphate lyase 1 [Danio rerio]	gi|75061597|sp|Q5R4G0.1|SGPL1_PONABRecName: Full=Sphingosine-1-phosphate lyase 1; Short=S1PL; Short=SP-lyase 1; Short=SPL; Short=SPL 1; AltName: Full=Sphingosine-1-phosphate aldolase	ENST00000373202	ENSMUST00000143225	ENSDART00000111567	ENSGACT00000004273	ENSORLT00000017617	ENSTNIT00000016276	ENSTRUT00000045969	ENSP00000362298	ENSMUSP00000112975	ENSDARP00000098071	ENSGACP00000004259	ENSORLP00000017616	ENSTNIP00000016065	ENSTRUP00000045815	danio rerio sphingosine-1-phosphate lyase 1 mrna
	N_isotig13524	gi|47217925|emb|CAG02208.1|unnamed protein product [Tetraodon nigroviridis]	gi|82181215|sp|Q66IM5.1|GTL3B_XENTRRecName: Full=Protein GTLF3B			ENSDART00000074272	ENSGACT00000019159	ENSORLT00000001665	ENSTNIT00000014392	ENSTRUT00000016914		ENSMUSP00000019075	ENSDARP00000068761	ENSGACP00000019121	ENSORLP00000001664	ENSTNIP00000014195	ENSTRUP00000016841	tetraodon nigroviridis full-length cdna
	N_isotig13534	gi|47226605|emb|CAG08621.1|unnamed protein product [Tetraodon nigroviridis]	gi|51316307|sp|Q7M758.1|NALDL_MOUSERecName: Full=N-acetylated-alpha-linked acidic dipeptidase-like protein; Short=NAALADase L				ENSGACT00000018099	ENSORLT00000001580	ENSTNIT00000019277			ENSMUSP00000044231	ENSDARP00000073505	ENSGACP00000018064	ENSORLP00000001579	ENSTNIP00000019049	ENSTRUP00000009798
	N_isotig13790	gi|301791888|ref|XP_002930912.1|PREDICTED: 6-phosphofructo-2-kinase/fructose-2,6-biphosphatase 1-like, partial [Ailuropoda melanoleuca]	gi|2499509|sp|Q91309.1|F26_RANCARecName: Full=6-phosphofructo-2-kinase/fructose-2,6-biphosphatase; Short=6PF-2-K/Fru-2,6-P2ase; Short=PFK/FBPase; AltName: Full=6PF-2-K/Fru-2,6-P2ase liver/muscle isozymes; Includes: RecName: Full=6-phosphofructo-2-kinase; Includes: RecName: Full=Fructose-2,6-bisphosphatase	ENST00000541519	ENSMUST00000150783	ENSDART00000103231	ENSGACT00000004254	ENSORLT00000024564	ENSTNIT00000009799	ENSTRUT00000028198	ENSP00000364131	ENSMUSP00000108333	ENSDARP00000122176	ENSGACP00000015126	ENSORLP00000024563	ENSTNIP00000009624	ENSTRUP00000028087	sau84724sparus aurata 6-phosphofructo-2-kinase fructose- -bisphosphatase complete cds
	N_isotig13820	gi|148689860|gb|EDL21807.1|mCG142087 [Mus musculus]	gi|74717031|sp|Q96LU7.1|CL028_HUMANRecName: Full=Uncharacterized protein C12orf28; Flags: Precursor						ENSTNIT00000005583	ENSTRUT00000003449	ENSP00000299350	ENSMUSP00000037477	ENSDARP00000059396			ENSTNIP00000005437	ENSTRUP00000003430
	N_isotig13886	gi|317419639|emb|CBN81676.1|Long-chain-fatty-acid--CoA ligase 5 [Dicentrarchus labrax]	gi|45477146|sp|Q8JZR0.1|ACSL5_MOUSERecName: Full=Long-chain-fatty-acid--CoA ligase 5; AltName: Full=Long-chain acyl-CoA synthetase 5; Short=LACS 5	ENST00000544770	ENSMUST00000110371	ENSDART00000043887	ENSGACT00000004772	ENSORLT00000014803	ENSTNIT00000017653	ENSTRUT00000019435	ENSP00000358418	ENSMUSP00000131921	ENSDARP00000043886	ENSGACP00000004758	ENSORLP00000014802	ENSTNIP00000017433	ENSTRUP00000019357	danio rerio acyl- synthetase long-chain family member mrna (cdna clone mgc:174617 image:6906503) complete cds
	N_isotig13953						ENSGACT00000016864											gasterosteus aculeatus clone cnb49-a03 mrna sequence
	N_isotig14149	gi|157361488|gb|ABV44702.1|seraf-like protein [Oncorhynchus mykiss]	gi|296452942|sp|Q4LDE5.3|SVEP1_HUMANRecName: Full=Sushi, von Willebrand factor type A, EGF and pentraxin domain-containing protein 1; AltName: Full=CCP module-containing protein 22; AltName: Full=Polydom; AltName: Full=Selectin-like osteoblast-derived protein; Short=SEL-OB; AltName: Full=Serologically defined breast cancer antigen NY-BR-38; Flags: Precursor			ENSDART00000100588					ENSP00000384917	ENSMUSP00000045856	ENSDARP00000091361	ENSGACP00000025329	ENSORLP00000020801	ENSTNIP00000009409	ENSTRUP00000006105	danio rerio zgc: mrna (cdna clone mgc:191997 image:100060306) complete cds
	N_isotig14204	gi|343459013|gb|AEM37665.1|cellular retinol-binding protein type II [Epinephelus bruneus]	gi|132399|sp|P06768.3|RET2_RATRecName: Full=Retinol-binding protein 2; AltName: Full=Cellular retinol-binding protein II; Short=CRBP-II	ENST00000232217	ENSMUST00000035029	ENSDART00000102459	ENSGACT00000007436	ENSORLT00000019527	ENSTNIT00000017554	ENSTRUT00000020130	ENSP00000232217	ENSMUSP00000035029	ENSDARP00000093236	ENSGACP00000007417	ENSORLP00000019526	ENSTNIP00000017336	ENSTRUP00000020049	epinephelus bruneus clone jkjrrc001_13-h04-t3 cellular retinol-binding protein type ii partial cds
	N_isotig14210	gi|111115682|gb|ABH05127.1|cytochrome P450 2N14 [Micropterus salmoides]	gi|3913341|sp|O54749.1|CP2J5_MOUSERecName: Full=Cytochrome P450 2J5; AltName: Full=Arachidonic acid epoxygenase; AltName: Full=CYPIIJ5	ENST00000469406	ENSMUST00000097973	ENSDART00000128897	ENSGACT00000019225	ENSORLT00000018648	ENSTNIT00000013990	ENSTRUT00000047261	ENSP00000360247	ENSMUSP00000030299	ENSDARP00000063057	ENSGACP00000019184	ENSORLP00000018647	ENSTNIP00000013795	ENSTRUP00000047095	chaetodon plebeius cytochrome p450 cyp2n complete cds
	N_isotig14287								ENSTNIT00000001117	ENSTRUT00000008180						ENSTNIP00000003081	ENSTRUP00000008132	takifugu rubripes agouti signaling protein 1 mrna
	N_isotig14391	gi|47226456|emb|CAG08472.1|unnamed protein product [Tetraodon nigroviridis]	gi|17865616|sp|O88968.1|TCO2_MOUSERecName: Full=Transcobalamin-2; Short=TC-2; AltName: Full=Transcobalamin II; Short=TC II; Short=TCII; Flags: Precursor			ENSDART00000053001	ENSGACT00000011319	ENSORLT00000008270	ENSTNIT00000019162	ENSTRUT00000032115			ENSDARP00000053000	ENSGACP00000011296	ENSORLP00000008268	ENSTNIP00000018934	ENSTRUP00000031992	tetraodon nigroviridis full-length cdna
	N_isotig14404	gi|45359365|gb|AAS59067.1|methylenetetrahydrofolate dehydrogenase [Sus scrofa]	gi|115206|sp|P11586.3|C1TC_HUMANRecName: Full=C-1-tetrahydrofolate synthase, cytoplasmic; Short=C1-THF synthase; Includes: RecName: Full=Methylenetetrahydrofolate dehydrogenase; Includes: RecName: Full=Methenyltetrahydrofolate cyclohydrolase; Includes: RecName: Full=Formyltetrahydrofolate synthetase	ENST00000216605	ENSMUST00000021443	ENSDART00000021950	ENSGACT00000008608	ENSORLT00000021417	ENSTNIT00000020841	ENSTRUT00000031944	ENSP00000216605	ENSMUSP00000021443	ENSDARP00000020770	ENSGACP00000008589	ENSORLP00000021416	ENSTNIP00000020608	ENSTRUP00000031821	danio rerio methylenetetrahydrofolate dehydrogenase (nadp+ dependent) mrna (cdna clone mgc:86856 image:6903031) complete cds
	N_isotig14463		gi|341940181|sp|Q9QXG4.2|ACSA_MOUSERecName: Full=Acetyl-coenzyme A synthetase, cytoplasmic; AltName: Full=Acetate--CoA ligase; AltName: Full=Acetyl-CoA synthetase; Short=ACS; Short=AceCS; AltName: Full=Acyl-CoA synthetase short-chain family member 2; AltName: Full=Acyl-activating enzyme	ENST00000481284	ENSMUST00000103142	ENSDART00000055054	ENSGACT00000022016	ENSORLT00000004937	ENSTNIT00000018127	ENSTRUT00000020992	ENSP00000443679	ENSMUSP00000099431	ENSDARP00000055053	ENSGACP00000021975	ENSORLP00000004940	ENSTNIP00000017903	ENSTRUP00000020905	tetraodon nigroviridis full-length cdna
	N_isotig14473	gi|213513322|ref|NP_001134323.1|Ribokinase [Salmo salar]	gi|20139730|sp|Q9H477.1|RBSK_HUMANRecName: Full=Ribokinase	ENST00000444339	ENSMUST00000031018	ENSDART00000030622	ENSGACT00000017108	ENSORLT00000022803	ENSTNIT00000022189	ENSTRUT00000015083	ENSP00000306817	ENSMUSP00000031018	ENSDARP00000030612	ENSGACP00000017074	ENSORLP00000022802	ENSTNIP00000021953	ENSTRUP00000015014	tetraodon nigroviridis full-length cdna
	N_isotig14476					ENSDART00000040826												oncorhynchus mykiss tbx1a complete cds
	N_isotig14592						ENSGACT00000009157							ENSGACP00000009137
	N_isotig14866	gi|328677127|gb|AEB31286.1|carboxypeptidase b [Epinephelus bruneus]	gi|134047711|sp|P00732.2|CBPB1_BOVINRecName: Full=Carboxypeptidase B; Flags: Precursor	ENST00000282957	ENSMUST00000011607	ENSDART00000066833	ENSGACT00000004827	ENSORLT00000012589	ENSTNIT00000015938	ENSTRUT00000045637	ENSP00000282957	ENSMUSP00000011607	ENSDARP00000109376	ENSGACP00000004813	ENSORLP00000012588	ENSTNIP00000015730	ENSTRUP00000045483	paralichthys olivaceus cpb mrna for carboxypeptidase partial cds
	N_isotig14966	gi|111548671|ref|NP_001036151.1|heat shock 70 kDa protein 12B [Danio rerio]	gi|27734248|sp|Q9CZJ2.1|HS12B_MOUSERecName: Full=Heat shock 70 kDa protein 12B	ENST00000542646	ENSMUST00000127862	ENSDART00000129278	ENSGACT00000026297	ENSORLT00000007350	ENSTNIT00000003147	ENSTRUT00000006942	ENSP00000441506	ENSMUSP00000096950	ENSDARP00000108671	ENSGACP00000026246	ENSORLP00000007349	ENSTNIP00000003746	ENSTRUP00000006897	pan troglodytes heat shock 70kd protein transcript variant 1 mrna
	N_isotig15040	gi|229366688|gb|ACQ58324.1|Gastrotropin [Anoplopoma fimbria]	gi|4033695|sp|P80020.3|FABP6_RATRecName: Full=Gastrotropin; Short=GT; AltName: Full=14 kDa bile acid-binding protein; AltName: Full=Fatty acid-binding protein 6; AltName: Full=I-BABP; AltName: Full=Ileal lipid-binding protein; Short=ILBP; AltName: Full=Intestinal 15 kDa protein; Short=I-15P	ENST00000393982	ENSMUST00000020672	ENSDART00000065448	ENSGACT00000018985	ENSORLT00000015808	ENSTNIT00000020992	ENSTRUT00000010446	ENSP00000377551	ENSMUSP00000020672	ENSDARP00000065447	ENSGACP00000018947	ENSORLP00000015807	ENSTNIP00000020759	ENSTRUP00000010388	anoplopoma fimbria clone afim-evh-521-116 gastrotropin complete cds
	N_isotig15177						ENSGACT00000022442	ENSORLT00000002151	ENSTNIT00000012627	ENSTRUT00000042902			ENSDARP00000098981	ENSGACP00000022400	ENSORLP00000002150	ENSTNIP00000012436	ENSTRUP00000042758	anoplopoma fimbria clone afim-evh-501-325 calmodulin-like protein 4 complete cds
	N_isotig15207	gi|213513744|ref|NP_001134957.1|cysteine and glycine-rich protein 3 (cardiac LIM protein) [Salmo salar]	gi|1705934|sp|P50462.1|CSRP3_MOUSERecName: Full=Cysteine and glycine-rich protein 3; AltName: Full=Cysteine-rich protein 3; Short=CRP3; AltName: Full=LIM domain protein, cardiac; AltName: Full=Muscle LIM protein	ENST00000265968	ENSMUST00000027677	ENSDART00000102292	ENSGACT00000022605	ENSORLT00000000956	ENSTNIT00000012682	ENSTRUT00000040425	ENSP00000265968	ENSMUSP00000032658	ENSDARP00000093068	ENSGACP00000022562	ENSORLP00000000955	ENSTNIP00000012491	ENSTRUP00000040283	tetraodon nigroviridis full-length cdna
	N_isotig15254	gi|225708180|gb|ACO09936.1|Arsenite methyltransferase [Osmerus mordax]	gi|341940245|sp|Q91WU5.2|AS3MT_MOUSERecName: Full=Arsenite methyltransferase; AltName: Full=Methylarsonite methyltransferase; AltName: Full=S-adenosyl-L-methionine:arsenic(III) methyltransferase	ENST00000369880	ENSMUST00000003655	ENSDART00000099958	ENSGACT00000011260	ENSORLT00000010055	ENSTNIT00000002917		ENSP00000358896	ENSMUSP00000003655	ENSDARP00000090730	ENSGACP00000011237	ENSORLP00000010054	ENSTNIP00000000777	ENSTRUP00000037722	osmerus mordax clone omor-eva-520-366 arsenite methyltransferase complete cds
	N_isotig15307					ENSDART00000075932												takifugu rubripes ( ) exons 1 and 2 and complete cds and pax9 exons 1 through 4 and complete cds
	N_isotig15554	gi|164690959|dbj|BAF98662.1|ribosomal protein L14 [Solea senegalensis]	gi|52783239|sp|Q9CR57.3|RL14_MOUSERecName: Full=60S ribosomal protein L14	ENST00000338970	ENSMUST00000165532	ENSDART00000052529	ENSGACT00000010947		ENSTNIT00000012308	ENSTRUT00000034034	ENSP00000379506	ENSMUSP00000131489	ENSDARP00000052528	ENSGACP00000010924		ENSTNIP00000012117	ENSTRUP00000033908	solea senegalensis rpl14 mrna for ribosomal protein complete cds
	N_isotig15654	gi|1174404|sp|P45642.1|SOML_SOLSERecName: Full=Somatolactin; Short=SL; Flags: Precursor	gi|1174404|sp|P45642.1|SOML_SOLSERecName: Full=Somatolactin; Short=SL; Flags: Precursor			ENSDART00000055687	ENSGACT00000008758	ENSORLT00000016888	ENSTNIT00000004310	ENSTRUT00000020627	ENSP00000388401	ENSMUSP00000117522	ENSDARP00000109558	ENSGACP00000008739	ENSORLP00000016881	ENSTNIP00000004176	ENSTRUP00000020542	ssu06753solea senegalensis somatolactin complete cds
	N_isotig15820			ENST00000486998		ENSDART00000053685	ENSGACT00000023334	ENSORLT00000007987	ENSTNIT00000021448	ENSTRUT00000003488	ENSP00000407269	ENSMUSP00000105813	ENSDARP00000053684	ENSGACP00000023288	ENSORLP00000007986	ENSTNIP00000021214	ENSTRUP00000003468	zebrafish dna sequence from clone dkey-8f21 in linkage group 1 contains the rnf24 gene for ring finger protein the smox gene for spermine the gene for a novel protein f-box protein 41 and two complete sequence
	N_isotig15940											ENSMUSP00000115957	ENSDARP00000092217
	N_isotig15944	gi|50752062|ref|XP_422636.1|PREDICTED: similar to Retinol-binding protein II, cellular (CRBP-II) [Gallus gallus]	gi|62297500|sp|P50120.3|RET2_HUMANRecName: Full=Retinol-binding protein 2; AltName: Full=Cellular retinol-binding protein II; Short=CRBP-II	ENST00000232217	ENSMUST00000035029	ENSDART00000123181	ENSGACT00000020427	ENSORLT00000017585	ENSTNIT00000017554	ENSTRUT00000020130	ENSP00000232217	ENSMUSP00000035029	ENSDARP00000108521	ENSGACP00000020388	ENSORLP00000017584	ENSTNIP00000018225	ENSTRUP00000020049	lithognathus mormyrus clone lmos7p09c10 mrna sequence
	N_isotig15957	gi|148236474|ref|NP_001082963.1|2-amino-3-carboxymuconate-6-semialdehyde decarboxylase [Danio rerio]	gi|121957978|sp|Q0II68.1|ACMSD_BOVINRecName: Full=2-amino-3-carboxymuconate-6-semialdehyde decarboxylase; AltName: Full=Picolinate carboxylase	ENST00000283054	ENSMUST00000038006	ENSDART00000115346	ENSGACT00000002847	ENSORLT00000022703	ENSTNIT00000010555	ENSTRUT00000019901	ENSP00000348459	ENSMUSP00000048482	ENSDARP00000101918	ENSGACP00000002837	ENSORLP00000022701	ENSTNIP00000010374	ENSTRUP00000019820	tetraodon nigroviridis full-length cdna
	N_isotig16176	gi|47213340|emb|CAF92963.1|unnamed protein product [Tetraodon nigroviridis]	gi|341940636|sp|Q922D8.4|C1TC_MOUSERecName: Full=C-1-tetrahydrofolate synthase, cytoplasmic; Short=C1-THF synthase; Includes: RecName: Full=Methylenetetrahydrofolate dehydrogenase; Includes: RecName: Full=Methenyltetrahydrofolate cyclohydrolase; Includes: RecName: Full=Formyltetrahydrofolate synthetase			ENSDART00000008199	ENSGACT00000018232	ENSORLT00000019687	ENSTNIT00000007609	ENSTRUT00000012440	ENSP00000438588	ENSMUSP00000021443	ENSDARP00000017895	ENSGACP00000018197	ENSORLP00000019686	ENSTNIP00000007451	ENSTRUP00000012380	tetraodon nigroviridis full-length cdna
	N_isotig16181	gi|47208567|emb|CAF88218.1|unnamed protein product [Tetraodon nigroviridis]	gi|585104|sp|P12958.2|EPD2_CARAURecName: Full=Ependymin-2; AltName: Full=Ependymin II; Short=EPD-II; Flags: Precursor				ENSGACT00000024744			ENSTRUT00000020239			ENSDARP00000101021	ENSGACP00000024695	ENSORLP00000014063	ENSTNIP00000004529	ENSTRUP00000020155	gasterosteus aculeatus clone vmrc28- complete sequence
	N_isotig16215						ENSGACT00000027186	ENSORLT00000004124	ENSTNIT00000019484	ENSTRUT00000000834			ENSDARP00000116550	ENSGACP00000027134	ENSORLP00000004123	ENSTNIP00000019255	ENSTRUP00000000830
	N_isotig16289	gi|229365884|gb|ACQ57922.1|Dipeptidase 1 precursor [Anoplopoma fimbria]	gi|91206586|sp|Q3SZM7.1|DPEP1_BOVINRecName: Full=Dipeptidase 1; AltName: Full=Microsomal dipeptidase; Flags: Precursor	ENST00000393092	ENSMUST00000019422	ENSDART00000098430	ENSGACT00000020424	ENSORLT00000007233	ENSTNIT00000008639	ENSTRUT00000044363	ENSP00000376807	ENSMUSP00000019422	ENSDARP00000089201	ENSGACP00000020385	ENSORLP00000007232	ENSTNIP00000008472	ENSTRUP00000044215	anoplopoma fimbria clone afim-evh-511-243 dipeptidase 1 precursor complete cds
	N_isotig16316	gi|171184479|ref|NP_001116339.1|relaxin family locus A type 2 [Takifugu rubripes]	gi|37999891|sp|Q8WXF3.1|REL3_HUMANRecName: Full=Relaxin-3; AltName: Full=Insulin-like peptide INSL7; Short=Insulin-like peptide 7; AltName: Full=Prorelaxin H3; Contains: RecName: Full=Relaxin-3 B chain; Contains: RecName: Full=Relaxin-3 A chain; Flags: Precursor			ENSDART00000104628	ENSGACT00000021353				ENSP00000397415		ENSDARP00000091499	ENSGACP00000021312	ENSORLP00000014753	ENSTNIP00000003638	ENSTRUP00000013626	takifugu rubripes relaxin family locus a type 2 mrna
	N_isotig16343	gi|326673540|ref|XP_003199913.1|PREDICTED: transmembrane emp24 domain-containing protein 11-like [Danio rerio]	gi|74942749|sp|Q9I7K5.2|TMEDE_DROMERecName: Full=Transmembrane emp24 domain-containing protein eca; AltName: Full=Protein eclair; Flags: Precursor			ENSDART00000040383	ENSGACT00000021729	ENSORLT00000000360	ENSTNIT00000010381	ENSTRUT00000039048	ENSP00000330945	ENSMUSP00000132542	ENSDARP00000040382	ENSGACP00000021688	ENSORLP00000000360	ENSTNIP00000010200	ENSTRUP00000038909	tetraodon nigroviridis full-length cdna
	N_isotig16349	gi|124300821|dbj|BAF45906.1|ribosomal protein S17 [Solea senegalensis]	gi|20140089|sp|Q90YQ6.3|RS17_ICTPURecName: Full=40S ribosomal protein S17	ENST00000330244	ENSMUST00000169876	ENSDART00000067866	ENSGACT00000022552	ENSORLT00000001873	ENSTNIT00000005381	ENSTRUT00000042634	ENSP00000346046	ENSMUSP00000128347	ENSDARP00000106566	ENSGACP00000022507	ENSORLP00000018068	ENSTNIP00000005235	ENSTRUP00000036277	solea senegalensis rps17 mrna for ribosomal protein complete cds
	N_isotig16469						ENSGACT00000026547	ENSORLT00000020792	ENSTNIT00000015852	ENSTRUT00000038280								tetraodon nigroviridis full-length cdna
	N_isotig16543	gi|326663864|ref|XP_003197682.1|PREDICTED: hypothetical protein LOC100002387 [Danio rerio]					ENSGACT00000024470	ENSORLT00000002589	ENSTNIT00000015517				ENSDARP00000105942	ENSGACP00000024421	ENSORLP00000002588	ENSTNIP00000015312		tetraodon nigroviridis full-length cdna
	N_isotig16572	gi|47215609|emb|CAG11640.1|unnamed protein product [Tetraodon nigroviridis]	gi|5921928|sp|O46491.1|CP7A1_PIGRecName: Full=Cholesterol 7-alpha-monooxygenase; AltName: Full=CYPVII; AltName: Full=Cholesterol 7-alpha-hydroxylase; AltName: Full=Cytochrome P450 7A1			ENSDART00000100069	ENSGACT00000019255	ENSORLT00000009936	ENSTNIT00000021544	ENSTRUT00000028092	ENSP00000301645	ENSMUSP00000029905	ENSDARP00000090841	ENSGACP00000019217	ENSORLP00000009935	ENSTNIP00000021309	ENSTRUP00000027982	salmo salar clone ssal-rgf-532-144 cytochrome p450 7a1 complete cds
	N_isotig16631	gi|325111377|gb|ADY80026.1|glutathione S-transferase kappa 1 [Oplegnathus fasciatus]	gi|12643338|sp|Q9Y2Q3.3|GSTK1_HUMANRecName: Full=Glutathione S-transferase kappa 1; AltName: Full=GST 13-13; AltName: Full=GST class-kappa; AltName: Full=GSTK1-1; Short=hGSTK1; AltName: Full=Glutathione S-transferase subunit 13			ENSDART00000143840	ENSGACT00000013806	ENSORLT00000015098	ENSTNIT00000001533	ENSTRUT00000037901	ENSP00000386944	ENSMUSP00000031897	ENSDARP00000114317	ENSGACP00000013781	ENSORLP00000015097	ENSTNIP00000002129	ENSTRUP00000037765	oplegnathus fasciatus glutathione s-transferase kappa 1 complete cds
	N_isotig16718						ENSGACT00000017031			ENSTRUT00000046126				ENSGACP00000016997	ENSORLP00000005793	ENSTNIP00000013546	ENSTRUP00000045972	lithognathus mormyrus clone lmos8p10g02 mrna sequence
	N_isotig16956	gi|148232866|ref|NP_001089657.1|hydroxysteroid (17-beta) dehydrogenase 7 [Xenopus laevis]	gi|8134405|sp|Q62904.1|DHB7_RATRecName: Full=3-keto-steroid reductase; AltName: Full=17-beta-hydroxysteroid dehydrogenase 7; Short=17-beta-HSD 7; AltName: Full=Estradiol 17-beta-dehydrogenase 7; AltName: Full=PRL receptor-associated protein; Short=PRAP	ENST00000367917		ENSDART00000113097	ENSGACT00000021341	ENSORLT00000013564	ENSTNIT00000016366	ENSTRUT00000028135	ENSP00000356894	ENSMUSP00000106985	ENSDARP00000098015	ENSGACP00000021300	ENSORLP00000013563	ENSTNIP00000016155	ENSTRUP00000028025	af265660oryctolagus cuniculus 17-beta-hydroxysteroid dehydrogenase type 7 partial cds
	N_isotig17098	gi|124300809|dbj|BAF45900.1|ribosomal protein S12 [Solea senegalensis]	gi|1173191|sp|P46405.2|RS12_PIGRecName: Full=40S ribosomal protein S12	ENST00000428553	ENSMUST00000073926	ENSDART00000053542	ENSGACT00000014484	ENSORLT00000020610	ENSTNIT00000019652	ENSTRUT00000011705	ENSP00000230050	ENSMUSP00000073581	ENSDARP00000053541	ENSGACP00000014458	ENSORLP00000020609	ENSTNIP00000019422	ENSTRUP00000011645	solea senegalensis rps12 mrna for ribosomal protein complete cds
	N_isotig17130	gi|226442618|ref|NP_001140121.1|Beta-ureidopropionase [Salmo salar]	gi|68565067|sp|Q8VC97.1|BUP1_MOUSERecName: Full=Beta-ureidopropionase; AltName: Full=Beta-alanine synthase; AltName: Full=N-carbamoyl-beta-alanine amidohydrolase				ENSGACT00000017746	ENSORLT00000019750	ENSTNIT00000014586	ENSTRUT00000039415	ENSP00000406057	ENSMUSP00000049342	ENSDARP00000002199	ENSGACP00000017716	ENSORLP00000019749	ENSTNIP00000014387	ENSTRUP00000039274	tetraodon nigroviridis full-length cdna
	N_isotig17259	gi|47217540|emb|CAG02467.1|unnamed protein product [Tetraodon nigroviridis]	gi|17373540|sp|Q9UBR1.1|BUP1_HUMANRecName: Full=Beta-ureidopropionase; AltName: Full=BUP-1; AltName: Full=Beta-alanine synthase; AltName: Full=N-carbamoyl-beta-alanine amidohydrolase	ENST00000413389	ENSMUST00000039925	ENSDART00000005345	ENSGACT00000017751	ENSORLT00000019750	ENSTNIT00000014586	ENSTRUT00000039415	ENSP00000406057	ENSMUSP00000049342	ENSDARP00000002199	ENSGACP00000017716	ENSORLP00000019749	ENSTNIP00000014387	ENSTRUP00000039274	tetraodon nigroviridis full-length cdna
	N_isotig17318	gi|19071220|gb|AAL84163.1|alpha-amylase [Lates calcarifer]	gi|27805399|sp|P83053.1|AMYP_STRCARecName: Full=Pancreatic alpha-amylase; Short=PA; AltName: Full=1,4-alpha-D-glucan glucanohydrolase	ENST00000370079	ENSMUST00000166887	ENSDART00000003035	ENSGACT00000022189	ENSORLT00000024838	ENSTNIT00000002456	ENSTRUT00000032291	ENSP00000359096	ENSMUSP00000120493	ENSDARP00000021453	ENSGACP00000022142	ENSORLP00000024837	ENSTNIP00000000012	ENSTRUP00000032167	xiphister atropurpureus alpha-amylase partial cds
	N_isotig17439	gi|47213324|emb|CAF93955.1|unnamed protein product [Tetraodon nigroviridis]	gi|298351768|sp|D3Z6P0.1|PDIA2_MOUSERecName: Full=Protein disulfide-isomerase A2; AltName: Full=PDIp; Flags: Precursor	ENST00000436463	ENSMUST00000120333	ENSDART00000130181	ENSGACT00000022226	ENSORLT00000010750	ENSTNIT00000008302	ENSTRUT00000020920	ENSP00000415084	ENSMUSP00000114080	ENSDARP00000105351	ENSGACP00000022184	ENSORLP00000010749	ENSTNIP00000008137	ENSTRUP00000020833	tetraodon nigroviridis full-length cdna
	N_isotig17645	gi|5616103|gb|AAD45630.1|nephropathic cystinosis [Homo sapiens]	gi|182639279|sp|A7MB63.1|CTNS_BOVINRecName: Full=Cystinosin		ENSMUST00000108476	ENSDART00000002459	ENSGACT00000002776	ENSORLT00000003584	ENSTNIT00000010124	ENSTRUT00000007252	ENSP00000395471	ENSMUSP00000104116	ENSDARP00000024767	ENSGACP00000002766	ENSORLP00000003583	ENSTNIP00000009945	ENSTRUP00000007207	gasterosteus aculeatus clone cnb111-g04 mrna sequence
	N_isotig17693	gi|56799381|ref|NP_998617.2|solute carrier family 13 member 2 [Danio rerio]	gi|81890706|sp|Q67BT3.1|S13A5_MOUSERecName: Full=Solute carrier family 13 member 5; AltName: Full=Na(+)/citrate cotransporter; Short=NaCT; AltName: Full=Sodium-coupled citrate transporter; AltName: Full=Sodium-dependent citrate transporter	ENST00000381074	ENSMUST00000001122	ENSDART00000075958	ENSGACT00000011394	ENSORLT00000003201	ENSTNIT00000019451	ENSTRUT00000031253	ENSP00000316202	ENSMUSP00000021161	ENSDARP00000070437	ENSGACP00000011371	ENSORLP00000003200	ENSTNIP00000019222	ENSTRUP00000031133	danio rerio solute carrier family 13 (sodium-dependent dicarboxylate transporter) member mrna (cdna clone mgc:193089 image:100060712) complete cds
	N_isotig17719								ENSTNIT00000018616									tetraodon nigroviridis full-length cdna
	N_isotig17796	gi|47208418|emb|CAF92199.1|unnamed protein product [Tetraodon nigroviridis]				ENSDART00000114343					ENSP00000392303							PREDICTED: Danio rerio hypothetical protein LOC100334510, transcript variant 2 (LOC100334510), mRNA
	N_isotig17816	gi|209152556|gb|ACI33118.1|Dihydrodipicolinate synthase-like, mitochondrial precursor [Salmo salar]	gi|124007133|sp|Q5M8W9.2|DAPAL_XENTRRecName: Full=Probable 4-hydroxy-2-oxoglutarate aldolase, mitochondrial; AltName: Full=Dihydrodipicolinate synthase-like; Short=DHDPS-like protein; AltName: Full=Probable 2-keto-4-hydroxyglutarate aldolase; Short=Probable KHG-aldolase; Flags: Precursor					ENSORLT00000000047	ENSTNIT00000007962	ENSTRUT00000014392	ENSP00000359680	ENSMUSP00000080414	ENSDARP00000021126		ENSORLP00000000047	ENSTNIP00000007801	ENSTRUP00000014326	salmo salar clone ssal-rgf-505-317 dihydrodipicolinate synthase- mitochondrial precursor complete cds
	N_isotig17823	gi|317419970|emb|CBN82006.1|Carboxypeptidase B [Dicentrarchus labrax]	gi|20532382|sp|P15086.4|CBPB1_HUMANRecName: Full=Carboxypeptidase B; AltName: Full=Pancreas-specific protein; Short=PASP; Flags: Precursor	ENST00000282957	ENSMUST00000011607	ENSDART00000121576	ENSGACT00000004827	ENSORLT00000012589	ENSTNIT00000015938	ENSTRUT00000045638	ENSP00000282957	ENSMUSP00000011607	ENSDARP00000109376	ENSGACP00000004813	ENSORLP00000012585	ENSTNIP00000015730	ENSTRUP00000045483	epinephelus coioides carboxypeptidase b partial cds
	N_isotig18222						ENSGACT00000010672	ENSORLT00000008636		ENSTRUT00000033556			ENSDARP00000011510	ENSGACP00000010650	ENSORLP00000008635		ENSTRUP00000033430	anoplopoma fimbria clone afim-evh-011-299 lower subunit complete cds
	N_isotig18341	gi|213512760|ref|NP_001134867.1|NipSnap homolog 3A [Salmo salar]	gi|62900719|sp|Q5RAA9.1|NPS3A_PONABRecName: Full=Protein NipSnap homolog 3A; Short=NipSnap3A				ENSGACT00000021573	ENSORLT00000025395	ENSTNIT00000009288		ENSP00000363899	ENSMUSP00000015391	ENSDARP00000110906	ENSGACP00000021532	ENSORLP00000025394	ENSTNIP00000009117		tetraodon nigroviridis full-length cdna
	N_isotig18599	gi|47227809|emb|CAG08972.1|unnamed protein product [Tetraodon nigroviridis]	gi|1345658|sp|P48284.1|CAH4_RATRecName: Full=Carbonic anhydrase 4; AltName: Full=Carbonate dehydratase IV; AltName: Full=Carbonic anhydrase IV; Short=CA-IV; Flags: Precursor		ENSMUST00000168765	ENSDART00000062024	ENSGACT00000014893	ENSORLT00000014110	ENSTNIT00000019557	ENSTRUT00000015660	ENSP00000438541	ENSMUSP00000131724	ENSDARP00000062023	ENSGACP00000014865	ENSORLP00000014109	ENSTNIP00000019328	ENSTRUP00000015588	tetraodon nigroviridis full-length cdna
	N_isotig18670	gi|146760628|gb|ABQ44502.1|cytochrome P450 2N1 [Oryzias latipes]	gi|3913343|sp|O57525.1|CP17A_RANDYRecName: Full=Steroid 17-alpha-hydroxylase/17,20 lyase; AltName: Full=CYPXVII; AltName: Full=Cytochrome P450 17A1; AltName: Full=Cytochrome P450-C17; Short=Cytochrome P450c17			ENSDART00000081328	ENSGACT00000019225	ENSORLT00000018672	ENSTNIT00000013990	ENSTRUT00000047261	ENSP00000389582	ENSMUSP00000086530	ENSDARP00000063057	ENSGACP00000019187	ENSORLP00000018671	ENSTNIP00000013795	ENSTRUP00000047102	oryzias latipes cytochrome p450 2n1 partial cds
	N_isotig18681	gi|47223717|emb|CAF99326.1|unnamed protein product [Tetraodon nigroviridis]	gi|231615|sp|Q00361.2|ATP5I_BOVINRecName: Full=ATP synthase subunit e, mitochondrial; Short=ATPase subunit e			ENSDART00000099891		ENSORLT00000012311	ENSTNIT00000012184		ENSP00000306003	ENSMUSP00000051222	ENSDARP00000098791		ENSORLP00000012310	ENSTNIP00000011994		tetraodon nigroviridis full-length cdna
	N_isotig18965						ENSGACT00000012502	ENSORLT00000003557	ENSTNIT00000018222	ENSTRUT00000042546
	N_isotig19163	gi|68357456|ref|XP_682842.1|PREDICTED: interferon-induced very large GTPase 1-like [Danio rerio]	gi|81894878|sp|Q80SU7.1|GVIN1_MOUSERecName: Full=Interferon-induced very large GTPase 1; AltName: Full=Very large-inducible GTPase-1; Short=VLIG-1	ENST00000531871		ENSDART00000007434	ENSGACT00000009897	ENSORLT00000017996	ENSTNIT00000007110	ENSTRUT00000005181	ENSP00000402803	ENSMUSP00000006667	ENSDARP00000111373	ENSGACP00000009876	ENSORLP00000017995	ENSTNIP00000006956	ENSTRUP00000005151	danio rerio interferon-induced very large gtpase 1-like mrna
	N_isotig19221													ENSGACP00000011763		ENSTNIP00000002280	ENSTRUP00000039559
	N_isotig19478			ENST00000521496		ENSDART00000131849
	N_isotig19600	gi|114052826|ref|YP_740274.1|NADH dehydrogenase subunit 3 [Solea senegalensis]	gi|128709|sp|P15957.1|NU3M_GADMORecName: Full=NADH-ubiquinone oxidoreductase chain 3; AltName: Full=NADH dehydrogenase subunit 3	ENST00000416968	ENSMUST00000082411		ENSGACT00000027736		ENSTNIT00000001678	ENSTRUT00000047998	ENSP00000355206	ENSMUSP00000080998	ENSDARP00000087876	ENSGACP00000027667		ENSTNIP00000000394	ENSTRUP00000047836	solea senegalensis mitochondrial complete genome
	N_isotig19710	gi|223647268|gb|ACN10392.1|Transcobalamin-2 precursor [Salmo salar]	gi|13633972|sp|Q9XSC9.1|TCO2_BOVINRecName: Full=Transcobalamin-2; Short=TC-2; AltName: Full=Transcobalamin II; Short=TC II; Short=TCII; Flags: Precursor			ENSDART00000145631	ENSGACT00000011319	ENSORLT00000008270	ENSTNIT00000019162	ENSTRUT00000032114			ENSDARP00000122463	ENSGACP00000011296	ENSORLP00000008269	ENSTNIP00000018934	ENSTRUP00000031991	lithognathus mormyrus clone lithmor422 mrna sequence
	N_isotig19840	gi|47207354|emb|CAF98955.1|unnamed protein product [Tetraodon nigroviridis]					ENSGACT00000022496	ENSORLT00000022455		ENSTRUT00000009954	ENSP00000415235	ENSMUSP00000110885	ENSDARP00000089234	ENSGACP00000022454	ENSORLP00000022454	ENSTNIP00000008296	ENSTRUP00000009896
	N_isotig19851	gi|229367234|gb|ACQ58597.1|Dihydrofolate reductase [Anoplopoma fimbria]	gi|1352324|sp|P04753.4|DYR_MESAURecName: Full=Dihydrofolate reductase	ENST00000508282		ENSDART00000010041	ENSGACT00000004939	ENSORLT00000006372	ENSTNIT00000007356	ENSTRUT00000015417	ENSP00000421334	ENSMUSP00000022218	ENSDARP00000014124	ENSGACP00000004925	ENSORLP00000006371	ENSTNIP00000007198	ENSTRUP00000015348	anoplopoma fimbria clone afim-evh-519-148 dihydrofolate reductase complete cds
	N_isotig19917	gi|150034873|gb|ABR66917.1|g-lysozyme [Larimichthys crocea]	gi|47117029|sp|Q90X99.1|LYG_EPICORecName: Full=Lysozyme g; AltName: Full=1,4-beta-N-acetylmuramidase										ENSDARP00000096987	ENSGACP00000025549	ENSORLP00000000383	ENSTNIP00000017132	ENSTRUP00000008691
	N_isotig19943			ENST00000350669	ENSMUST00000060477	ENSDART00000010777	ENSGACT00000001434	ENSORLT00000012534	ENSTNIT00000010222	ENSTRUT00000027079	ENSP00000229319	ENSMUSP00000032373	ENSDARP00000013329	ENSGACP00000001433	ENSORLP00000012533	ENSTNIP00000010042	ENSTRUP00000026970	lates calcarifer lactate dehydrogenase b (ldh-b) complete cds
	N_isotig19968	gi|317419737|emb|CBN81773.1|Leukocyte elastase inhibitor [Dicentrarchus labrax]	gi|462410|sp|P05619.3|ILEU_HORSERecName: Full=Leukocyte elastase inhibitor; Short=LEI; AltName: Full=Serpin B1	ENST00000537185	ENSMUST00000016951	ENSDART00000079846	ENSGACT00000002493	ENSORLT00000006628	ENSTNIT00000003410	ENSTRUT00000007106	ENSP00000446467	ENSMUSP00000075690	ENSDARP00000124283	ENSGACP00000002485	ENSORLP00000006627	ENSTNIP00000001658	ENSTRUP00000007061	gasterosteus aculeatus clone cnb79-b06 mrna sequence
	N_isotig20065						ENSGACT00000015310
	N_isotig20074	gi|157278319|ref|NP_001098261.1|11-beta-hydroxysteroid dehydrogenase type 3 [Oryzias latipes]	gi|82202701|sp|Q6PUF3.1|DHI1L_DANRERecName: Full=Hydroxysteroid 11-beta-dehydrogenase 1-like protein; AltName: Full=11-beta-hydroxysteroid dehydrogenase type 3; Short=11-DH3; Short=11-beta-HSD3; Flags: Precursor			ENSDART00000100159	ENSGACT00000017075	ENSORLT00000005736	ENSTNIT00000003118	ENSTRUT00000046226	ENSP00000261465	ENSMUSP00000123849	ENSDARP00000061738	ENSGACP00000017041	ENSORLP00000005734	ENSTNIP00000000764	ENSTRUP00000046072	oryzias latipes 11-beta-hydroxysteroid dehydrogenase type 3 (11-beta-hsd3) mrna
	N_isotig20223		gi|123792821|sp|Q14DK5.1|HIPL1_MOUSERecName: Full=HHIP-like protein 1; Flags: Precursor			ENSDART00000090447	ENSGACT00000026663				ENSP00000330601	ENSMUSP00000021685	ENSDARP00000084880	ENSGACP00000026612	ENSORLP00000006232	ENSTNIP00000006796	ENSTRUP00000004956	salmo salar hhip-like protein 1 mrna
	N_isotig20710	gi|47193955|emb|CAF94724.1|unnamed protein product [Tetraodon nigroviridis]						ENSORLT00000022934	ENSTNIT00000008838	ENSTRUT00000044650			ENSDARP00000059925		ENSORLP00000022664	ENSTNIP00000008669	ENSTRUP00000005175	tetraodon nigroviridis full-length cdna
	N_isotig20762	gi|317419962|emb|CBN81998.1|Solute carrier family 22 member 13 [Dicentrarchus labrax]	gi|91207263|sp|Q9Y226.2|S22AD_HUMANRecName: Full=Solute carrier family 22 member 13; AltName: Full=Organic cation transporter-like 3; Short=ORCTL-3			ENSDART00000082201	ENSGACT00000004724	ENSORLT00000012387	ENSTNIT00000000915	ENSTRUT00000044876	ENSP00000310241	ENSMUSP00000081855	ENSDARP00000076638	ENSGACP00000004710	ENSORLP00000012386	ENSTNIP00000001359	ENSTRUP00000044725	gasterosteus aculeatus clone cfw215-f08 mrna sequence
	N_isotig20824	gi|291393949|ref|XP_002713465.1|PREDICTED: desmocollin 2-like [Oryctolagus cuniculus]		ENST00000521103														fru40756fugu rubripes s20i15 complete and 7sl rna complete sequence
	N_isotig21030	gi|41054671|ref|NP_955848.1|glycine dehydrogenase [decarboxylating], mitochondrial [Danio rerio]	gi|121081|sp|P15505.2|GCSP_CHICKRecName: Full=Glycine dehydrogenase [decarboxylating], mitochondrial; AltName: Full=Glycine cleavage system P protein; AltName: Full=Glycine decarboxylase; Flags: Precursor	ENST00000321612	ENSMUST00000070303	ENSDART00000050847	ENSGACT00000018178	ENSORLT00000001931	ENSTNIT00000018872	ENSTRUT00000043316	ENSP00000370737	ENSMUSP00000065263	ENSDARP00000050846	ENSGACP00000018143	ENSORLP00000001930	ENSTNIP00000018645	ENSTRUP00000043171	danio rerio glycine dehydrogenase nuclear gene encoding mitochondrial mrna
	N_isotig21168						ENSGACT00000018709	ENSORLT00000005124	ENSTNIT00000013449	ENSTRUT00000025945				ENSGACP00000018671	ENSORLP00000005123	ENSTNIP00000013257	ENSTRUP00000025840	lithognathus mormyrus clone lmos8p10g03 mrna sequence
	N_isotig21256	gi|47220315|emb|CAG03349.1|unnamed protein product [Tetraodon nigroviridis]					ENSGACT00000024192	ENSORLT00000016162	ENSTNIT00000002917					ENSGACP00000024144		ENSTNIP00000000777		gasterosteus aculeatus clone uogacrs-8a1- complete sequence
	N_isotig21323	gi|221048021|gb|ACL98118.1|leukocyte elastase inhibitor [Epinephelus coioides]	gi|75075353|sp|Q4R3G2.1|SPB6_MACFARecName: Full=Serpin B6	ENST00000440670	ENSMUST00000167163	ENSDART00000148894	ENSGACT00000002493	ENSORLT00000024100	ENSTNIT00000003410	ENSTRUT00000023761	ENSP00000238508	ENSMUSP00000075690	ENSDARP00000050643	ENSGACP00000002480	ENSORLP00000006630	ENSTNIP00000001545	ENSTRUP00000023658	epinephelus coioides leukocyte elastase inhibitor partial cds
	N_isotig22078	gi|118344584|ref|NP_001072059.1|apolipoprotein A-IV1 [Takifugu rubripes]				ENSDART00000124825	ENSGACT00000003179	ENSORLT00000011532	ENSTNIT00000003716	ENSTRUT00000031192			ENSDARP00000109946	ENSGACP00000003168	ENSORLP00000011531	ENSTNIP00000006147	ENSTRUP00000031075	gasterosteus aculeatus clone ch213- complete sequence
	P_isotig00207	gi|47204854|emb|CAF92083.1|unnamed protein product [Tetraodon nigroviridis]	gi|123914455|sp|Q0P4F7.1|ACSF2_DANRERecName: Full=Acyl-CoA synthetase family member 2, mitochondrial; Flags: Precursor	ENST00000541920	ENSMUST00000103164	ENSDART00000087040	ENSGACT00000014277	ENSORLT00000024820	ENSTNIT00000007032	ENSTRUT00000026993	ENSP00000437987	ENSMUSP00000099453	ENSDARP00000081474	ENSGACP00000014252	ENSORLP00000024819	ENSTNIP00000006880	ENSTRUP00000026884	gasterosteus aculeatus clone cfw196-e08 mrna sequence
	P_isotig00290	gi|7767237|gb|AAF69028.1|AF117341_1cytochrome P450 2P1 [Fundulus heteroclitus]		ENST00000535769	ENSMUST00000006094	ENSDART00000063122	ENSGACT00000019209	ENSORLT00000018818	ENSTNIT00000016364	ENSTRUT00000047176	ENSP00000360247	ENSMUSP00000086530	ENSDARP00000063127	ENSGACP00000019171	ENSORLP00000018817	ENSTNIP00000016153	ENSTRUP00000047017	fundulus heteroclitus cytochrome p450 2p1 complete cds
	P_isotig00292							ENSORLT00000018818
	P_isotig00919	gi|47206419|emb|CAF94177.1|unnamed protein product [Tetraodon nigroviridis]	gi|400132|sp|Q02974.1|KHK_RATRecName: Full=Ketohexokinase; AltName: Full=Hepatic fructokinase	ENST00000260598	ENSMUST00000031053	ENSDART00000048440	ENSGACT00000004095	ENSORLT00000016411	ENSTNIT00000008455	ENSTRUT00000040737	ENSP00000260598	ENSMUSP00000031053	ENSDARP00000048439	ENSGACP00000004081	ENSORLP00000016410	ENSTNIP00000008289	ENSTRUP00000040595	tetraodon nigroviridis full-length cdna
	P_isotig00950					ENSDART00000109040							ENSDARP00000101301					tetraodon nigroviridis full-length cdna
	P_isotig00996	gi|47229788|emb|CAG06984.1|unnamed protein product [Tetraodon nigroviridis]	gi|341940722|sp|Q8CFX1.2|G6PE_MOUSERecName: Full=GDH/6PGL endoplasmic bifunctional protein; Includes: RecName: Full=Glucose 1-dehydrogenase; AltName: Full=Hexose-6-phosphate dehydrogenase; Includes: RecName: Full=6-phosphogluconolactonase; Short=6PGL; Flags: Precursor			ENSDART00000084466	ENSGACT00000016185	ENSORLT00000004424	ENSTNIT00000000463	ENSTRUT00000030399	ENSP00000366620	ENSMUSP00000081134	ENSDARP00000078901	ENSGACP00000016154	ENSORLP00000004423	ENSTNIP00000000762	ENSTRUP00000030282	meleagris gallopavo gdh 6pgl endoplasmic bifunctional mrna
	P_isotig00998	gi|225706324|gb|ACO09008.1|Lathosterol oxidase [Osmerus mordax]	gi|6094244|sp|O88822.1|SC5D_MOUSERecName: Full=Lathosterol oxidase; AltName: Full=C-5 sterol desaturase; AltName: Full=Delta(7)-sterol 5-desaturase; AltName: Full=Lathosterol 5-desaturase; AltName: Full=Sterol-C5-desaturase	ENST00000392789	ENSMUST00000169609	ENSDART00000065600	ENSGACT00000027520	ENSORLT00000018443	ENSTNIT00000005953	ENSTRUT00000031642	ENSP00000376539	ENSMUSP00000130438	ENSDARP00000065599	ENSGACP00000027468	ENSORLP00000018442	ENSTNIP00000005805	ENSTRUP00000031519	gasterosteus aculeatus clone cnb58-a01 mrna sequence
	P_isotig01231					ENSDART00000128226												dicentrarchus labrax chromosome sequence corresponding to linkage group top complete sequence
	P_isotig01359	gi|47219302|emb|CAG10931.1|unnamed protein product [Tetraodon nigroviridis]	gi|47115798|sp|Q8CHJ2.1|AQP12_MOUSERecName: Full=Aquaporin-12; Short=AQP-12				ENSGACT00000014687	ENSORLT00000001950	ENSTNIT00000021006	ENSTRUT00000041696	ENSP00000405899	ENSMUSP00000060622	ENSDARP00000063532	ENSGACP00000014661	ENSORLP00000001949	ENSTNIP00000020773	ENSTRUP00000041553	tetraodon nigroviridis full-length cdna
	P_isotig01445		gi|417075|sp|P13280.3|GLYG_RABITRecName: Full=Glycogenin-1; Short=GN-1; Short=GN1				ENSGACT00000020109	ENSORLT00000025577	ENSTNIT00000017736	ENSTRUT00000011839			ENSDARP00000097305	ENSGACP00000020070	ENSORLP00000025576	ENSTNIP00000017516	ENSTRUP00000011777
	P_isotig01465	gi|68372820|ref|XP_687148.1|PREDICTED: amine sulfotransferase [Danio rerio]	gi|81870421|sp|O35403.1|ST3A1_MOUSERecName: Full=Amine sulfotransferase; AltName: Full=SULT-X2; AltName: Full=Sulfotransferase 3A1; Short=ST3A1			ENSDART00000019785	ENSGACT00000019236		ENSTNIT00000020359		ENSP00000308770	ENSMUSP00000090259	ENSDARP00000011877	ENSGACP00000019198	ENSORLP00000017123	ENSTNIP00000020128	ENSTRUP00000004595	anoplopoma fimbria clone afim-evh-013-233 amine sulfotransferase complete cds
	P_isotig01542						ENSGACT00000016616		ENSTNIT00000013846	ENSTRUT00000025506
	P_isotig01665	gi|47204726|emb|CAF96044.1|unnamed protein product [Tetraodon nigroviridis]	gi|21263374|sp|Q91V92.1|ACLY_MOUSERecName: Full=ATP-citrate synthase; AltName: Full=ATP-citrate (pro-S-)-lyase; AltName: Full=Citrate cleavage enzyme	ENST00000551937	ENSMUST00000165111	ENSDART00000044162	ENSGACT00000011663	ENSORLT00000017407	ENSTNIT00000009710	ENSTRUT00000040740	ENSP00000447358	ENSMUSP00000127632	ENSDARP00000044161	ENSGACP00000011639	ENSORLP00000017406	ENSTNIP00000009397	ENSTRUP00000026931	salmo salar clone ssal-rgf-538-022 atp-citrate synthase pseudogene cds
	P_isotig01666	gi|41350912|gb|AAH65805.1|Acly protein [Mus musculus]	gi|21263374|sp|Q91V92.1|ACLY_MOUSERecName: Full=ATP-citrate synthase; AltName: Full=ATP-citrate (pro-S-)-lyase; AltName: Full=Citrate cleavage enzyme	ENST00000551937	ENSMUST00000165111	ENSDART00000044162	ENSGACT00000008268	ENSORLT00000017407	ENSTNIT00000009568	ENSTRUT00000027040	ENSP00000447358	ENSMUSP00000127632	ENSDARP00000044161	ENSGACP00000011639	ENSORLP00000017406	ENSTNIP00000009535	ENSTRUP00000040598	salmo salar clone ssal-rgf-538-022 atp-citrate synthase pseudogene cds
	P_isotig01765	gi|38707989|ref|NP_944594.1|xaa-Pro dipeptidase [Danio rerio]	gi|81889014|sp|Q5I0D7.1|PEPD_RATRecName: Full=Xaa-Pro dipeptidase; Short=X-Pro dipeptidase; AltName: Full=Imidodipeptidase; AltName: Full=Peptidase D; AltName: Full=Proline dipeptidase; Short=Prolidase	ENST00000436370	ENSMUST00000160320	ENSDART00000004023	ENSGACT00000019323	ENSORLT00000017828	ENSTNIT00000005912	ENSTRUT00000002708	ENSP00000391890	ENSMUSP00000075683	ENSDARP00000010013	ENSGACP00000019285	ENSORLP00000017827	ENSTNIP00000005764	ENSTRUP00000002692	gasterosteus aculeatus clone cfw200-g07 mrna sequence
	P_isotig01857	gi|317418825|emb|CBN80863.1|'Isoleucyl-tRNA synthetase, cytoplasmic' [Dicentrarchus labrax]	gi|239938717|sp|P41252.2|SYIC_HUMANRecName: Full=Isoleucyl-tRNA synthetase, cytoplasmic; AltName: Full=Isoleucine--tRNA ligase; Short=IRS; Short=IleRS			ENSDART00000004423	ENSGACT00000009452	ENSORLT00000005977	ENSTNIT00000018079	ENSTRUT00000017409	ENSP00000415020	ENSMUSP00000126806	ENSDARP00000009149	ENSGACP00000009432	ENSORLP00000005976	ENSTNIP00000017855	ENSTRUP00000017335	dicentrarchus labrax chromosome sequence corresponding to linkage group top complete sequence
	P_isotig02027	gi|225708374|gb|ACO10033.1|Diamine acetyltransferase 1 [Osmerus mordax]	gi|51316832|sp|Q8AXL1.1|SAT1_CHICKRecName: Full=Diamine acetyltransferase 1; AltName: Full=Polyamine N-acetyltransferase 1; AltName: Full=Putrescine acetyltransferase; AltName: Full=Spermidine/spermine N(1)-acetyltransferase 1; Short=SSAT; Short=SSAT-1	ENST00000379270	ENSMUST00000026318	ENSDART00000051699	ENSGACT00000016906	ENSORLT00000003320	ENSTNIT00000007368	ENSTRUT00000010742	ENSP00000368572	ENSMUSP00000026318	ENSDARP00000051698	ENSGACP00000016872	ENSORLP00000003319	ENSTNIP00000007210	ENSTRUP00000010684	salmo salar clone ssal-evf-544-215 diamine acetyltransferase 1 complete cds
	P_isotig02097	gi|47227597|emb|CAG09594.1|unnamed protein product [Tetraodon nigroviridis]	gi|56404325|sp|Q6AY91.1|NRK1_RATRecName: Full=Nicotinamide riboside kinase 1; Short=NRK 1; Short=NmR-K 1; AltName: Full=Nicotinic acid riboside kinase 1; AltName: Full=Ribosylnicotinamide kinase 1; Short=RNK 1; AltName: Full=Ribosylnicotinic acid kinase 1			ENSDART00000055259	ENSGACT00000008426	ENSORLT00000022537	ENSTNIT00000003190	ENSTRUT00000043242	ENSP00000354387	ENSMUSP00000037198	ENSDARP00000055258	ENSGACP00000008407	ENSORLP00000023175	ENSTNIP00000003941	ENSTRUP00000043097	danio rerio zgc:113113 (zgc:113113) mrna
	P_isotig02482	gi|318056256|ref|NP_001188075.1|malate dehydrogenase [Ictalurus punctatus]	gi|7387868|sp|O59028.1|MDH_PYRHORecName: Full=Malate dehydrogenase				ENSGACT00000004647	ENSORLT00000002625	ENSTNIT00000011480	ENSTRUT00000041653				ENSGACP00000004633	ENSORLP00000002624	ENSTNIP00000011298	ENSTRUP00000041509	tetraodon nigroviridis full-length cdna
	P_isotig02548	gi|229367692|gb|ACQ58826.1|Phenazine biosynthesis-like domain-containing protein 1 [Anoplopoma fimbria]	gi|110282978|sp|Q9DCG6.2|PBLD1_MOUSERecName: Full=Phenazine biosynthesis-like domain-containing protein 1			ENSDART00000037395		ENSORLT00000013139			ENSP00000395534	ENSMUSP00000020266	ENSDARP00000115236		ENSORLP00000013138			anoplopoma fimbria clone afim-evh-517-281 phenazine biosynthesis-like domain-containing protein 1 complete cds
	P_isotig02730	gi|47225928|emb|CAF98408.1|unnamed protein product [Tetraodon nigroviridis]					ENSGACT00000004653	ENSORLT00000002623	ENSTNIT00000011480	ENSTRUT00000041652				ENSGACP00000004639	ENSORLP00000002622	ENSTNIP00000011298	ENSTRUP00000041508	epinephelus coioides malate dehydrogenase partial cds
	P_isotig02934				ENSMUST00000171716	ENSDART00000025575
	P_isotig02947	gi|326673540|ref|XP_003199913.1|PREDICTED: transmembrane emp24 domain-containing protein 11-like [Danio rerio]	gi|120633|sp|P27869.1|TMD11_CANFARecName: Full=Transmembrane emp24 domain-containing protein 11; AltName: Full=Glycoprotein 25L; Short=GP25L; Flags: Precursor			ENSDART00000040383	ENSGACT00000021729	ENSORLT00000000360	ENSTNIT00000010381	ENSTRUT00000039048	ENSP00000330945	ENSMUSP00000004943	ENSDARP00000040382	ENSGACP00000021688	ENSORLP00000000360	ENSTNIP00000010200	ENSTRUP00000038909	danio rerio transmembrane emp24 domain-containing protein 11-like mrna
	P_isotig03100		gi|1711569|sp|P50237.1|ST1C1_RATRecName: Full=Sulfotransferase 1C1; Short=ST1C1; AltName: Full=HAST-I; AltName: Full=N-hydroxyarylamine sulfotransferase	ENST00000409067		ENSDART00000106659	ENSGACT00000009854	ENSORLT00000007548	ENSTNIT00000022365	ENSTRUT00000016864	ENSP00000387225	ENSMUSP00000024738	ENSDARP00000023637	ENSGACP00000009841	ENSORLP00000007547	ENSTNIP00000022128	ENSTRUP00000016791	anoplopoma fimbria clone afim-evh-535-371 sulfotransferase 1c1 complete cds
	P_isotig03283	gi|116062093|dbj|BAF34679.1|myosin heavy chain [Oryzias latipes]	gi|127746|sp|P11778.1|MYH7_PAPHARecName: Full=Myosin-7; AltName: Full=Myosin heavy chain 7; AltName: Full=Myosin heavy chain slow isoform; Short=MyHC-slow; AltName: Full=Myosin heavy chain, cardiac muscle beta isoform; Short=MyHC-beta	ENST00000355349	ENSMUST00000168485	ENSDART00000133338	ENSGACT00000019768	ENSORLT00000016598	ENSTNIT00000002074	ENSTRUT00000037695	ENSP00000446086	ENSMUSP00000080538	ENSDARP00000011269	ENSGACP00000002002	ENSORLP00000002474	ENSTNIP00000009552	ENSTRUP00000037560	tetraodon nigroviridis full-length cdna
	P_isotig03284	gi|116062093|dbj|BAF34679.1|myosin heavy chain [Oryzias latipes]	gi|13431711|sp|Q90339.2|MYSS_CYPCARecName: Full=Myosin heavy chain, fast skeletal muscle	ENST00000252172	ENSMUST00000081911	ENSDART00000051360	ENSGACT00000002005	ENSORLT00000002483	ENSTNIT00000002074	ENSTRUT00000037695	ENSP00000386041	ENSMUSP00000080538	ENSDARP00000011269	ENSGACP00000003861	ENSORLP00000002482	ENSTNIP00000009552	ENSTRUP00000037560	tetraodon nigroviridis full-length cdna
	P_isotig03412	gi|289186737|gb|ADC91979.1|UDP glucuronosyltransferase 5 family polypeptide b4 [Danio rerio]			ENSMUST00000067790	ENSDART00000126877	ENSGACT00000021930	ENSORLT00000016477	ENSTNIT00000003745	ENSTRUT00000002784	ENSP00000304845	ENSMUSP00000058683	ENSDARP00000105506	ENSGACP00000021888	ENSORLP00000017596	ENSTNIP00000014922	ENSTRUP00000001214	gasterosteus aculeatus clone cfw180-h10 mrna sequence
	P_isotig03531					ENSDART00000133179	ENSGACT00000000126	ENSORLT00000008191	ENSTNIT00000021578	ENSTRUT00000013379			ENSDARP00000119303	ENSGACP00000000126	ENSORLP00000008190	ENSTNIP00000021343	ENSTRUP00000013317	oryzias latipes mhc class i strain: hni
	P_isotig03575						ENSGACT00000008483		ENSTNIT00000011345							ENSTNIP00000011163
	P_isotig03792	gi|68382858|ref|XP_683208.1|PREDICTED: lysophospholipid acyltransferase 5 [Danio rerio]	gi|94717664|sp|Q3SZL3.1|MBOA5_BOVINRecName: Full=Lysophospholipid acyltransferase 5; Short=LPLAT 5; AltName: Full=1-acylglycerophosphocholine O-acyltransferase; AltName: Full=Lysophosphatidylcholine acyltransferase 3; Short=Lyso-PC acyltransferase 3; AltName: Full=Membrane-bound O-acyltransferase domain-containing protein 5; Short=O-acyltransferase domain-containing protein 5	ENST00000261407	ENSMUST00000150597	ENSDART00000114759	ENSGACT00000013142	ENSORLT00000015816	ENSTNIT00000011034	ENSTRUT00000023227	ENSP00000261407	ENSMUSP00000004381	ENSDARP00000103186	ENSGACP00000013117	ENSORLP00000015815	ENSTNIP00000010852	ENSTRUP00000023130	danio rerio si:dkey- (si:dkey- ) mrna
	P_isotig03793	gi|51858812|gb|AAH81664.1|Zgc:162095 protein [Danio rerio]	gi|158564260|sp|Q2A865.2|S6A19_RATRecName: Full=Sodium-dependent neutral amino acid transporter B(0)AT1; AltName: Full=Solute carrier family 6 member 19; AltName: Full=System B(0) neutral amino acid transporter AT1			ENSDART00000079248	ENSGACT00000010064			ENSTRUT00000036698	ENSP00000305302	ENSMUSP00000089083	ENSDARP00000012748	ENSGACP00000010069	ENSORLP00000017350	ENSTNIP00000012099	ENSTRUP00000037238	danio rerio solute carrier family 6 (neurotransmitter transporter) member mrna (cdna clone mgc:174494 image:7992675) complete cds
	P_isotig03822						ENSGACT00000019207	ENSORLT00000008162	ENSTNIT00000011331
	P_isotig03843			ENST00000282388	ENSMUST00000060366	ENSDART00000035419												salmo salar butyrate response factor 2 mrna
	P_isotig03855	gi|47208463|emb|CAF91034.1|unnamed protein product [Tetraodon nigroviridis]	gi|82180788|sp|Q63ZU3.1|MYADM_XENLARecName: Full=Myeloid-associated differentiation marker homolog			ENSDART00000133215	ENSGACT00000023590		ENSTNIT00000006354	ENSTRUT00000027511	ENSP00000403882	ENSMUSP00000094505	ENSDARP00000056532	ENSGACP00000023544	ENSORLP00000024554	ENSTNIP00000006206	ENSTRUP00000027402	tetraodon nigroviridis full-length cdna
	P_isotig03872	gi|317419969|emb|CBN82005.1|Glycogenin-1 [Dicentrarchus labrax]	gi|417075|sp|P13280.3|GLYG_RABITRecName: Full=Glycogenin-1; Short=GN-1; Short=GN1	ENST00000296048	ENSMUST00000119748	ENSDART00000106527	ENSGACT00000004756	ENSORLT00000012517	ENSTNIT00000015937	ENSTRUT00000045622	ENSP00000296048	ENSMUSP00000114019	ENSDARP00000097305	ENSGACP00000004742	ENSORLP00000012516	ENSTNIP00000015729	ENSTRUP00000045469	gillichthys mirabilis glycogenin partial cds
	P_isotig03976	gi|47225231|emb|CAG09731.1|unnamed protein product [Tetraodon nigroviridis]	gi|24212080|sp|Q9C6B9.2|PEAM3_ARATHRecName: Full=Phosphoethanolamine N-methyltransferase 3			ENSDART00000097767	ENSGACT00000023414	ENSORLT00000003723	ENSTNIT00000020123	ENSTRUT00000038813			ENSDARP00000088538	ENSGACP00000023368	ENSORLP00000003722	ENSTNIP00000019893	ENSTRUP00000038674	tetraodon nigroviridis full-length cdna
	P_isotig04078	gi|47224315|emb|CAG09161.1|unnamed protein product [Tetraodon nigroviridis]	gi|166220481|sp|P0C605.1|KGP1_MOUSERecName: Full=cGMP-dependent protein kinase 1; Short=cGK 1; Short=cGK1; AltName: Full=cGMP-dependent protein kinase I; Short=cGKI	ENST00000373980	ENSMUST00000161490	ENSDART00000017857	ENSGACT00000013518	ENSORLT00000021689	ENSTNIT00000019699	ENSTRUT00000032172	ENSP00000363092	ENSMUSP00000073268	ENSDARP00000020894	ENSGACP00000013493	ENSORLP00000021688	ENSTNIP00000019469	ENSTRUP00000032049	danio rerio si:dkey- (si:dkey- ) mrna
	P_isotig04153	gi|323650140|gb|ADX97156.1|dihydropyrimidine dehydrogenase [NADP+] [Perca flavescens]	gi|82185925|sp|Q6NYG8.1|DPYD_DANRERecName: Full=Dihydropyrimidine dehydrogenase [NADP+]; Short=DHPDHase; Short=DPD; AltName: Full=Dihydrothymine dehydrogenase; AltName: Full=Dihydrouracil dehydrogenase	ENST00000370192	ENSMUST00000165462	ENSDART00000100133	ENSGACT00000019693	ENSORLT00000017097	ENSTNIT00000008415	ENSTRUT00000007147	ENSP00000359211	ENSMUSP00000129058	ENSDARP00000090906	ENSGACP00000019655	ENSORLP00000017096	ENSTNIP00000008249	ENSTRUP00000007102	perca flavescens clone pf_7424 dihydropyrimidine dehydrogenase partial cds
	P_isotig04154	gi|47226324|emb|CAG09292.1|unnamed protein product [Tetraodon nigroviridis]	gi|115352|sp|P15988.1|CO6A2_CHICKRecName: Full=Collagen alpha-2(VI) chain; Flags: Precursor	ENST00000310645	ENSMUST00000001181	ENSDART00000087597	ENSGACT00000008126	ENSORLT00000020576	ENSTNIT00000019794	ENSTRUT00000027790	ENSP00000300527	ENSMUSP00000001181	ENSDARP00000082031	ENSGACP00000008107	ENSORLP00000020575	ENSTNIP00000019564	ENSTRUP00000027682	danio rerio type alpha 2 mrna
	P_isotig04174	gi|47222641|emb|CAG00075.1|unnamed protein product [Tetraodon nigroviridis]	gi|68580891|sp|Q8MI68.2|MUTA_PIGRecName: Full=Methylmalonyl-CoA mutase, mitochondrial; Short=MCM; AltName: Full=Methylmalonyl-CoA isomerase; Flags: Precursor	ENST00000274813	ENSMUST00000169611	ENSDART00000085442	ENSGACT00000016371	ENSORLT00000012707	ENSTNIT00000012753	ENSTRUT00000010245	ENSP00000274813	ENSMUSP00000130941	ENSDARP00000079877	ENSGACP00000016339	ENSORLP00000012706	ENSTNIP00000012562	ENSTRUP00000010189	danio rerio methylmalonyl coenzyme a mutase nuclear gene encoding mitochondrial mrna
	P_isotig04269	gi|295792298|gb|ADG29153.1|astacin like metalloprotease [Epinephelus coioides]	gi|400172|sp|P31579.1|LCE_ORYLARecName: Full=Low choriolytic enzyme; AltName: Full=Choriolysin L; AltName: Full=Hatching enzyme zinc-protease subunit LCE; Flags: Precursor			ENSDART00000030900	ENSGACT00000019043	ENSORLT00000000294	ENSTNIT00000009014	ENSTRUT00000017670	ENSP00000343674	ENSMUSP00000087102	ENSDARP00000068952	ENSGACP00000019002	ENSORLP00000000294	ENSTNIP00000008843	ENSTRUP00000017595	epinephelus coioides astacin like metalloprotease complete cds
	P_isotig04275	gi|328784395|ref|XP_623653.3|PREDICTED: LOW QUALITY PROTEIN: hypothetical protein LOC551259 [Apis mellifera]									ENSP00000401501	ENSMUSP00000107477	ENSDARP00000099532	ENSGACP00000016202	ENSORLP00000008026		ENSTRUP00000001463
	P_isotig04476	gi|253314478|ref|NP_001156606.1|cytosolic malate dehydrogenase A [Oryzias latipes]	gi|82082933|sp|Q5ZME2.1|MDHC_CHICKRecName: Full=Malate dehydrogenase, cytoplasmic; AltName: Full=Cytosolic malate dehydrogenase	ENST00000233114	ENSMUST00000102874	ENSDART00000022290	ENSGACT00000025966	ENSORLT00000003631	ENSTNIT00000005439	ENSTRUT00000022299	ENSP00000438144	ENSMUSP00000099938	ENSDARP00000023121	ENSGACP00000025915	ENSORLP00000003630	ENSTNIP00000005293	ENSTRUP00000022208	af390559sphyraena idiastes cytosolic malate dehydrogenase thermostable form (cmdh-s) complete cds
	P_isotig04483	gi|317419797|emb|CBN81833.1|'Beta,beta-carotene 15,15'-monooxygenase ' [Dicentrarchus labrax]	gi|48428798|sp|Q9I993.1|BCDO1_CHICKRecName: Full=Beta,beta-carotene 15,15'-monooxygenase; AltName: Full=Beta-carotene dioxygenase 1	ENST00000425577	ENSMUST00000167370	ENSDART00000105103	ENSGACT00000003115	ENSORLT00000008515	ENSTNIT00000007269	ENSTRUT00000009399	ENSP00000400586	ENSMUSP00000034308	ENSDARP00000095874	ENSGACP00000003104	ENSORLP00000008514	ENSTNIP00000007112	ENSTRUP00000009344	oryzias latipes beta-carotene -monooxygenase 1 partial cds
	P_isotig04585	gi|47222544|emb|CAG02909.1|unnamed protein product [Tetraodon nigroviridis]	gi|82186274|sp|Q6P342.1|DGAT2_XENTRRecName: Full=Diacylglycerol O-acyltransferase 2; AltName: Full=Diglyceride acyltransferase 2	ENST00000376262	ENSMUST00000033001	ENSDART00000015136	ENSGACT00000027002	ENSORLT00000010151	ENSTNIT00000014931	ENSTRUT00000041377	ENSP00000228027	ENSMUSP00000033001	ENSDARP00000019176	ENSGACP00000026950	ENSORLP00000010148	ENSTNIP00000014731	ENSTRUP00000041233	gasterosteus aculeatus clone cnb93-e09 mrna sequence
	P_isotig04834	gi|47197684|emb|CAF91970.1|unnamed protein product [Tetraodon nigroviridis]	gi|418141|sp|P32089.1|TXTP_RATRecName: Full=Tricarboxylate transport protein, mitochondrial; AltName: Full=Citrate transport protein; Short=CTP; AltName: Full=Solute carrier family 25 member 1; AltName: Full=Tricarboxylate carrier protein; Flags: Precursor	ENST00000470922	ENSMUST00000131507	ENSDART00000131602	ENSGACT00000000449	ENSORLT00000000694	ENSTNIT00000016739	ENSTRUT00000047682	ENSP00000401480	ENSMUSP00000123613	ENSDARP00000074163	ENSGACP00000000449	ENSORLP00000000694	ENSTNIP00000016526	ENSTRUP00000047521	rattus norvegicus tl0aca50yk19 mrna sequence
	P_isotig04904					ENSDART00000121511			ENSTNIT00000006957									tetraodon nigroviridis full-length cdna
	P_isotig05040	gi|326675620|ref|XP_689138.5|PREDICTED: phospholipase B1, membrane-associated-like [Danio rerio]					ENSGACT00000013678	ENSORLT00000016729						ENSGACP00000013653	ENSORLP00000016728	ENSTNIP00000020365
	P_isotig05058	gi|47211971|emb|CAF95293.1|unnamed protein product [Tetraodon nigroviridis]	gi|341941086|sp|P50431.3|GLYC_MOUSERecName: Full=Serine hydroxymethyltransferase, cytosolic; Short=SHMT; AltName: Full=Glycine hydroxymethyltransferase; AltName: Full=Serine methylase			ENSDART00000124883	ENSGACT00000010345	ENSORLT00000017276	ENSTNIT00000009190	ENSTRUT00000009403	ENSP00000440089	ENSMUSP00000018744	ENSDARP00000105825	ENSGACP00000010323	ENSORLP00000017275	ENSTNIP00000009019	ENSTRUP00000009348	gasterosteus aculeatus clone cfw178-a04 mrna sequence
	P_isotig05062		gi|52000825|sp|Q8CAY6.2|THIC_MOUSERecName: Full=Acetyl-CoA acetyltransferase, cytosolic; AltName: Full=Cytosolic acetoacetyl-CoA thiolase	ENST00000541436	ENSMUST00000043923	ENSDART00000062541	ENSGACT00000011979	ENSORLT00000016575	ENSTNIT00000015461	ENSTRUT00000013583	ENSP00000437850	ENSMUSP00000045912	ENSDARP00000018064	ENSGACP00000011955	ENSORLP00000016574	ENSTNIP00000015257	ENSTRUP00000013521	gasterosteus aculeatus clone cnb140-g06 mrna sequence
	P_isotig05125	gi|47215164|emb|CAG01430.1|unnamed protein product [Tetraodon nigroviridis]	gi|81898110|sp|Q8BYU6.1|TOIP2_MOUSERecName: Full=Torsin-1A-interacting protein 2			ENSDART00000136561		ENSORLT00000020844			ENSP00000326753	ENSMUSP00000126751	ENSDARP00000115839		ENSORLP00000020843	ENSTNIP00000013600	ENSTRUP00000015670	tetraodon nigroviridis full-length cdna
	P_isotig05141	gi|209730920|gb|ACI66329.1|Collagen triple helix repeat-containing protein 1 precursor [Salmo salar]	gi|85541075|sp|Q8CG08.1|CTHR1_RATRecName: Full=Collagen triple helix repeat-containing protein 1; Flags: Precursor			ENSDART00000132892	ENSGACT00000006524	ENSORLT00000002891	ENSTNIT00000011229	ENSTRUT00000018017	ENSP00000330523	ENSMUSP00000070018	ENSDARP00000106505	ENSGACP00000006507	ENSORLP00000002890	ENSTNIP00000011047	ENSTRUP00000017943	salmo salar clone ssal-eve-569-290 collagen triple helix repeat-containing protein 1 precursor complete cds
	P_isotig05178			ENST00000372711	ENSMUST00000069648	ENSDART00000077775	ENSGACT00000002846											dicentrarchus labrax chromosome sequence corresponding to linkage group bottom complete sequence
	P_isotig05207	gi|47229355|emb|CAF99343.1|unnamed protein product [Tetraodon nigroviridis]	gi|205781109|sp|B1L765.1|GYAR_KORCORecName: Full=Glyoxylate reductase			ENSDART00000040756	ENSGACT00000004839	ENSORLT00000003559	ENSTNIT00000012199	ENSTRUT00000004209	ENSP00000313432	ENSMUSP00000047218	ENSDARP00000040755	ENSGACP00000004825	ENSORLP00000003558	ENSTNIP00000012009	ENSTRUP00000004186	oryctolagus cuniculus glyoxylate reductase hydroxypyruvate reductase-like mrna
	P_isotig05213	gi|220679247|emb|CAX14383.1|novel protein (zgc:64011) [Danio rerio]	gi|81902351|sp|Q91WL0.1|ES8L3_MOUSERecName: Full=Epidermal growth factor receptor kinase substrate 8-like protein 3; Short=EPS8-like protein 3; AltName: Full=Epidermal growth factor receptor pathway substrate 8-related protein 3; Short=EPS8-related protein 3			ENSDART00000133935	ENSGACT00000010163	ENSORLT00000007397	ENSTNIT00000006670	ENSTRUT00000016884	ENSP00000355255	ENSMUSP00000042004	ENSDARP00000114441	ENSGACP00000010141	ENSORLP00000007396	ENSTNIP00000017665	ENSTRUP00000016810	tetraodon nigroviridis full-length cdna
	P_isotig05287			ENST00000423420	ENSMUST00000030261		ENSGACT00000008955											tetraodon nigroviridis full-length cdna
	P_isotig05300	gi|47228257|emb|CAG07652.1|unnamed protein product [Tetraodon nigroviridis]	gi|81175198|sp|Q9UQP3.2|TENN_HUMANRecName: Full=Tenascin-N; Short=TN-N; Flags: Precursor	ENST00000539081	ENSMUST00000111660	ENSDART00000123700	ENSGACT00000018203	ENSORLT00000020342	ENSTNIT00000018536	ENSTRUT00000006073	ENSP00000239462	ENSMUSP00000039452	ENSDARP00000071646	ENSGACP00000018168	ENSORLP00000020341	ENSTNIP00000018311	ENSTRUP00000006037	danio rerio tenascin mrna (cdna clone mgc:110729 image:7177194) complete cds
	P_isotig05401	gi|47222951|emb|CAF99107.1|unnamed protein product [Tetraodon nigroviridis]	gi|8473695|sp|Q9R1J0.1|NSDHL_MOUSERecName: Full=Sterol-4-alpha-carboxylate 3-dehydrogenase, decarboxylating	ENST00000440023	ENSMUST00000033715	ENSDART00000080458	ENSGACT00000024216	ENSORLT00000008015	ENSTNIT00000012016	ENSTRUT00000023473	ENSP00000391854	ENSMUSP00000033715	ENSDARP00000074907	ENSGACP00000024168	ENSORLP00000008014	ENSTNIP00000011826	ENSTRUP00000023376	gasterosteus aculeatus clone cfw246-f10 mrna sequence
	P_isotig05516			ENST00000415691	ENSMUST00000018094	ENSDART00000078402	ENSGACT00000003172	ENSORLT00000008790	ENSTNIT00000011133	ENSTRUT00000000446	ENSP00000379701	ENSMUSP00000104031	ENSDARP00000072864	ENSGACP00000003161	ENSORLP00000008789	ENSTNIP00000010951	ENSTRUP00000000443	dicentrarchus labrax chromosome sequence corresponding to linkage group complete sequence
	P_isotig05555	gi|47230341|emb|CAF99534.1|unnamed protein product [Tetraodon nigroviridis]	gi|82179976|sp|Q5U403.1|ERG19_DANRERecName: Full=Diphosphomevalonate decarboxylase; AltName: Full=Mevalonate (diphospho)decarboxylase; Short=MDDase; AltName: Full=Mevalonate pyrophosphate decarboxylase	ENST00000301012	ENSMUST00000006692	ENSDART00000110966	ENSGACT00000021079	ENSORLT00000011726	ENSTNIT00000012348	ENSTRUT00000046643	ENSP00000301012	ENSMUSP00000006692	ENSDARP00000098620	ENSGACP00000021039	ENSORLP00000011725	ENSTNIP00000012157	ENSTRUP00000046485	gasterosteus aculeatus clone cnb214-h02 mrna sequence
	P_isotig05602	gi|317418873|emb|CBN80911.1|Heme transporter hrg1-A (zHRG-1) [Dicentrarchus labrax]	gi|82188234|sp|Q7T3B2.1|HRG1A_DANRERecName: Full=Heme transporter hrg1-A; Short=zHRG-1; AltName: Full=Heme-responsive gene 1 protein homolog A; Short=HRG-1A; AltName: Full=Solute carrier family 48 member 1-B	ENST00000551301	ENSMUST00000117892	ENSDART00000029930	ENSGACT00000010558	ENSORLT00000020495	ENSTNIT00000002061	ENSTRUT00000028726	ENSP00000415998	ENSMUSP00000112644	ENSDARP00000035010	ENSGACP00000010536	ENSORLP00000020494	ENSTNIP00000000920	ENSTRUP00000028610	dicentrarchus labrax chromosome sequence corresponding to linkage group top complete sequence
	P_isotig05647	gi|291190244|ref|NP_001167216.1|exostosin-like 2 [Salmo salar]	gi|9296986|sp|Q9UBQ6.1|EXTL2_HUMANRecName: Full=Exostosin-like 2; AltName: Full=Alpha-1,4-N-acetylhexosaminyltransferase EXTL2; AltName: Full=Alpha-GalNAcT EXTL2; AltName: Full=EXT-related protein 2; AltName: Full=Glucuronyl-galactosyl-proteoglycan 4-alpha-N-acetylglucosaminyltransferase; Contains: RecName: Full=Processed exostosin-like 2	ENST00000370114		ENSDART00000092116	ENSGACT00000018370	ENSORLT00000020051	ENSTNIT00000018554	ENSTRUT00000021795	ENSP00000359132	ENSMUSP00000102111	ENSDARP00000086549	ENSGACP00000018335	ENSORLP00000020050	ENSTNIP00000018329	ENSTRUP00000021708	salmo salar exotoses -like 2 mrna
	P_isotig05659	gi|50539736|ref|NP_001002338.1|patatin-like phospholipase domain-containing protein 2 [Danio rerio]	gi|81896337|sp|Q8BJ56.1|PLPL2_MOUSERecName: Full=Patatin-like phospholipase domain-containing protein 2; AltName: Full=Adipose triglyceride lipase; AltName: Full=Desnutrin	ENST00000525250	ENSMUST00000165997		ENSGACT00000025583	ENSORLT00000016194	ENSTNIT00000005819	ENSTRUT00000038931	ENSP00000216180	ENSMUSP00000127149	ENSDARP00000064725	ENSGACP00000025533	ENSORLP00000016193	ENSTNIP00000010052	ENSTRUP00000038792	gillichthys mirabilis adipose triglyceride lipase complete cds
	P_isotig05766	gi|47216353|emb|CAG02411.1|unnamed protein product [Tetraodon nigroviridis]	gi|146345388|sp|Q07969.3|CD36_RATRecName: Full=Platelet glycoprotein 4; AltName: Full=Adipocyte membrane protein; AltName: Full=Fatty acid translocase; AltName: Full=Fatty acid transport protein; AltName: Full=Glycoprotein IIIb; Short=GPIIIB; AltName: Full=PAS IV; AltName: Full=PAS-4; AltName: Full=Platelet glycoprotein IV; Short=GPIV; AltName: CD_antigen=CD36			ENSDART00000050753	ENSGACT00000026421	ENSORLT00000020107	ENSTNIT00000014543	ENSTRUT00000041221	ENSP00000411411	ENSMUSP00000080974	ENSDARP00000050752	ENSGACP00000026370	ENSORLP00000020106	ENSTNIP00000014345	ENSTRUP00000041078	danio rerio cd36 antigen mrna
	P_isotig05829	gi|47216209|emb|CAG01243.1|unnamed protein product [Tetraodon nigroviridis]	gi|81894078|sp|Q75N73.1|S39AE_MOUSERecName: Full=Zinc transporter ZIP14; AltName: Full=Factor for adipocyte differentiation 123; Short=FAD-123; AltName: Full=Solute carrier family 39 member 14; AltName: Full=Zrt- and Irt-like protein 14; Short=ZIP-14; Flags: Precursor	ENST00000289952	ENSMUST00000167390		ENSGACT00000006599	ENSORLT00000022751	ENSTNIT00000013646	ENSTRUT00000045440	ENSP00000289952	ENSMUSP00000080783	ENSDARP00000037866	ENSGACP00000006582	ENSORLP00000022750	ENSTNIP00000013452	ENSTRUP00000045288	meleagris gallopavo zinc transporter zip14-like partial mrna
	P_isotig05950	gi|343459097|gb|AEM37707.1|epididymal secretory protein E1 [Epinephelus bruneus]	gi|14423799|sp|Q9DGJ3.1|NPC2_DANRERecName: Full=Epididymal secretory protein E1; AltName: Full=16.5 kDa secretory protein; AltName: Full=Niemann Pick type C2 protein homolog; Flags: Precursor	ENST00000238633	ENSMUST00000021668	ENSDART00000002945	ENSGACT00000010260	ENSORLT00000020482	ENSTNIT00000020769	ENSTRUT00000046910	ENSP00000238633	ENSMUSP00000021668	ENSDARP00000113663	ENSGACP00000010238	ENSORLP00000020481	ENSTNIP00000020537	ENSTRUP00000046752	sebastes schlegelii clone: brf 35- induced by treatment of con a pma
	P_isotig06157	gi|47219812|emb|CAG03439.1|unnamed protein product [Tetraodon nigroviridis]	gi|62510567|sp|O46421.1|EST1_MACFARecName: Full=Liver carboxylesterase 1; Flags: Precursor	ENST00000454787	ENSMUST00000034178	ENSDART00000104492	ENSGACT00000015414	ENSORLT00000014578	ENSTNIT00000015325	ENSTRUT00000010778	ENSP00000390492	ENSMUSP00000034172	ENSDARP00000121695	ENSGACP00000015384	ENSORLP00000014574	ENSTNIP00000015121	ENSTRUP00000010720	gasterosteus aculeatus clone cgx87-f12 mrna sequence
	P_isotig06282	gi|47221791|emb|CAG08845.1|unnamed protein product [Tetraodon nigroviridis]	gi|23396851|sp|Q9ES88.1|S13A2_MOUSERecName: Full=Solute carrier family 13 member 2; AltName: Full=Na(+)/dicarboxylate cotransporter 1; Short=NaDC-1; AltName: Full=Renal sodium/dicarboxylate cotransporter	ENST00000381074	ENSMUST00000021161	ENSDART00000075958	ENSGACT00000011394	ENSORLT00000003198	ENSTNIT00000019451	ENSTRUT00000031250	ENSP00000370464	ENSMUSP00000001122	ENSDARP00000070437	ENSGACP00000011371	ENSORLP00000003197	ENSTNIP00000019222	ENSTRUP00000031134	danio rerio solute carrier family 13 (sodium-dependent dicarboxylate transporter) member mrna (cdna clone mgc:193089 image:100060712) complete cds
	P_isotig06433	gi|73975175|ref|XP_862611.1|PREDICTED: similar to solute carrier family 4, sodium bicarbonate cotransporter, member 4 isoform 3 [Canis familiaris]	gi|75077439|sp|Q4U116.1|S4A4_PIGRecName: Full=Electrogenic sodium bicarbonate cotransporter 1; Short=Sodium bicarbonate cotransporter; AltName: Full=Na(+)/HCO3(-) cotransporter; AltName: Full=Solute carrier family 4 member 4	ENST00000340595	ENSMUST00000148750	ENSDART00000041503	ENSGACT00000019138	ENSORLT00000024835	ENSTNIT00000018638	ENSTRUT00000039632	ENSP00000344272	ENSMUSP00000118413	ENSDARP00000041502	ENSGACP00000019098	ENSORLP00000003833	ENSTNIP00000001338	ENSTRUP00000039491	fundulus heteroclitus sodium bicarbonate cotransporter 1 complete cds
	P_isotig06551	gi|47186806|emb|CAF94872.1|unnamed protein product [Tetraodon nigroviridis]	gi|109820387|sp|Q3T191.1|CIDEB_BOVINRecName: Full=Cell death activator CIDE-B; AltName: Full=Cell death-inducing DFFA-like effector B	ENST00000541830		ENSDART00000013538	ENSGACT00000025405	ENSORLT00000009322	ENSTNIT00000017062	ENSTRUT00000003319	ENSP00000444233	ENSMUSP00000001497	ENSDARP00000009075	ENSGACP00000025356	ENSORLP00000009321	ENSTNIP00000016853	ENSTRUP00000003300	tetraodon nigroviridis full-length cdna
	P_isotig06624	gi|90093339|ref|NP_001035018.1|harmonin [Danio rerio]	gi|160113087|sp|Q9Y6N9.3|USH1C_HUMANRecName: Full=Harmonin; AltName: Full=Antigen NY-CO-38/NY-CO-37; AltName: Full=Autoimmune enteropathy-related antigen AIE-75; AltName: Full=Protein PDZ-73; AltName: Full=Renal carcinoma antigen NY-REN-3; AltName: Full=Usher syndrome type-1C protein	ENST00000529563	ENSMUST00000154292	ENSDART00000121791	ENSGACT00000014593	ENSORLT00000020710	ENSTNIT00000009597	ENSTRUT00000013609	ENSP00000436934	ENSMUSP00000077747	ENSDARP00000104974	ENSGACP00000014567	ENSORLP00000020709	ENSTNIP00000009425	ENSTRUP00000013547	danio rerio usher syndrome 1c (autosomal severe) mrna
	P_isotig06761						ENSGACT00000005268											dicentrarchus labrax chromosome sequence corresponding to linkage group complete sequence
	P_isotig06770	gi|47211304|emb|CAF92153.1|unnamed protein product [Tetraodon nigroviridis]	gi|82188768|sp|Q7ZW77.1|ERG25_DANRERecName: Full=C-4 methylsterol oxidase; AltName: Full=Methylsterol monooxygenase	ENST00000261507	ENSMUST00000034015	ENSDART00000078277	ENSGACT00000022474	ENSORLT00000010007	ENSTNIT00000007085	ENSTRUT00000040419	ENSP00000261507	ENSMUSP00000034015	ENSDARP00000072739	ENSGACP00000022432	ENSORLP00000010006	ENSTNIP00000006931	ENSTRUP00000040277	gasterosteus aculeatus clone cnb278-c07 mrna sequence
	P_isotig06979	gi|52219146|ref|NP_001004657.1|putative L-aspartate dehydrogenase [Danio rerio]	gi|73622206|sp|Q66I59.1|ASPD_DANRERecName: Full=Putative L-aspartate dehydrogenase; AltName: Full=Aspartate dehydrogenase domain-containing protein			ENSDART00000055855	ENSGACT00000017144	ENSORLT00000014342	ENSTNIT00000003401	ENSTRUT00000020349	ENSP00000373860	ENSMUSP00000039202	ENSDARP00000055854	ENSGACP00000017110	ENSORLP00000014341	ENSTNIP00000002446	ENSTRUP00000020265	ictalurus punctatus l-aspartate dehydrogenase mrna
	P_isotig07152	gi|47226370|emb|CAG09338.1|unnamed protein product [Tetraodon nigroviridis]	gi|22002046|sp|P81425.3|DPP4_BOVINRecName: Full=Dipeptidyl peptidase 4; AltName: Full=Activation molecule 3; Short=ACT3; AltName: Full=Adenosine deaminase complexing protein; Short=ADCP-I; AltName: Full=Dipeptidyl peptidase IV; Short=DPP IV; AltName: Full=T-cell activation antigen CD26; AltName: Full=WC10; AltName: CD_antigen=CD26; Contains: RecName: Full=Dipeptidyl peptidase 4 membrane form; Alt…	ENST00000434918	ENSMUST00000047812	ENSDART00000109832	ENSGACT00000007390	ENSORLT00000021121	ENSTNIT00000019828	ENSTRUT00000003879	ENSP00000353731	ENSMUSP00000044050	ENSDARP00000118769	ENSGACP00000007397	ENSORLP00000021120	ENSTNIP00000019598	ENSTRUP00000003859	tetraodon nigroviridis full-length cdna
	P_isotig07419		gi|547847|sp|Q02988.1|LECA_PLEWARecName: Full=Lectin; Flags: Precursor			ENSDART00000063389	ENSGACT00000007694	ENSORLT00000008752	ENSTNIT00000017105		ENSP00000441805	ENSMUSP00000028045	ENSDARP00000098610	ENSGACP00000008102	ENSORLP00000003233	ENSTNIP00000016891	ENSTRUP00000007735	sparus aurata elastase 2-like protein partial cds
	P_isotig07508	gi|220679040|emb|CAX14411.1|novel protein similar to vertebrate solute carrier family 23 (nucleobase transporters), member 2 (SLC23A2, zgc:110789) [Danio rerio]	gi|24212394|sp|Q9WTW7.1|S23A1_RATRecName: Full=Solute carrier family 23 member 1; AltName: Full=Na(+)/L-ascorbic acid transporter 1; AltName: Full=Sodium-dependent vitamin C transporter 1	ENST00000453898	ENSMUST00000147169	ENSDART00000074361	ENSGACT00000016503	ENSORLT00000012440	ENSTNIT00000013837	ENSTRUT00000004570	ENSP00000302701	ENSMUSP00000025212	ENSDARP00000068850	ENSGACP00000016471	ENSORLP00000020015	ENSTNIP00000011637	ENSTRUP00000004545	danio rerio zgc: mrna (cdna clone mgc:192556 image:100061012) complete cds
	P_isotig07603					ENSDART00000125043												danio rerio smad1 complete cds
	P_isotig07606							ENSORLT00000003639										tetraodon nigroviridis full-length cdna
	P_isotig07687	gi|47207421|emb|CAF93881.1|unnamed protein product [Tetraodon nigroviridis]	gi|82180321|sp|Q5XGR0.1|MADL2_XENLARecName: Full=Myeloid-associated differentiation marker-like protein 2			ENSDART00000056533	ENSGACT00000016614	ENSORLT00000013108	ENSTNIT00000008254	ENSTRUT00000033741	ENSP00000327718	ENSMUSP00000094505	ENSDARP00000099185	ENSGACP00000016581	ENSORLP00000013107	ENSTNIP00000008091	ENSTRUP00000033615	xenopus tropicalis myeloid-associated differentiation marker homolog mrna
	P_isotig07796	gi|317419943|emb|CBN81979.1|Uncharacterized protein [Dicentrarchus labrax]				ENSDART00000133763		ENSORLT00000011710					ENSDARP00000114560	ENSGACP00000019242	ENSORLP00000011709			dicentrarchus labrax chromosome sequence corresponding to linkage group complete sequence
	P_isotig07799	gi|341865556|ref|NP_001120728.2|protein TRIQK [Danio rerio]	gi|190411547|sp|A5WVU9.1|TRIQK_DANRERecName: Full=Protein TRIQK; AltName: Full=Triple repetitive-sequence of QXXK/R protein homolog	ENST00000537541		ENSDART00000109090					ENSP00000442030		ENSDARP00000101057					danio rerio si:ch211- (si:ch211- ) mrna
	P_isotig07872	gi|111115684|gb|ABH05128.1|cytochrome P450 2P11 [Micropterus salmoides]	gi|341940387|sp|O54750.2|CP2J6_MOUSERecName: Full=Cytochrome P450 2J6; AltName: Full=Arachidonic acid epoxygenase; AltName: Full=CYPIIJ6	ENST00000469406	ENSMUST00000030305	ENSDART00000139458	ENSGACT00000019209	ENSORLT00000018818	ENSTNIT00000001681	ENSTRUT00000047179	ENSP00000360247	ENSMUSP00000030303	ENSDARP00000063121	ENSGACP00000019171	ENSORLP00000018817	ENSTNIP00000000344	ENSTRUP00000047020	micropterus salmoides cytochrome p450 2p11 complete cds
	P_isotig07898	gi|229367110|gb|ACQ58535.1|FK506-binding protein 11 precursor [Anoplopoma fimbria]	gi|23396601|sp|Q9NYL4.1|FKB11_HUMANRecName: Full=Peptidyl-prolyl cis-trans isomerase FKBP11; Short=PPIase FKBP11; AltName: Full=19 kDa FK506-binding protein; Short=19 kDa FKBP; Short=FKBP-19; AltName: Full=FK506-binding protein 11; Short=FKBP-11; AltName: Full=Rotamase; Flags: Precursor	ENST00000550765	ENSMUST00000003445	ENSDART00000053776	ENSGACT00000000960	ENSORLT00000001904	ENSTNIT00000017843	ENSTRUT00000030430	ENSP00000449751	ENSMUSP00000003445	ENSDARP00000053775	ENSGACP00000000960	ENSORLP00000001903	ENSTNIP00000017622	ENSTRUP00000030313	anoplopoma fimbria clone afim-evh-517-314 fk506-binding protein 11 precursor complete cds
	P_isotig08006	gi|328751711|ref|NP_001187319.1|translocon-associated protein subunit gamma [Ictalurus punctatus]	gi|9087205|sp|Q9UNL2.1|SSRG_HUMANRecName: Full=Translocon-associated protein subunit gamma; Short=TRAP-gamma; AltName: Full=Signal sequence receptor subunit gamma; Short=SSR-gamma	ENST00000265044	ENSMUST00000029414	ENSDART00000122361	ENSGACT00000009409	ENSORLT00000015680	ENSTNIT00000023054	ENSTRUT00000019765	ENSP00000265044	ENSMUSP00000029414	ENSDARP00000107168	ENSGACP00000009389	ENSORLP00000015679	ENSTNIP00000022813	ENSTRUP00000019685	lithognathus mormyrus clone lmos7p02b05 mrna sequence
	P_isotig08101	gi|164690943|dbj|BAF98654.1|ribosomal protein L8 [Solea senegalensis]	gi|51701879|sp|Q6P0V6.3|RL8_DANRERecName: Full=60S ribosomal protein L8	ENST00000528957	ENSMUST00000004072	ENSDART00000140039	ENSGACT00000002668	ENSORLT00000013388	ENSTNIT00000008125	ENSTRUT00000035855	ENSP00000262584	ENSMUSP00000004072	ENSDARP00000005651	ENSGACP00000002659	ENSORLP00000013387	ENSTNIP00000007964	ENSTRUP00000035727	solea senegalensis rpl8 mrna for ribosomal protein complete cds
	P_isotig08143	gi|189522483|ref|XP_001923912.1|PREDICTED: probable protein-cysteine N-palmitoyltransferase porcupine-like [Danio rerio]	gi|116242723|sp|Q9H237.2|PORCN_HUMANRecName: Full=Probable protein-cysteine N-palmitoyltransferase porcupine; AltName: Full=Protein MG61	ENST00000367574	ENSMUST00000122943		ENSGACT00000016959	ENSORLT00000024591	ENSTNIT00000007660	ENSTRUT00000016605	ENSP00000356546	ENSMUSP00000086824	ENSDARP00000005468	ENSGACP00000016925	ENSORLP00000024590	ENSTNIP00000007500	ENSTRUP00000016533	canis familiaris porcupine isoform transcript variant 2 mrna
	P_isotig08166	gi|225716768|gb|ACO14230.1|Ras-related protein Rab-17 [Esox lucius]	gi|37999892|sp|Q9H0T7.2|RAB17_HUMANRecName: Full=Ras-related protein Rab-17	ENST00000264601	ENSMUST00000017975	ENSDART00000125303	ENSGACT00000017232	ENSORLT00000020609	ENSTNIT00000021236	ENSTRUT00000021280	ENSP00000264601	ENSMUSP00000122178	ENSDARP00000033828	ENSGACP00000006600	ENSORLP00000020608	ENSTNIP00000021003	ENSTRUP00000021192	esox lucius clone eluc-evq-536-105 ras-related protein rab-17 complete cds
	P_isotig08234	gi|47221666|emb|CAF97931.1|unnamed protein product [Tetraodon nigroviridis]	gi|290463268|sp|A0JME6.1|ISOC2_DANRERecName: Full=Isochorismatase domain-containing protein 2, mitochondrial; Flags: Precursor	ENST00000425675	ENSMUST00000125249	ENSDART00000007842	ENSGACT00000014031	ENSORLT00000014562	ENSTNIT00000011119	ENSTRUT00000015074	ENSP00000401726	ENSMUSP00000131514	ENSDARP00000022030	ENSGACP00000014006	ENSORLP00000014561	ENSTNIP00000003385	ENSTRUP00000015005	Epinephelus bruneus clone CL197_1 hypothetical protein mRNA, partial cds
	P_isotig08245	gi|47217342|emb|CAG11047.1|unnamed protein product [Tetraodon nigroviridis]	gi|90180201|sp|Q13480.2|GAB1_HUMANRecName: Full=GRB2-associated-binding protein 1; AltName: Full=GRB2-associated binder 1; AltName: Full=Growth factor receptor bound protein 2-associated protein 1	ENST00000262994	ENSMUST00000034150	ENSDART00000101740	ENSGACT00000022825	ENSORLT00000009187	ENSTNIT00000021098	ENSTRUT00000035844	ENSP00000262994	ENSMUSP00000034150	ENSDARP00000092516	ENSGACP00000022782	ENSORLP00000009186	ENSTNIP00000020865	ENSTRUP00000035716	salmo salar clone ssal-rgf-528-058 grb2-associated-binding protein 1 partial cds
	P_isotig08246	gi|224059954|ref|XP_002193737.1|PREDICTED: similar to hCG42606 [Taeniopygia guttata]	gi|122098255|sp|Q29P71.1|MYO7A_DROPSRecName: Full=Myosin-VIIa; AltName: Full=Protein crinkled	ENST00000545136	ENSMUST00000107122	ENSDART00000143218	ENSGACT00000005007	ENSORLT00000019485	ENSTNIT00000016983	ENSTRUT00000001824	ENSP00000444246	ENSMUSP00000102739	ENSDARP00000115391	ENSGACP00000004992	ENSORLP00000019484	ENSTNIP00000016769	ENSTRUP00000001814	danio rerio myosin-viia-like miscrna
	P_isotig08268	gi|225706854|gb|ACO09273.1|GTP-binding protein PTD004 [Osmerus mordax]	gi|82188398|sp|Q7ZU42.1|OLA1_DANRERecName: Full=Obg-like ATPase 1	ENST00000409546	ENSMUST00000152608	ENSDART00000045299	ENSGACT00000013368	ENSORLT00000021869	ENSTNIT00000020299	ENSTRUT00000039006	ENSP00000386350	ENSMUSP00000028517	ENSDARP00000045298	ENSGACP00000013343	ENSORLP00000021868	ENSTNIP00000020068	ENSTRUP00000038867	osmerus mordax clone omor-rgc-506-180 gtp-binding protein ptd004 complete cds
	P_isotig08389	gi|229367428|gb|ACQ58694.1|C1orf123 homolog [Anoplopoma fimbria]	gi|119368231|sp|Q3B8G0.1|CA123_XENLARecName: Full=UPF0587 protein C1orf123 homolog	ENST00000470385	ENSMUST00000125107	ENSDART00000092479		ENSORLT00000013120	ENSTNIT00000009927	ENSTRUT00000032503	ENSP00000294360	ENSMUSP00000119565	ENSDARP00000119831		ENSORLP00000013119	ENSTNIP00000009751	ENSTRUP00000032379	anoplopoma fimbria clone afim-evh-009-194 c1orf123 homolog complete cds
	P_isotig08392						ENSGACT00000027597		ENSTNIT00000007504									gasterosteus aculeatus clone ch213- complete sequence
	P_isotig08497	gi|225707960|gb|ACO09826.1|Ribonuclease UK114 [Osmerus mordax]	gi|1717975|sp|P52758.1|UK114_HUMANRecName: Full=Ribonuclease UK114; AltName: Full=14.5 kDa translational inhibitor protein; Short=p14.5; AltName: Full=Heat-responsive protein 12; AltName: Full=UK114 antigen homolog	ENST00000254878	ENSMUST00000022946	ENSDART00000052096	ENSGACT00000004790	ENSORLT00000003569	ENSTNIT00000012193	ENSTRUT00000038406	ENSP00000254878	ENSMUSP00000022946	ENSDARP00000052096	ENSGACP00000004776	ENSORLP00000003568	ENSTNIP00000012003	ENSTRUP00000038269	anoplopoma fimbria clone afim-evh-505-193 ribonuclease uk114 complete cds
	P_isotig08535	gi|308322497|gb|ADO28386.1|glyoxalase domain-containing protein 4 [Ictalurus furcatus]	gi|74718831|sp|Q9HC38.1|GLOD4_HUMANRecName: Full=Glyoxalase domain-containing protein 4	ENST00000536578	ENSMUST00000021205	ENSDART00000062335	ENSGACT00000014576	ENSORLT00000005892	ENSTNIT00000019543	ENSTRUT00000003833	ENSP00000444315	ENSMUSP00000021205	ENSDARP00000062334	ENSGACP00000014550	ENSORLP00000005891	ENSTNIP00000019314	ENSTRUP00000003813	gasterosteus aculeatus clone cnb07-g09 mrna sequence
	P_isotig08575	gi|209155894|gb|ACI34179.1|Tropomyosin-1 alpha chain [Salmo salar]	gi|54039746|sp|P67937.3|TPM4_PIGRecName: Full=Tropomyosin alpha-4 chain; AltName: Full=Tropomyosin-4	ENST00000357980	ENSMUST00000139046	ENSDART00000121680	ENSGACT00000014098	ENSORLT00000009777	ENSTNIT00000006916	ENSTRUT00000023351	ENSP00000350667	ENSMUSP00000109327	ENSDARP00000002483	ENSGACP00000024612	ENSORLP00000009776	ENSTNIP00000006765	ENSTRUP00000023254	salmo salar clone ssal-rgf-536-260 tropomyosin-1 alpha chain complete cds
	P_isotig08859	gi|221219216|gb|ACM08269.1|Tetraspanin-1 [Salmo salar]	gi|81903012|sp|Q99J59.1|TSN1_MOUSERecName: Full=Tetraspanin-1; Short=Tspan-1		ENSMUST00000154534	ENSDART00000011560	ENSGACT00000025772		ENSTNIT00000000650		ENSP00000361072	ENSMUSP00000030465	ENSDARP00000018562	ENSGACP00000025722	ENSORLP00000004590	ENSTNIP00000001742	ENSTRUP00000021769	anoplopoma fimbria clone afim-evh-532-121 tetraspanin-1 complete cds
	P_isotig08910	gi|292620995|ref|XP_002664516.1|PREDICTED: group XVI phospholipase A2-like isoform 1 [Danio rerio]	gi|20140910|sp|Q9UL19.1|TIG3_HUMANRecName: Full=Retinoic acid receptor responder protein 3; AltName: Full=RAR-responsive protein TIG3; AltName: Full=Retinoid-inducible gene 1 protein; AltName: Full=Tazarotene-induced gene 3 protein								ENSP00000346431	ENSMUSP00000123809	ENSDARP00000096176	ENSGACP00000023231	ENSORLP00000022725	ENSTNIP00000019910	ENSTRUP00000032436	sparus aurata clone contig00128 genomic sequence
	P_isotig08941	gi|269784164|gb|ACZ37432.1|thyrotropin beta subunit [Sciaenops ocellatus]	gi|586132|sp|P37240.1|TSHB_ONCMYRecName: Full=Thyrotropin subunit beta; AltName: Full=Thyroid-stimulating hormone subunit beta; Short=TSH-B; Short=TSH-beta; AltName: Full=Thyrotropin beta chain; Flags: Precursor			ENSDART00000050000	ENSGACT00000007006		ENSTNIT00000021685	ENSTRUT00000046825	ENSP00000256592	ENSMUSP00000127165	ENSDARP00000049999	ENSGACP00000006988	ENSORLP00000004424	ENSTNIP00000021450	ENSTRUP00000046667	solea senegalensis mrna for thyriod stimulating hormone beta partial cds
	P_isotig09138			ENST00000263688		ENSDART00000026969												cheilinus undulatus ssr marker a63 genomic sequence
	P_isotig09223	gi|224496040|ref|NP_001139048.1|glycogenin 2 [Danio rerio]	gi|134047778|sp|O15488.2|GLYG2_HUMANRecName: Full=Glycogenin-2; Short=GN-2; Short=GN2	ENST00000542787	ENSMUST00000119748	ENSDART00000041191	ENSGACT00000020109	ENSORLT00000025577	ENSTNIT00000017736	ENSTRUT00000011842	ENSP00000370555	ENSMUSP00000113467	ENSDARP00000041190	ENSGACP00000020070	ENSORLP00000015397	ENSTNIP00000017516	ENSTRUP00000011777	danio rerio glycogenin 2 mrna
	P_isotig09267					ENSDART00000041054	ENSGACT00000015179		ENSTNIT00000022498	ENSTRUT00000040540			ENSDARP00000041053	ENSGACP00000015151		ENSTNIP00000022259	ENSTRUP00000040397
	P_isotig09269	gi|281337607|gb|EFB13191.1|hypothetical protein PANDA_008346 [Ailuropoda melanoleuca]	gi|121061|sp|P22288.1|GCH1_RATRecName: Full=GTP cyclohydrolase 1; AltName: Full=GTP cyclohydrolase I; Short=GTP-CH-I; Flags: Precursor		ENSMUST00000089959	ENSDART00000103405	ENSGACT00000022930	ENSORLT00000023429	ENSTNIT00000022221	ENSTRUT00000039414	ENSP00000378890	ENSMUSP00000087405	ENSDARP00000094181	ENSGACP00000022887	ENSORLP00000023428	ENSTNIP00000021985	ENSTRUP00000039273	danio rerio gtp cyclohydrolase 1 mrna
	P_isotig09296	gi|157787161|ref|NP_001099174.1|hypothetical protein LOC100126024 [Danio rerio]	gi|122497978|sp|Q28MD3.1|APT_JANSCRecName: Full=Adenine phosphoribosyltransferase; Short=APRT			ENSDART00000128081		ENSORLT00000005486	ENSTNIT00000019554		ENSP00000367615	ENSMUSP00000006764	ENSDARP00000110529	ENSGACP00000003147	ENSORLP00000005485	ENSTNIP00000019325	ENSTRUP00000012520	tetraodon nigroviridis full-length cdna
	P_isotig09306	gi|47229094|emb|CAG03846.1|unnamed protein product [Tetraodon nigroviridis]	gi|122065181|sp|P70266.2|F261_MOUSERecName: Full=6-phosphofructo-2-kinase/fructose-2,6-biphosphatase 1; Short=6PF-2-K/Fru-2,6-P2ase 1; Short=PFK/FBPase 1; AltName: Full=6PF-2-K/Fru-2,6-P2ase liver isozyme; Includes: RecName: Full=6-phosphofructo-2-kinase; Includes: RecName: Full=Fructose-2,6-bisphosphatase	ENST00000545676	ENSMUST00000150783	ENSDART00000141553	ENSGACT00000015154	ENSORLT00000020398	ENSTNIT00000015619	ENSTRUT00000024531	ENSP00000364145	ENSMUSP00000108333	ENSDARP00000122176	ENSGACP00000015126	ENSORLP00000020397	ENSTNIP00000015413	ENSTRUP00000024430	gasterosteus aculeatus clone cec29-e12 mrna sequence
	P_isotig09440	gi|84794438|dbj|BAE75794.1|Slc26a3 [Takifugu obscurus]	gi|20137595|sp|Q924C9.1|S26A3_RATRecName: Full=Chloride anion exchanger; AltName: Full=Down-regulated in adenoma; Short=Protein DRA; AltName: Full=Solute carrier family 26 member 3	ENST00000340010	ENSMUST00000001254	ENSDART00000138662	ENSGACT00000025687	ENSORLT00000015169		ENSTRUT00000014208	ENSP00000345873	ENSMUSP00000001254	ENSDARP00000118502	ENSGACP00000025637	ENSORLP00000015168	ENSTNIP00000017738	ENSTRUP00000014143	takifugu obscurus slc26a3 mrna for complete cds
	P_isotig09442	gi|209735710|gb|ACI68724.1|AMBP protein precursor [Salmo salar]	gi|544480|sp|P36992.1|AMBP_PLEPLRecName: Full=Protein AMBP; Contains: RecName: Full=Alpha-1-microglobulin; Contains: RecName: Full=Inter-alpha-trypsin inhibitor light chain; Short=ITI-LC; AltName: Full=Bikunin; AltName: Full=HI-30; Flags: Precursor			ENSDART00000130283	ENSGACT00000023076	ENSORLT00000012939	ENSTNIT00000016402	ENSTRUT00000023954	ENSP00000265132	ENSMUSP00000030041	ENSDARP00000011426	ENSGACP00000023033	ENSORLP00000012938	ENSTNIP00000016191	ENSTRUP00000023856	lithognathus mormyrus clone lithmor587 mrna sequence
	P_isotig09443	gi|47212095|emb|CAF93915.1|unnamed protein product [Tetraodon nigroviridis]	gi|82079588|sp|Q5TZ51.1|MPV17_DANRERecName: Full=Protein Mpv17	ENST00000415514		ENSDART00000044665	ENSGACT00000008140	ENSORLT00000010957	ENSTNIT00000008279	ENSTRUT00000030427	ENSP00000406441	ENSMUSP00000115292	ENSDARP00000044664	ENSGACP00000008121	ENSORLP00000010956	ENSTNIP00000008115	ENSTRUP00000030310	tetraodon nigroviridis full-length cdna
	P_isotig09463								ENSTNIT00000014144	ENSTRUT00000036122								seriola quinqueradiata sn4tdr mrna for 4snc-tudor partial cds
	P_isotig09523	gi|213511542|ref|NP_001134774.1|phosphatidylethanolamine N-methyltransferase [Salmo salar]	gi|1709628|sp|Q08388.2|PEMT_RATRecName: Full=Phosphatidylethanolamine N-methyltransferase; Short=PEAMT; Short=PEMT	ENST00000484838	ENSMUST00000078045	ENSDART00000059207	ENSGACT00000007388		ENSTNIT00000010394	ENSTRUT00000044125	ENSP00000255389	ENSMUSP00000099754	ENSDARP00000059206	ENSGACP00000007370		ENSTNIP00000010213	ENSTRUP00000043977	tetraodon nigroviridis full-length cdna
	P_isotig09549	gi|209737312|gb|ACI69525.1|PTB domain-containing engulfment adapter protein 1 [Salmo salar]	gi|123907782|sp|Q32PV0.1|GULP1_DANRERecName: Full=PTB domain-containing engulfment adapter protein 1; AltName: Full=Cell death protein 6 homolog; AltName: Full=PTB domain adapter protein CED-6			ENSDART00000129162	ENSGACT00000005311	ENSORLT00000001890			ENSP00000386867	ENSMUSP00000125506	ENSDARP00000106139	ENSGACP00000005296	ENSORLP00000001889	ENSTNIP00000011721	ENSTRUP00000017483	anoplopoma fimbria clone afim-evh-531-252 ptb domain-containing engulfment adapter protein 1 complete cds
	P_isotig09640	gi|326677462|ref|XP_003200840.1|PREDICTED: macrophage mannose receptor 1-like [Danio rerio]	gi|146345374|sp|P08290.4|ASGR2_RATRecName: Full=Asialoglycoprotein receptor 2; Short=ASGP-R 2; Short=ASGPR 2; AltName: Full=Hepatic lectin R2/3; Short=HL-2; Short=rHL-2				ENSGACT00000021620	ENSORLT00000008063	ENSTNIT00000010526	ENSTRUT00000035419	ENSP00000441805	ENSMUSP00000099632	ENSDARP00000056685	ENSGACP00000021579	ENSORLP00000008062	ENSTNIP00000010345	ENSTRUP00000035291	danio rerio macrophage mannose receptor 1-like mrna
	P_isotig09693						ENSGACT00000005373	ENSORLT00000001919
	P_isotig10045	gi|47218712|emb|CAG05684.1|unnamed protein product [Tetraodon nigroviridis]	gi|81902330|sp|Q91W97.1|HKDC1_MOUSERecName: Full=Putative hexokinase HKDC1; AltName: Full=Hexokinase domain-containing protein 1	ENST00000395086	ENSMUST00000020277	ENSDART00000056523	ENSGACT00000021281	ENSORLT00000012859	ENSTNIT00000017009	ENSTRUT00000005279	ENSP00000346643	ENSMUSP00000020277	ENSDARP00000056522	ENSGACP00000021240	ENSORLP00000012858	ENSTNIP00000016795	ENSTRUP00000005247	danio rerio hexokinase domain containing 1 mrna
	P_isotig10155	gi|47209591|emb|CAF94338.1|unnamed protein product [Tetraodon nigroviridis]	gi|12643400|sp|Q63016.2|LAT1_RATRecName: Full=Large neutral amino acids transporter small subunit 1; AltName: Full=4F2 light chain; Short=4F2 LC; Short=4F2LC; AltName: Full=Integral membrane protein E16; Short=Protein TA1; AltName: Full=L-type amino acid transporter 1; AltName: Full=Solute carrier family 7 member 5	ENST00000261622	ENSMUST00000168262	ENSDART00000073595	ENSGACT00000009182	ENSORLT00000006048	ENSTNIT00000008557	ENSTRUT00000035658	ENSP00000261622	ENSMUSP00000128682	ENSDARP00000068085	ENSGACP00000009162	ENSORLP00000006047	ENSTNIP00000008390	ENSTRUP00000035530	pongo abelii solute carrier family 7 (cationic amino acid y+ system) member 5 mrna
	P_isotig10156	gi|306922578|gb|ADN07465.1|glycyl-tRNA synthetase, 3 prime [Microtus ochrogaster]	gi|81889021|sp|Q5I0G4.1|SYG_RATRecName: Full=Glycyl-tRNA synthetase; AltName: Full=Diadenosine tetraphosphate synthetase; Short=AP-4-A synthetase; AltName: Full=Glycine--tRNA ligase; Short=GlyRS	ENST00000496643	ENSMUST00000003572	ENSDART00000082082	ENSGACT00000004524	ENSORLT00000011870	ENSTNIT00000015920	ENSTRUT00000045163	ENSP00000373918	ENSMUSP00000003572	ENSDARP00000076519	ENSGACP00000004510	ENSORLP00000011869	ENSTNIP00000015713	ENSTRUP00000045011	danio rerio si:dkey- mrna (cdna clone image:7254992) partial cds
	P_isotig10188	gi|47218015|emb|CAG11420.1|unnamed protein product [Tetraodon nigroviridis]					ENSGACT00000015310	ENSORLT00000010926	ENSTNIT00000021378	ENSTRUT00000041346	ENSP00000308772	ENSMUSP00000033201	ENSDARP00000053493	ENSGACP00000015281	ENSORLP00000010925	ENSTNIP00000021145	ENSTRUP00000041202
	P_isotig10314	gi|229367830|gb|ACQ58895.1|Beta-galactoside-binding lectin [Anoplopoma fimbria]	gi|126176|sp|P08520.1|LEG_ELEELRecName: Full=Beta-galactoside-binding lectin; AltName: Full=14 kDa lectin; AltName: Full=Electrolectin	ENST00000472321		ENSDART00000148552	ENSGACT00000000153		ENSTNIT00000022234	ENSTRUT00000029729	ENSP00000215909	ENSMUSP00000086795	ENSDARP00000124248	ENSGACP00000000153	ENSORLP00000013426	ENSTNIP00000021998	ENSTRUP00000029612	anoplopoma fimbria clone afim-evh-535-197 beta-galactoside-binding lectin complete cds
	P_isotig10526	gi|317420104|emb|CBN82140.1|Uncharacterized protein [Dicentrarchus labrax]						ENSORLT00000019551					ENSDARP00000104965		ENSORLP00000019550		ENSTRUP00000016749	polypterus clone - complete sequence
	P_isotig10603	gi|47214800|emb|CAF89627.1|unnamed protein product [Tetraodon nigroviridis]				ENSDART00000025410	ENSGACT00000005504	ENSORLT00000013029	ENSTNIT00000005288	ENSTRUT00000018414		ENSMUSP00000021406	ENSDARP00000026202	ENSGACP00000005488	ENSORLP00000013028	ENSTNIP00000005142	ENSTRUP00000018338	tetraodon nigroviridis full-length cdna
	P_isotig10760	gi|326674746|ref|XP_001921579.3|PREDICTED: ras-interacting protein 1-like [Danio rerio]	gi|74736209|sp|Q5U651.1|RAIN_HUMANRecName: Full=Ras-interacting protein 1; Short=Rain	ENST00000222145		ENSDART00000114411	ENSGACT00000013914	ENSORLT00000014717	ENSTNIT00000011127	ENSTRUT00000018771	ENSP00000222145	ENSMUSP00000127339	ENSDARP00000097515	ENSGACP00000013889	ENSORLP00000014716	ENSTNIP00000010945	ENSTRUP00000018695	danio rerio ras-interacting protein 1-like mrna
	P_isotig10793	gi|317419864|emb|CBN81900.1|Cysteine-rich secretory protein LCCL domain-containing 1 [Dicentrarchus labrax]	gi|74733568|sp|Q9H336.1|CRLD1_HUMANRecName: Full=Cysteine-rich secretory protein LCCL domain-containing 1; AltName: Full=CocoaCrisp; AltName: Full=Cysteine-rich secretory protein 10; Short=CRISP-10; AltName: Full=LCCL domain-containing cysteine-rich secretory protein 1; AltName: Full=Trypsin inhibitor Hl; Flags: Precursor	ENST00000517786	ENSMUST00000095075	ENSDART00000021469	ENSGACT00000003570	ENSORLT00000009837	ENSTNIT00000011184	ENSTRUT00000010629	ENSP00000429746	ENSMUSP00000092686	ENSDARP00000110385	ENSGACP00000003558	ENSORLP00000016079	ENSTNIP00000011002	ENSTRUP00000010571	dicentrarchus labrax chromosome sequence corresponding to linkage group complete sequence
	P_isotig10862	gi|47208844|emb|CAF93866.1|unnamed protein product [Tetraodon nigroviridis]	gi|51701269|sp|Q95334.1|AMPE_PIGRecName: Full=Glutamyl aminopeptidase; Short=EAP; AltName: Full=Aminopeptidase A; Short=AP-A; AltName: CD_antigen=CD249	ENST00000265162	ENSMUST00000166702	ENSDART00000079655	ENSGACT00000002579	ENSORLT00000024510	ENSTNIT00000008244	ENSTRUT00000004969	ENSP00000265162	ENSMUSP00000131129	ENSDARP00000074107	ENSGACP00000002570	ENSORLP00000024509	ENSTNIP00000008081	ENSTRUP00000004939	danio rerio glutamyl mrna (cdna clone image:7152184) partial cds
	P_isotig10890						ENSGACT00000023760							ENSGACP00000023714			ENSTRUP00000031984
	P_isotig10955	gi|68448471|ref|NP_001020344.1|carboxyl ester lipase, like [Danio rerio]	gi|3219994|sp|P30122.2|CEL_BOVINRecName: Full=Bile salt-activated lipase; Short=BAL; AltName: Full=Bile salt-stimulated lipase; Short=BSSL; AltName: Full=Carboxyl ester lipase; AltName: Full=Cholesterol esterase; AltName: Full=Pancreatic lysophospholipase; AltName: Full=Sterol esterase; Flags: Precursor	ENST00000351304	ENSMUST00000028161	ENSDART00000040598	ENSGACT00000024004	ENSORLT00000020574	ENSTNIT00000008501	ENSTRUT00000034638	ENSP00000342217	ENSMUSP00000028161	ENSDARP00000040597	ENSGACP00000023957	ENSORLP00000020573	ENSTNIP00000008335	ENSTRUP00000034512	danio rerio carboxyl ester like mrna
	P_isotig10970							ENSORLT00000001753							ENSORLP00000001752
	P_isotig11080	gi|47206473|emb|CAF91426.1|unnamed protein product [Tetraodon nigroviridis]	gi|81882930|sp|Q5HZE2.1|T120A_RATRecName: Full=Transmembrane protein 120A; AltName: Full=Transmembrane protein induced by tumor necrosis factor alpha	ENST00000493111	ENSMUST00000043378	ENSDART00000062135	ENSGACT00000027502	ENSORLT00000014305	ENSTNIT00000006605	ENSTRUT00000018379	ENSP00000404991	ENSMUSP00000045252	ENSDARP00000062134	ENSGACP00000027450	ENSORLP00000014304	ENSTNIP00000006456	ENSTRUP00000018303	tetraodon nigroviridis full-length cdna
	P_isotig11413	gi|47214729|emb|CAG01082.1|unnamed protein product [Tetraodon nigroviridis]	gi|62287904|sp|Q9CQG0.1|TMED6_MOUSERecName: Full=Transmembrane emp24 domain-containing protein 6; Flags: Precursor		ENSMUST00000034393		ENSGACT00000011314	ENSORLT00000016787	ENSTNIT00000013517	ENSTRUT00000042424	ENSP00000288025	ENSMUSP00000034393	ENSDARP00000107079	ENSGACP00000011291	ENSORLP00000016786	ENSTNIP00000013325	ENSTRUP00000042280	mus musculus transmembrane emp24 protein transport domain containing 6 mrna
	P_isotig11542	gi|326667551|ref|XP_001921114.2|PREDICTED: sodium- and chloride-dependent GABA transporter ine [Danio rerio]	gi|128616|sp|P23975.1|SC6A2_HUMANRecName: Full=Sodium-dependent noradrenaline transporter; AltName: Full=Norepinephrine transporter; Short=NET; AltName: Full=Solute carrier family 6 member 2			ENSDART00000049197	ENSGACT00000026807	ENSORLT00000014282	ENSTNIT00000004076	ENSTRUT00000000897	ENSP00000445953	ENSMUSP00000022100	ENSDARP00000049196	ENSGACP00000026755	ENSORLP00000014281	ENSTNIP00000000603	ENSTRUP00000000893	danio rerio inebriated-like mrna
	P_isotig11883	gi|146325914|gb|ABQ22959.1|hepatocyte nuclear factor 4 alpha [Oreochromis mossambicus]	gi|148886627|sp|Q91766.2|HNF4A_XENLARecName: Full=Hepatocyte nuclear factor 4-alpha; Short=HNF-4-alpha; AltName: Full=Nuclear receptor subfamily 2 group A member 1			ENSDART00000028236	ENSGACT00000015234	ENSORLT00000020510	ENSTNIT00000015612	ENSTRUT00000025215		ENSMUSP00000018094	ENSDARP00000029754	ENSGACP00000015205	ENSORLP00000020509	ENSTNIP00000015407	ENSTRUP00000025112	oreochromis mossambicus hepatocyte nuclear factor 4 alpha partial cds
	P_isotig11925	gi|47226917|emb|CAG05809.1|unnamed protein product [Tetraodon nigroviridis]				ENSDART00000081989	ENSGACT00000004040	ENSORLT00000015745	ENSTNIT00000017104	ENSTRUT00000033947	ENSP00000420419		ENSDARP00000102441	ENSGACP00000004026	ENSORLP00000015744	ENSTNIP00000016890	ENSTRUP00000033821	danio rerio junctional adhesion molecule 2a mrna
	P_isotig12283	gi|229366154|gb|ACQ58057.1|Alpha-N-acetylgalactosaminidase [Anoplopoma fimbria]					ENSGACT00000018663				ENSP00000384603	ENSMUSP00000023088	ENSDARP00000110400	ENSGACP00000018627	ENSORLP00000021111	ENSTNIP00000009454	ENSTRUP00000039062	anoplopoma fimbria clone afim-evh-516-382 alpha-n-acetylgalactosaminidase complete cds
	P_isotig12327	gi|229366106|gb|ACQ58033.1|Nuclear protein 1 [Anoplopoma fimbria]	gi|6226951|sp|O60356.1|NUPR1_HUMANRecName: Full=Nuclear protein 1; AltName: Full=Candidate of metastasis 1; AltName: Full=Protein p8			ENSDART00000137147	ENSGACT00000019832	ENSORLT00000022901	ENSTNIT00000009438	ENSTRUT00000001973	ENSP00000315559	ENSMUSP00000032961	ENSDARP00000119975	ENSGACP00000019794	ENSORLP00000022900	ENSTNIP00000009267	ENSTRUP00000001964	anoplopoma fimbria clone afim-evh-501-026 nuclear protein 1 complete cds
	P_isotig12514	gi|167963516|ref|NP_001108161.1|hypothetical protein LOC794173 [Danio rerio]	gi|122143478|sp|Q0VCA2.1|ARRD3_BOVINRecName: Full=Arrestin domain-containing protein 3			ENSDART00000045598	ENSGACT00000013465	ENSORLT00000012330	ENSTNIT00000002283	ENSTRUT00000011128	ENSP00000265138	ENSMUSP00000124418	ENSDARP00000114576	ENSGACP00000013440	ENSORLP00000012337	ENSTNIP00000001568	ENSTRUP00000011068	danio rerio zgc:110626 (zgc:110626) mrna
	P_isotig12575	gi|47224209|emb|CAG13129.1|unnamed protein product [Tetraodon nigroviridis]	gi|190360166|sp|A3KPN8.1|TTC38_DANRERecName: Full=Tetratricopeptide repeat protein 38; Short=TPR repeat protein 38	ENST00000445282		ENSDART00000113146		ENSORLT00000020094	ENSTNIT00000022696	ENSTRUT00000018494	ENSP00000393960	ENSMUSP00000114504	ENSDARP00000101476	ENSGACP00000017924	ENSORLP00000020093	ENSTNIP00000022457	ENSTRUP00000018418	tetraodon nigroviridis full-length cdna
	P_isotig12686	gi|291409490|ref|XP_002721082.1|PREDICTED: retinoic acid receptor responder (tazarotene induced) 3-like [Oryctolagus cuniculus]	gi|20140910|sp|Q9UL19.1|TIG3_HUMANRecName: Full=Retinoic acid receptor responder protein 3; AltName: Full=RAR-responsive protein TIG3; AltName: Full=Retinoid-inducible gene 1 protein; AltName: Full=Tazarotene-induced gene 3 protein					ENSORLT00000022726			ENSP00000346431	ENSMUSP00000130600	ENSDARP00000096176	ENSGACP00000000496	ENSORLP00000022725	ENSTNIP00000019910	ENSTRUP00000036502
	P_isotig12703	gi|50539884|ref|NP_001002412.1|zinc finger FYVE domain-containing protein 19 [Danio rerio]	gi|342187352|sp|Q9DAZ9.2|ZFY19_MOUSERecName: Full=Zinc finger FYVE domain-containing protein 19		ENSMUST00000123323	ENSDART00000013093	ENSGACT00000008466	ENSORLT00000021355		ENSTRUT00000033159	ENSP00000347498	ENSMUSP00000087636	ENSDARP00000002470	ENSGACP00000008447	ENSORLP00000021354		ENSTRUP00000033033	danio rerio zgc: mrna (cdna clone mgc:173848 image:7396814) complete cds
	P_isotig12752						ENSGACT00000017704		ENSTNIT00000011387
	P_isotig12762						ENSGACT00000025988
	P_isotig12787			ENST00000393827				ENSORLT00000004790	ENSTNIT00000015168	ENSTRUT00000012096						ENSTNIP00000014966	ENSTRUP00000012036
	P_isotig13042	gi|226442606|ref|NP_001139863.1|arsenite methyltransferase [Salmo salar]	gi|341940245|sp|Q91WU5.2|AS3MT_MOUSERecName: Full=Arsenite methyltransferase; AltName: Full=Methylarsonite methyltransferase; AltName: Full=S-adenosyl-L-methionine:arsenic(III) methyltransferase	ENST00000369880	ENSMUST00000003655	ENSDART00000144957	ENSGACT00000024194	ENSORLT00000016162	ENSTNIT00000002917		ENSP00000358896	ENSMUSP00000003655	ENSDARP00000057878	ENSGACP00000024146	ENSORLP00000016161	ENSTNIP00000000777		salmo salar arsenic (+3 oxidation state) methyltransferase mrna
	P_isotig13091	gi|47229533|emb|CAG06729.1|unnamed protein product [Tetraodon nigroviridis]					ENSGACT00000000827	ENSORLT00000018290	ENSTNIT00000017803					ENSGACP00000000827	ENSORLP00000018289	ENSTNIP00000017582		tetraodon nigroviridis full-length cdna
	P_isotig13408	gi|317418937|emb|CBN80975.1|O-methyltransferase family 3 [Dicentrarchus labrax]	gi|146345519|sp|Q00791.2|STCU_EMENIRecName: Full=Versicolorin reductase			ENSDART00000075521	ENSGACT00000015727	ENSORLT00000003857			ENSP00000443644	ENSMUSP00000034026	ENSDARP00000070003	ENSGACP00000015696	ENSORLP00000003856	ENSTNIP00000017120	ENSTRUP00000024371	danio rerio zgc:113054 (zgc:113054) mrna
	P_isotig13505	gi|47210151|emb|CAF95033.1|unnamed protein product [Tetraodon nigroviridis]	gi|85681927|sp|P98078.2|DAB2_MOUSERecName: Full=Disabled homolog 2; AltName: Full=DOC-2; AltName: Full=Mitogen-responsive phosphoprotein	ENST00000439789	ENSMUST00000106825	ENSDART00000142271	ENSGACT00000020966	ENSORLT00000009785	ENSTNIT00000009001	ENSTRUT00000016492	ENSP00000439919	ENSMUSP00000106292	ENSDARP00000047669	ENSGACP00000020926	ENSORLP00000009784	ENSTNIP00000003492	ENSTRUP00000016420	tetraodon nigroviridis full-length cdna
	P_isotig13650	gi|204638331|gb|ACI01805.1|alpha-class glutathione S-transferase [Epinephelus coioides]	gi|1170086|sp|Q08862.2|GSTA_RABITRecName: Full=Glutathione S-transferase Yc; AltName: Full=Alpha II; AltName: Full=GST class-alpha	ENST00000284562	ENSMUST00000121676	ENSDART00000029051	ENSGACT00000008634	ENSORLT00000012133	ENSTNIT00000019887	ENSTRUT00000038271	ENSP00000335620	ENSMUSP00000113262	ENSDARP00000058259	ENSGACP00000008615	ENSORLP00000012132	ENSTNIP00000019657	ENSTRUP00000038134	paralichthys olivaceus glutathione s-transferase complete cds
	P_isotig13893						ENSGACT00000025624											gasterosteus aculeatus clone cnb175-b12 mrna sequence
	P_isotig13941	gi|301622894|ref|XP_002940761.1|PREDICTED: interferon-induced very large GTPase 1-like [Xenopus (Silurana) tropicalis]	gi|189038113|sp|A0JN92.2|URGCP_BOVINRecName: Full=Up-regulator of cell proliferation; AltName: Full=HBV X protein up-regulated gene 4 protein homolog; AltName: Full=HBxAg up-regulated gene 4 protein homolog									ENSMUSP00000006667	ENSDARP00000053386	ENSGACP00000026332
	P_isotig13954												ENSDARP00000115621					dicentrarchus labrax chromosome sequence corresponding to linkage group top complete sequence
	P_isotig14091	gi|317419943|emb|CBN81979.1|Uncharacterized protein [Dicentrarchus labrax]											ENSDARP00000123482	ENSGACP00000019242	ENSORLP00000011709			dicentrarchus labrax chromosome sequence corresponding to linkage group complete sequence
	P_isotig14167	gi|47213340|emb|CAF92963.1|unnamed protein product [Tetraodon nigroviridis]	gi|75041597|sp|Q5R8P0.3|C1TC_PONABRecName: Full=C-1-tetrahydrofolate synthase, cytoplasmic; Short=C1-THF synthase; Includes: RecName: Full=Methylenetetrahydrofolate dehydrogenase; Includes: RecName: Full=Methenyltetrahydrofolate cyclohydrolase; Includes: RecName: Full=Formyltetrahydrofolate synthetase	ENST00000545908	ENSMUST00000021443	ENSDART00000141697	ENSGACT00000018232	ENSORLT00000021417	ENSTNIT00000007609	ENSTRUT00000012440	ENSP00000438588	ENSMUSP00000021443	ENSDARP00000120805	ENSGACP00000018197	ENSORLP00000021416	ENSTNIP00000007451	ENSTRUP00000012380	tetraodon nigroviridis full-length cdna
	P_isotig14234	gi|158253588|gb|AAI54320.1|Solute carrier family 6 (neurotransmitter transporter), member 19 [Danio rerio]	gi|158564260|sp|Q2A865.2|S6A19_RATRecName: Full=Sodium-dependent neutral amino acid transporter B(0)AT1; AltName: Full=Solute carrier family 6 member 19; AltName: Full=System B(0) neutral amino acid transporter AT1	ENST00000304460	ENSMUST00000120322	ENSDART00000079248	ENSGACT00000010091	ENSORLT00000017351	ENSTNIT00000012290	ENSTRUT00000037374	ENSP00000305302	ENSMUSP00000022048	ENSDARP00000073704	ENSGACP00000010069	ENSORLP00000017350	ENSTNIP00000012099	ENSTRUP00000037237	danio rerio solute carrier family 6 (neurotransmitter transporter) member 19a mrna
	P_isotig14402		gi|292495073|sp|Q802G6.3|MSB1A_DANRERecName: Full=Methionine-R-sulfoxide reductase B1-A; Short=MsrB; Short=MsrB1-A; AltName: Full=Selenoprotein X-A; Short=SePR; Short=SelX-A	ENST00000361871	ENSMUST00000101800	ENSDART00000066402	ENSGACT00000012192	ENSORLT00000003896	ENSTNIT00000016089	ENSTRUT00000015392	ENSP00000355084	ENSMUSP00000099300	ENSDARP00000112853	ENSGACP00000012168	ENSORLP00000003895	ENSTNIP00000015879	ENSTRUP00000015323	gasterosteus aculeatus clone cnb262-c08 mrna sequence
	P_isotig14490	gi|47217149|emb|CAG03506.1|unnamed protein product [Tetraodon nigroviridis]	gi|81867077|sp|Q8R5G9.1|GUC2A_NOTALRecName: Full=Guanylin; AltName: Full=Guanylate cyclase activator 2A; Flags: Precursor					ENSORLT00000021363	ENSTNIT00000015367		ENSP00000349493	ENSMUSP00000024015			ENSORLP00000021362	ENSTNIP00000015163		dicentrarchus labrax chromosome sequence corresponding to linkage group top complete sequence
	P_isotig14526	gi|229367940|gb|ACQ58950.1|Transmembrane 4 L6 family member 4 [Anoplopoma fimbria]	gi|62900758|sp|Q9EQL5.1|T4S4_RATRecName: Full=Transmembrane 4 L6 family member 4		ENSMUST00000029377	ENSDART00000147694	ENSGACT00000008452	ENSORLT00000014147	ENSTNIT00000006051	ENSTRUT00000047003	ENSP00000305852	ENSMUSP00000029377	ENSDARP00000095301	ENSGACP00000008433	ENSORLP00000014146	ENSTNIP00000005903	ENSTRUP00000046845	paralichthys olivaceus transmembrane 4 l6 family member 4 complete cds
	P_isotig14727	gi|47217026|emb|CAG01654.1|unnamed protein product [Tetraodon nigroviridis]	gi|400384|sp|Q02366.2|NDUA6_BOVINRecName: Full=NADH dehydrogenase [ubiquinone] 1 alpha subcomplex subunit 6; AltName: Full=Complex I-B14; Short=CI-B14; AltName: Full=NADH-ubiquinone oxidoreductase B14 subunit	ENST00000537200	ENSMUST00000023085	ENSDART00000055430	ENSGACT00000009602	ENSORLT00000018464	ENSTNIT00000013962	ENSTRUT00000017981	ENSP00000439554	ENSMUSP00000023085	ENSDARP00000055429	ENSGACP00000009582	ENSORLP00000018463	ENSTNIP00000013768	ENSTRUP00000017907	epinephelus coioides nadh dehydrogenase 1 alpha subcomplex subunit 6 partial cds
	P_isotig14745	gi|197099982|ref|NP_001126801.1|uromodulin precursor [Pongo abelii]	gi|75041092|sp|Q5R5C1.1|UROM_PONABRecName: Full=Uromodulin; Contains: RecName: Full=Uromodulin, secreted form; Flags: Precursor						ENSTNIT00000017284		ENSP00000379446	ENSMUSP00000033263	ENSDARP00000124206	ENSGACP00000027473	ENSORLP00000006963	ENSTNIP00000017068	ENSTRUP00000030980
	P_isotig14891	gi|187606714|emb|CAP47206.1|perforin 1 [Sparus aurata]	gi|129820|sp|P10820.2|PERF_MOUSERecName: Full=Perforin-1; Short=P1; AltName: Full=Cytolysin; AltName: Full=Lymphocyte pore-forming protein; Flags: Precursor				ENSGACT00000004909	ENSORLT00000021580	ENSTNIT00000003437	ENSTRUT00000003130		ENSMUSP00000041483	ENSDARP00000057566	ENSGACP00000004895	ENSORLP00000021579	ENSTNIP00000003115	ENSTRUP00000003112	sparus aurata mrna for perforin 1 (perf1 gene)
	P_isotig15073	gi|47218373|emb|CAG01894.1|unnamed protein product [Tetraodon nigroviridis]	gi|60415342|sp|Q66X93.1|SND1_RATRecName: Full=Staphylococcal nuclease domain-containing protein 1; AltName: Full=100 kDa coactivator; AltName: Full=SND p102; AltName: Full=p100 co-activator; AltName: Full=p105 coactivator	ENST00000438400	ENSMUST00000001460	ENSDART00000090972	ENSGACT00000026208	ENSORLT00000019045	ENSTNIT00000014144	ENSTRUT00000036122	ENSP00000390956	ENSMUSP00000001460	ENSDARP00000085405	ENSGACP00000026157	ENSORLP00000019044	ENSTNIP00000013949	ENSTRUP00000035992	seriola quinqueradiata sn4tdr mrna for 4snc-tudor partial cds
	P_isotig15095						ENSGACT00000014136	ENSORLT00000014299		ENSTRUT00000010364								gasterosteus aculeatus clone cfw245-e03 mrna sequence
	P_isotig15214	gi|47213324|emb|CAF93955.1|unnamed protein product [Tetraodon nigroviridis]	gi|62287145|sp|Q5R5B6.1|PDIA1_PONABRecName: Full=Protein disulfide-isomerase; Short=PDI; AltName: Full=Cellular thyroid hormone-binding protein; AltName: Full=Prolyl 4-hydroxylase subunit beta; AltName: Full=p55; Flags: Precursor	ENST00000455994		ENSDART00000130181	ENSGACT00000022226	ENSORLT00000010750	ENSTNIT00000008302	ENSTRUT00000020920	ENSP00000391471	ENSMUSP00000026122	ENSDARP00000105351	ENSGACP00000022184	ENSORLP00000010749	ENSTNIP00000008137	ENSTRUP00000020833	tetraodon nigroviridis full-length cdna
	P_isotig15399	gi|301604780|ref|XP_002932009.1|PREDICTED: uromodulin-like [Xenopus (Silurana) tropicalis]	gi|62901384|sp|Q91X17.1|UROM_MOUSERecName: Full=Uromodulin; AltName: Full=Tamm-Horsfall urinary glycoprotein; Short=THP; Contains: RecName: Full=Uromodulin, secreted form; Flags: Precursor						ENSTNIT00000017284		ENSP00000379446	ENSMUSP00000033263	ENSDARP00000112797	ENSGACP00000027473	ENSORLP00000003944	ENSTNIP00000017068	ENSTRUP00000030980
	P_isotig15485	gi|317419352|emb|CBN81389.1|Sulfotransferase 1C1 [Dicentrarchus labrax]	gi|81873275|sp|Q80VR3.1|ST1C1_MOUSERecName: Full=Sulfotransferase 1C1; Short=ST1C1; AltName: Full=Phenol sulfotransferase	ENST00000409309	ENSMUST00000106371	ENSDART00000010068	ENSGACT00000009865	ENSORLT00000007544	ENSTNIT00000022365	ENSTRUT00000016864	ENSP00000387225	ENSMUSP00000024738	ENSDARP00000023637	ENSGACP00000009844	ENSORLP00000007543	ENSTNIP00000022128	ENSTRUP00000016791	anoplopoma fimbria clone afim-evh-535-371 sulfotransferase 1c1 complete cds
	P_isotig15522	gi|229367016|gb|ACQ58488.1|Claudin-15 [Anoplopoma fimbria]	gi|6685306|sp|P56746.1|CLD15_HUMANRecName: Full=Claudin-15	ENST00000414035		ENSDART00000028093	ENSGACT00000020868	ENSORLT00000008328	ENSTNIT00000005503	ENSTRUT00000007124	ENSP00000385300	ENSMUSP00000001790	ENSDARP00000025611	ENSGACP00000020828	ENSORLP00000008327	ENSTNIP00000005357	ENSTRUP00000007079	anoplopoma fimbria clone afim-evh-005-333 claudin-15 complete cds
	P_isotig15592	gi|318037630|ref|NP_001187945.1|calglandulin [Ictalurus punctatus]	gi|74762617|sp|Q8TD86.2|CALL6_HUMANRecName: Full=Calmodulin-like protein 6; AltName: Full=Calglandulin-like protein	ENST00000378604							ENSP00000367867	ENSMUSP00000022468	ENSDARP00000054663	ENSGACP00000019983	ENSORLP00000014571	ENSTNIP00000015590	ENSTRUP00000009811	ictalurus punctatus calglandulin mrna
	P_isotig15791	gi|47222777|emb|CAG01744.1|unnamed protein product [Tetraodon nigroviridis]	gi|37999864|sp|Q62504.2|MINT_MOUSERecName: Full=Msx2-interacting protein; AltName: Full=SMART/HDAC1-associated repressor protein; AltName: Full=SPEN homolog			ENSDART00000109248	ENSGACT00000007088		ENSTNIT00000014032	ENSTRUT00000002398	ENSP00000364912	ENSMUSP00000128955	ENSDARP00000098999	ENSGACP00000007070	ENSORLP00000023046	ENSTNIP00000013837	ENSTRUP00000002388	zebrafish dna sequence from clone ch211-201a8 in linkage group complete sequence
	P_isotig15863	gi|47221229|emb|CAG13165.1|unnamed protein product [Tetraodon nigroviridis]	gi|62900630|sp|Q5RFB7.1|ODC_PONABRecName: Full=Mitochondrial 2-oxodicarboxylate carrier; AltName: Full=Solute carrier family 25 member 21	ENST00000331299	ENSMUST00000110680	ENSDART00000085481	ENSGACT00000014956	ENSORLT00000010799	ENSTNIT00000022724	ENSTRUT00000030591	ENSP00000329452	ENSMUSP00000106308	ENSDARP00000079916	ENSGACP00000014928	ENSORLP00000010798	ENSTNIP00000022485	ENSTRUP00000030474	danio rerio solute carrier family 25 (mitochondrial oxodicarboxylate carrier) member 21 nuclear gene encoding mitochondrial mrna
	P_isotig15898	gi|68383018|ref|XP_691653.1|PREDICTED: mpv17-like protein-like [Danio rerio]	gi|82181810|sp|Q68F62.1|MP17L_XENLARecName: Full=Mpv17-like protein				ENSGACT00000015362	ENSORLT00000013722		ENSTRUT00000040002			ENSDARP00000102071	ENSGACP00000015332	ENSORLP00000013721		ENSTRUP00000039861	gasterosteus aculeatus clone vmrc26- complete sequence
	P_isotig15976	gi|33636707|ref|NP_891983.1|parvalbumin 9 [Danio rerio]	gi|1346814|sp|P43305.2|PRVU_CHICKRecName: Full=Parvalbumin, thymic CPV3; AltName: Full=Parvalbumin-3	ENST00000257627	ENSMUST00000085704	ENSDART00000105974	ENSGACT00000012499	ENSORLT00000012041	ENSTNIT00000001151	ENSTRUT00000025879	ENSP00000257627	ENSMUSP00000082848	ENSDARP00000096752	ENSGACP00000012475	ENSORLP00000012040	ENSTNIP00000000028	ENSTRUP00000025775	salmo salar clone ssal-rgb2-537-350 thymic cpv3 complete cds
	P_isotig16115	gi|47219421|emb|CAG01584.1|unnamed protein product [Tetraodon nigroviridis]	gi|92090595|sp|O76062.3|ERG24_HUMANRecName: Full=Delta(14)-sterol reductase; Short=Delta-14-SR; AltName: Full=Another new gene 1 protein; AltName: Full=C-14 sterol reductase; AltName: Full=Putative sterol reductase SR-1; AltName: Full=Sterol C14-reductase; AltName: Full=Transmembrane 7 superfamily member 2	ENST00000540748	ENSMUST00000113544	ENSDART00000042162	ENSGACT00000026851	ENSORLT00000013411	ENSTNIT00000013913	ENSTRUT00000002946	ENSP00000441215	ENSMUSP00000109172	ENSDARP00000042161	ENSGACP00000026799	ENSORLP00000013410	ENSTNIP00000013719	ENSTRUP00000002929	gasterosteus aculeatus clone cfw279-a01 mrna sequence
	P_isotig16227	gi|326679767|ref|XP_002666724.2|PREDICTED: cubilin [Danio rerio]	gi|75074852|sp|Q9TU53.1|CUBN_CANFARecName: Full=Cubilin; Flags: Precursor	ENST00000443534			ENSGACT00000000149	ENSORLT00000024353	ENSTNIT00000000683		ENSP00000367064	ENSMUSP00000089009	ENSDARP00000106984	ENSGACP00000000149	ENSORLP00000024352	ENSTNIP00000002235	ENSTRUP00000007622	danio rerio cubilin (intrinsic factor-cobalamin receptor) mrna
	P_isotig16393	gi|223646132|gb|ACN09824.1|NADH dehydrogenase 1 alpha subcomplex subunit 11 [Salmo salar]	gi|52000840|sp|Q9D8B4.2|NDUAB_MOUSERecName: Full=NADH dehydrogenase [ubiquinone] 1 alpha subcomplex subunit 11; AltName: Full=Complex I-B14.7; Short=CI-B14.7; AltName: Full=NADH-ubiquinone oxidoreductase subunit B14.7			ENSDART00000062787	ENSGACT00000002780	ENSORLT00000003598	ENSTNIT00000010125	ENSTRUT00000042824	ENSP00000311740	ENSMUSP00000002452	ENSDARP00000062786	ENSGACP00000002770	ENSORLP00000003600	ENSTNIP00000009946	ENSTRUP00000042680	salmo salar clone ssal-rgg-501-338 nadh dehydrogenase 1 alpha subcomplex subunit 11 complete cds
	P_isotig16771	gi|326667805|ref|XP_002662060.2|PREDICTED: beta,beta-carotene 9',10'-oxygenase [Danio rerio]	gi|308153680|sp|Q9BYV7.5|BCDO2_HUMANRecName: Full=Beta,beta-carotene 9',10'-oxygenase; AltName: Full=B-diox-II; AltName: Full=Beta-carotene dioxygenase 2	ENST00000393032	ENSMUST00000119103	ENSDART00000078117	ENSGACT00000027049	ENSORLT00000009596	ENSTNIT00000006749	ENSTRUT00000042467	ENSP00000350314	ENSMUSP00000112727	ENSDARP00000113898	ENSGACP00000026995	ENSORLP00000009592	ENSTNIP00000006598	ENSTRUP00000042321	gasterosteus aculeatus clone cfw100-b04 mrna sequence
	P_isotig16880	gi|47209649|emb|CAF91513.1|unnamed protein product [Tetraodon nigroviridis]	gi|115311605|sp|P95329.2|MASY_MYXXDRecName: Full=Malate synthase			ENSDART00000097827	ENSGACT00000025967	ENSORLT00000025524	ENSTNIT00000006666	ENSTRUT00000007904			ENSDARP00000088599	ENSGACP00000025916	ENSORLP00000025523	ENSTNIP00000006516	ENSTRUP00000007857	tetraodon nigroviridis full-length cdna
	P_isotig17004	gi|291190060|ref|NP_001167171.1|Matrix-remodeling-associated protein 8 [Salmo salar]	gi|82245401|sp|Q90WI4.1|MXRA8_CHICKRecName: Full=Matrix-remodeling-associated protein 8; AltName: Full=Plasma membrane protein 1B3; Flags: Precursor	ENST00000342753	ENSMUST00000030947	ENSDART00000089713	ENSGACT00000016365	ENSORLT00000017497	ENSTNIT00000015717	ENSTRUT00000035928	ENSP00000399229	ENSMUSP00000030947	ENSDARP00000083898	ENSGACP00000016333	ENSORLP00000017496	ENSTNIP00000015511	ENSTRUP00000035800	salmo salar matrix-remodeling-associated protein 8 mrna
	P_isotig17005	gi|47223728|emb|CAF98498.1|unnamed protein product [Tetraodon nigroviridis]	gi|74948405|sp|Q9VR07.1|INE_DROMERecName: Full=Sodium- and chloride-dependent GABA transporter ine; AltName: Full=Protein inebriated; AltName: Full=Protein receptor oscillation A	ENST00000442457		ENSDART00000049197	ENSGACT00000026807	ENSORLT00000014282	ENSTNIT00000004076	ENSTRUT00000000897	ENSP00000445171	ENSMUSP00000032454	ENSDARP00000049196	ENSGACP00000026755	ENSORLP00000014281	ENSTNIP00000000603	ENSTRUP00000000894	tetraodon nigroviridis full-length cdna
	P_isotig17206	gi|47230628|emb|CAF99821.1|unnamed protein product [Tetraodon nigroviridis]	gi|71658783|sp|Q9BYF1.2|ACE2_HUMANRecName: Full=Angiotensin-converting enzyme 2; AltName: Full=ACE-related carboxypeptidase; AltName: Full=Angiotensin-converting enzyme homolog; Short=ACEH; AltName: Full=Metalloprotease MPROT15; Contains: RecName: Full=Processed angiotensin-converting enzyme 2; Flags: Precursor			ENSDART00000003712	ENSGACT00000019967		ENSTNIT00000012569	ENSTRUT00000043806	ENSP00000389326	ENSMUSP00000107890	ENSDARP00000007559	ENSGACP00000019929	ENSORLP00000005366	ENSTNIP00000012378	ENSTRUP00000043660
	P_isotig17268	gi|47214678|emb|CAF97202.1|unnamed protein product [Tetraodon nigroviridis]	gi|121957978|sp|Q0II68.1|ACMSD_BOVINRecName: Full=2-amino-3-carboxymuconate-6-semialdehyde decarboxylase; AltName: Full=Picolinate carboxylase	ENST00000485893	ENSMUST00000038006	ENSDART00000115346	ENSGACT00000002847	ENSORLT00000022702	ENSTNIT00000010555	ENSTRUT00000019901	ENSP00000348459	ENSMUSP00000048482	ENSDARP00000101918	ENSGACP00000002829	ENSORLP00000022701	ENSTNIP00000010374	ENSTRUP00000019820	tetraodon nigroviridis full-length cdna
	P_isotig17354	gi|282721593|gb|ADA84036.1|myogenin [Oreochromis aureus]					ENSGACT00000000448	ENSORLT00000019915	ENSTNIT00000010262	ENSTRUT00000002818				ENSGACP00000000448		ENSTNIP00000010082	ENSTRUP00000002802	paralichthys olivaceus myogenin complete cds
	P_isotig17633	gi|326664374|ref|XP_003197798.1|PREDICTED: EGF-like module-containing mucin-like hormone receptor-like 1-like [Danio rerio]	gi|75041092|sp|Q5R5C1.1|UROM_PONABRecName: Full=Uromodulin; Contains: RecName: Full=Uromodulin, secreted form; Flags: Precursor								ENSP00000379446	ENSMUSP00000033263	ENSDARP00000103657	ENSGACP00000006886		ENSTNIP00000017068	ENSTRUP00000033851
	P_isotig17822	gi|156622650|dbj|BAF76142.1|trypsinogen 1b [Solea senegalensis]	gi|464944|sp|P35031.1|TRY1_SALSARecName: Full=Trypsin-1; AltName: Full=Trypsin I; Flags: Precursor	ENST00000379405	ENSMUST00000168004	ENSDART00000149466	ENSGACT00000004397	ENSORLT00000017037	ENSTNIT00000001388	ENSTRUT00000002744	ENSP00000368715	ENSMUSP00000127869	ENSDARP00000124424	ENSGACP00000004383	ENSORLP00000017065	ENSTNIP00000000158	ENSTRUP00000002728	solea senegalensis trp1a mrna for trypsinogen complete cds
	P_isotig18037	gi|213511510|ref|NP_001133581.1|latexin [Salmo salar]	gi|61227509|sp|Q64361.1|LXN_RATRecName: Full=Latexin; AltName: Full=Endogenous carboxypeptidase inhibitor; Short=ECI; AltName: Full=Tissue carboxypeptidase inhibitor; Short=TCI			ENSDART00000063285		ENSORLT00000008154	ENSTNIT00000010726	ENSTRUT00000024005	ENSP00000237696	ENSMUSP00000060732	ENSDARP00000063284		ENSORLP00000008153	ENSTNIP00000010545	ENSTRUP00000023906	salmo salar clone ssal-evf-509-193 latexin complete cds
	P_isotig18146	gi|47215288|emb|CAF98097.1|unnamed protein product [Tetraodon nigroviridis]	gi|462410|sp|P05619.3|ILEU_HORSERecName: Full=Leukocyte elastase inhibitor; Short=LEI; AltName: Full=Serpin B1	ENST00000460260	ENSMUST00000151283	ENSDART00000077769	ENSGACT00000007295	ENSORLT00000015723	ENSTNIT00000011241	ENSTRUT00000016853	ENSP00000370115	ENSMUSP00000117305	ENSDARP00000072235	ENSGACP00000007277	ENSORLP00000015722	ENSTNIP00000011059	ENSTRUP00000016780	tetraodon nigroviridis full-length cdna
	P_isotig18257	gi|238800103|gb|ACR55897.1|lactate dehydrogenase B [Plectropomus laevis]	gi|1170733|sp|P20373.2|LDHB_FUNHERecName: Full=L-lactate dehydrogenase B chain; Short=LDH-B	ENST00000543445	ENSMUST00000134191	ENSDART00000136131	ENSGACT00000001427	ENSORLT00000012534	ENSTNIT00000010222	ENSTRUT00000027079	ENSP00000398015	ENSMUSP00000116014	ENSDARP00000013329	ENSGACP00000001426	ENSORLP00000012533	ENSTNIP00000010042	ENSTRUP00000026970	lates calcarifer lactate dehydrogenase b (ldh-b) complete cds
	P_isotig18415		gi|81903012|sp|Q99J59.1|TSN1_MOUSERecName: Full=Tetraspanin-1; Short=Tspan-1	ENST00000472170	ENSMUST00000170937	ENSDART00000011560	ENSGACT00000025772	ENSORLT00000004591	ENSTNIT00000000650	ENSTRUT00000021857	ENSP00000361072	ENSMUSP00000121906	ENSDARP00000018562	ENSGACP00000025722	ENSORLP00000004586	ENSTNIP00000001742	ENSTRUP00000021769	anoplopoma fimbria clone afim-evh-532-121 tetraspanin-1 complete cds
	P_isotig18580	gi|47220386|emb|CAF98485.1|unnamed protein product [Tetraodon nigroviridis]	gi|182627484|sp|A4IFH5.1|ALAT1_BOVINRecName: Full=Alanine aminotransferase 1; Short=ALT1; AltName: Full=Glutamate pyruvate transaminase 1; Short=GPT 1; AltName: Full=Glutamic--alanine transaminase 1; AltName: Full=Glutamic--pyruvic transaminase 1				ENSGACT00000023610	ENSORLT00000021621	ENSTNIT00000011544	ENSTRUT00000028203	ENSP00000378408	ENSMUSP00000023203	ENSDARP00000069027	ENSGACP00000023564	ENSORLP00000021620	ENSTNIP00000011362	ENSTRUP00000028092
	P_isotig18866	gi|46361408|gb|AAS89257.1|11-beta-hydroxysteroid dehydrogenase type 3 [Gasterosteus aculeatus]	gi|82202701|sp|Q6PUF3.1|DHI1L_DANRERecName: Full=Hydroxysteroid 11-beta-dehydrogenase 1-like protein; AltName: Full=11-beta-hydroxysteroid dehydrogenase type 3; Short=11-DH3; Short=11-beta-HSD3; Flags: Precursor			ENSDART00000061739	ENSGACT00000017075	ENSORLT00000005736	ENSTNIT00000013744	ENSTRUT00000046226	ENSP00000340436	ENSMUSP00000124693	ENSDARP00000061738	ENSGACP00000017041	ENSORLP00000005735	ENSTNIP00000013550	ENSTRUP00000046072	gasterosteus aculeatus 11-beta-hydroxysteroid dehydrogenase type 3 (11-beta-hsd3) complete cds
	P_isotig18972	gi|229366386|gb|ACQ58173.1|NADH-cytochrome b5 reductase 2 [Anoplopoma fimbria]	gi|82178531|sp|Q5BJ68.1|NB5R2_XENTRRecName: Full=NADH-cytochrome b5 reductase 2; Short=b5R.2			ENSDART00000090388	ENSGACT00000003228	ENSORLT00000024054		ENSTRUT00000018239	ENSP00000432482	ENSMUSP00000050061	ENSDARP00000084821	ENSGACP00000003217	ENSORLP00000024053	ENSTNIP00000015629	ENSTRUP00000018163	anoplopoma fimbria clone afim-evh-517-323 nadh-cytochrome b5 reductase 2 complete cds
	P_isotig19190	gi|47188517|emb|CAF87279.1|unnamed protein product [Tetraodon nigroviridis]	gi|62510455|sp|Q8SPI0.1|APOD_MACFARecName: Full=Apolipoprotein D; Short=Apo-D; Short=ApoD; Flags: Precursor			ENSDART00000098463	ENSGACT00000022496	ENSORLT00000022455	ENSTNIT00000008462	ENSTRUT00000009953	ENSP00000393076	ENSMUSP00000110885	ENSDARP00000089234	ENSGACP00000022454	ENSORLP00000022454	ENSTNIP00000008296	ENSTRUP00000009898	danio rerio si:dkey- (si:dkey- ) transcript variant mrna
	P_isotig19445		gi|6226638|sp|P05708.4|HXK1_RATRecName: Full=Hexokinase-1; AltName: Full=Brain form hexokinase; AltName: Full=Hexokinase type I; Short=HK I	ENST00000405407	ENSMUST00000170833	ENSDART00000057638	ENSGACT00000021281	ENSORLT00000012859	ENSTNIT00000017009	ENSTRUT00000005279	ENSP00000385930	ENSMUSP00000072195	ENSDARP00000057637	ENSGACP00000021240	ENSORLP00000012858	ENSTNIP00000016795	ENSTRUP00000005247	gadus morhua hexokinase 1b complete cds
	P_isotig19768	gi|225707540|gb|ACO09616.1|ADP-ribosylation factor-like protein 5B [Osmerus mordax]	gi|34922029|sp|Q96KC2.1|ARL5B_HUMANRecName: Full=ADP-ribosylation factor-like protein 5B; AltName: Full=ADP-ribosylation factor-like protein 8	ENST00000269586	ENSMUST00000107563	ENSDART00000099121	ENSGACT00000012371	ENSORLT00000003698	ENSTNIT00000005733	ENSTRUT00000042330	ENSP00000366487	ENSMUSP00000069725	ENSDARP00000024581	ENSGACP00000012332	ENSORLP00000003697	ENSTNIP00000005585	ENSTRUP00000042186	osmerus mordax clone omor-eva-507-053 adp-ribosylation factor-like protein 5b complete cds
	P_isotig19841	gi|47223728|emb|CAF98498.1|unnamed protein product [Tetraodon nigroviridis]	gi|74948405|sp|Q9VR07.1|INE_DROMERecName: Full=Sodium- and chloride-dependent GABA transporter ine; AltName: Full=Protein inebriated; AltName: Full=Protein receptor oscillation A	ENST00000453492	ENSMUST00000022100	ENSDART00000049197	ENSGACT00000026807	ENSORLT00000014282	ENSTNIT00000011551	ENSTRUT00000000897	ENSP00000399806	ENSMUSP00000022100	ENSDARP00000049196	ENSGACP00000026755	ENSORLP00000014281	ENSTNIP00000011369	ENSTRUP00000000894	danio rerio inebriated-like mrna
	P_isotig19909	gi|291409490|ref|XP_002721082.1|PREDICTED: retinoic acid receptor responder (tazarotene induced) 3-like [Oryctolagus cuniculus]	gi|20140910|sp|Q9UL19.1|TIG3_HUMANRecName: Full=Retinoic acid receptor responder protein 3; AltName: Full=RAR-responsive protein TIG3; AltName: Full=Retinoid-inducible gene 1 protein; AltName: Full=Tazarotene-induced gene 3 protein					ENSORLT00000022726			ENSP00000346431	ENSMUSP00000130600	ENSDARP00000096176	ENSGACP00000000496	ENSORLP00000022725	ENSTNIP00000019910	ENSTRUP00000036502
	P_isotig20091						ENSGACT00000025226											solea senegalensis pgrp2 gene for peptidoglycan recognition protein ii and lysg gene for g-type bac clone 4 21n
	P_isotig20202	gi|326665506|ref|XP_691419.5|PREDICTED: hypothetical protein LOC562960 [Danio rerio]	gi|172045914|sp|Q7Z2Y8.2|GVIN1_HUMANRecName: Full=Interferon-induced very large GTPase 1; AltName: Full=Interferon-induced very large GTPase pseudogene 1			ENSDART00000075208	ENSGACT00000009891	ENSORLT00000017996				ENSMUSP00000006667	ENSDARP00000069693	ENSGACP00000009887	ENSORLP00000017995	ENSTNIP00000006956	ENSTRUP00000005980	PREDICTED: Danio rerio hypothetical protein LOC562960 (LOC562960), mRNA
	P_isotig20587	gi|47228788|emb|CAG07520.1|unnamed protein product [Tetraodon nigroviridis]	gi|75062025|sp|Q5RET7.1|GTR5_PONABRecName: Full=Solute carrier family 2, facilitated glucose transporter member 5; AltName: Full=Fructose transporter; AltName: Full=Glucose transporter type 5, small intestine; Short=GLUT-5	ENST00000535586	ENSMUST00000030826	ENSDART00000147087	ENSGACT00000009985	ENSORLT00000007190	ENSTNIT00000018433	ENSTRUT00000020575	ENSP00000442744	ENSMUSP00000030826	ENSDARP00000102476	ENSGACP00000009972	ENSORLP00000007189	ENSTNIP00000018208	ENSTRUP00000020490	ailuropoda melanoleuca solute carrier family facilitated glucose transporter member 5-like mrna
	P_isotig20836					ENSDART00000036301
	P_isotig20961	gi|292611918|ref|XP_002661255.1|PREDICTED: hypothetical protein LOC100332647 [Danio rerio]	gi|82126955|sp|Q6R8J2.1|HEG_DANRERecName: Full=Protein HEG; AltName: Full=Heart of glass; Flags: Precursor										ENSDARP00000102897			ENSTNIP00000002572		dicentrarchus labrax chromosome sequence corresponding to linkage group bottom complete sequence
	P_isotig20996	gi|47224677|emb|CAG03661.1|unnamed protein product [Tetraodon nigroviridis]					ENSGACT00000012743						ENSDARP00000035614	ENSGACP00000012719	ENSORLP00000015852		ENSTRUP00000046525
	P_isotig21148	gi|6808388|emb|CAB70905.1|hypothetical protein [Homo sapiens]	gi|341942170|sp|P26043.3|RADI_MOUSERecName: Full=Radixin; AltName: Full=ESP10	ENST00000337147	ENSMUST00000000590	ENSDART00000124911	ENSGACT00000006864	ENSORLT00000022721	ENSTNIT00000013639	ENSTRUT00000020348	ENSP00000445826	ENSMUSP00000000590	ENSDARP00000110807	ENSGACP00000006847	ENSORLP00000022720	ENSTNIP00000018758	ENSTRUP00000039408	danio rerio ezrin mrna (cdna clone mgc:192939 image:100061425) complete cds
	P_isotig21191					ENSDART00000092977
	P_isotig21267	gi|225708138|gb|ACO09915.1|Peroxiredoxin-4 [Osmerus mordax]	gi|3024727|sp|Q13162.1|PRDX4_HUMANRecName: Full=Peroxiredoxin-4; AltName: Full=Antioxidant enzyme AOE372; Short=AOE37-2; AltName: Full=Peroxiredoxin IV; Short=Prx-IV; AltName: Full=Thioredoxin peroxidase AO372; AltName: Full=Thioredoxin-dependent peroxide reductase A0372; Flags: Precursor	ENST00000379341	ENSMUST00000026328	ENSDART00000100061	ENSGACT00000027397	ENSORLT00000008268	ENSTNIT00000013110	ENSTRUT00000043474	ENSP00000368646	ENSMUSP00000026328	ENSDARP00000090833	ENSGACP00000027345	ENSORLP00000008267	ENSTNIP00000012918	ENSTRUP00000043329	sparus aurata peroxiredoxin 4 complete cds
	P_isotig21316	gi|334362366|gb|AEG78382.1|S100-A11 calcium-binding protein [Epinephelus coioides]	gi|115499|sp|P24480.2|S10AB_RABITRecName: Full=Protein S100-A11; AltName: Full=Calgizzarin; AltName: Full=Protein S100-C; AltName: Full=S100 calcium-binding protein A11			ENSDART00000140411			ENSTNIT00000020938		ENSP00000271638	ENSMUSP00000029515	ENSDARP00000121650	ENSGACP00000004450	ENSORLP00000002753	ENSTNIP00000020705	ENSTRUP00000028045	anoplopoma fimbria clone afim-evh-509-155 s100-a11 complete cds
	P_isotig21397	gi|297264978|ref|XP_001104264.2|PREDICTED: striated muscle preferentially expressed protein kinase-like [Macaca mulatta]	gi|115762|sp|P05548.1|CAVPT_BRALARecName: Full=CAVP-target protein; Short=CAVPT								ENSP00000390353
	P_isotig21563	gi|47219072|emb|CAG00211.1|unnamed protein product [Tetraodon nigroviridis]	gi|75057915|sp|Q5EA75.1|PCY2_BOVINRecName: Full=Ethanolamine-phosphate cytidylyltransferase; AltName: Full=CTP:phosphoethanolamine cytidylyltransferase; AltName: Full=Phosphorylethanolamine transferase	ENST00000331285	ENSMUST00000124504	ENSDART00000063135	ENSGACT00000014764	ENSORLT00000009920	ENSTNIT00000012848	ENSTRUT00000027439	ENSP00000331719	ENSMUSP00000101794	ENSDARP00000063134	ENSGACP00000014748	ENSORLP00000009919	ENSTNIP00000012657	ENSTRUP00000027330	sebastes schlegelii clone: brf 41- not induced by treatment of either lps nor con a pma
	P_isotig21647	gi|695390|gb|AAA74457.1|alpha-actin [Rattus norvegicus]	gi|113288|sp|P10994.1|ACTS_PLEWARecName: Full=Actin, alpha skeletal muscle	ENST00000320713	ENSMUST00000121731	ENSDART00000114549	ENSGACT00000013811	ENSORLT00000022278	ENSTNIT00000004975	ENSTRUT00000036751	ENSP00000445797	ENSMUSP00000048218	ENSDARP00000100434	ENSGACP00000021341	ENSORLP00000024193	ENSTNIP00000004829	ENSTRUP00000046146	rachycentron canadum alpha actin-2 complete cds
	P_isotig21686					ENSDART00000121670
	P_isotig21749	gi|47216333|emb|CAG03370.1|unnamed protein product [Tetraodon nigroviridis]						ENSORLT00000018707							ENSORLP00000018706			tetraodon nigroviridis full-length cdna
	P_isotig22071						ENSGACT00000000877	ENSORLT00000025491						ENSGACP00000000877	ENSORLP00000025490
	S_isotig00747	gi|47227291|emb|CAF96840.1|unnamed protein product [Tetraodon nigroviridis]	gi|1174450|sp|P45433.1|SSRA_ONCMYRecName: Full=Translocon-associated protein subunit alpha; Short=TRAP-alpha; AltName: Full=Signal sequence receptor subunit alpha; Short=SSR-alpha; Flags: Precursor			ENSDART00000085945	ENSGACT00000000556	ENSORLT00000019560	ENSTNIT00000010280	ENSTRUT00000020477	ENSP00000443020	ENSMUSP00000021864		ENSGACP00000000556	ENSORLP00000019559	ENSTNIP00000010100	ENSTRUP00000020392	tetraodon nigroviridis full-length cdna
	S_isotig01215																	dicentrarchus labrax linkage groupe 5 clone bassbac- complete sequence
	S_isotig01495			ENST00000432907	ENSMUST00000152510	ENSDART00000019439	ENSGACT00000023853	ENSORLT00000017202	ENSTNIT00000008043	ENSTRUT00000027587	ENSP00000341083	ENSMUSP00000103509	ENSDARP00000022287	ENSGACP00000023806	ENSORLP00000017201	ENSTNIP00000007882	ENSTRUP00000027478	oryzias latipes membrane guanylyl cyclase olgc1 mrna
	S_isotig02028																	sparus aurata clone contig01040 genomic sequence
	S_isotig02475	gi|334362297|gb|AEG78348.1|Mid1-interacting protein 1 [Epinephelus coioides]	gi|82242671|sp|Q8AWD1.1|M1I1L_DANRERecName: Full=Mid1-interacting protein 1-like; AltName: Full=Gastrulation-specific protein G12-like	ENST00000457894	ENSMUST00000141174	ENSDART00000003170	ENSGACT00000022933	ENSORLT00000001664	ENSTNIT00000020206	ENSTRUT00000031285	ENSP00000416670	ENSMUSP00000008179	ENSDARP00000009901	ENSGACP00000022890	ENSORLP00000001663	ENSTNIP00000019975	ENSTRUP00000035542	epinephelus coioides mid1-interacting protein 1 complete cds
	S_isotig02579																	solea senegalensis pgrp2 gene for peptidoglycan recognition protein ii and lysg gene for g-type bac clone 4 21n
	S_isotig03534																	zebrafish dna sequence from clone ch211-194j3 in linkage group complete sequence
	S_isotig03813					ENSDART00000124761	ENSGACT00000009943											zebrafish dna sequence from clone ch211-222n22 in linkage group complete sequence
	S_isotig03866	gi|119619397|gb|EAW98991.1|hCG1743420 [Homo sapiens]		ENST00000332530		ENSDART00000028108	ENSGACT00000013339	ENSORLT00000005944	ENSTNIT00000010550					ENSGACP00000013314	ENSORLP00000014654			archoplites interruptus clone 101 microsatellite sequence
	S_isotig05278																	takifugu rubripes highly conserved vertebrate non-coding element id cne990
	S_isotig05912																	dicentrarchus labrax chromosome sequence corresponding to linkage group top complete sequence
	S_isotig06514																	dicentrarchus labrax chromosome sequence corresponding to linkage group top complete sequence
	S_isotig08484																	dicentrarchus labrax chromosome sequence corresponding to linkage group complete sequence
	S_isotig08841																	takifugu rubripes transcription factor sox8a complete cds
	S_isotig08947																	gasterosteus aculeatus clone vmrc28- complete sequence
	S_isotig09195																	tetraodon nigroviridis full-length cdna
	S_isotig10051			ENST00000445125		ENSDART00000122112	ENSGACT00000019883
	S_isotig10373																	tetraodon nigroviridis full-length cdna
	S_isotig10591																	dicentrarchus labrax chromosome sequence corresponding to linkage group bottom complete sequence
	S_isotig11128																	takifugu rubripes clone complete sequence
	S_isotig11313	gi|47228466|emb|CAG05286.1|unnamed protein product [Tetraodon nigroviridis]		ENST00000409760	ENSMUST00000142613	ENSDART00000109858	ENSGACT00000018015		ENSTNIT00000016708	ENSTRUT00000024681	ENSP00000263864	ENSMUSP00000059501	ENSDARP00000032940	ENSGACP00000017980		ENSTNIP00000016495	ENSTRUP00000024582	oncorhynchus mykiss vesicle-associated membrane protein 8 mrna
	S_isotig12427																	dicentrarchus labrax chromosome sequence corresponding to linkage group top complete sequence
	S_isotig12602																	anoplopoma fimbria clone afim-evh-509-155 s100-a11 complete cds
	S_isotig13095																	dicentrarchus labrax chromosome sequence corresponding to linkage group top complete sequence
	S_isotig13729																	dicentrarchus labrax chromosome sequence corresponding to linkage group bottom complete sequence
	S_isotig14252																	solea solea mitochondrial tandem repeat in control region
	S_isotig15251	gi|189521195|ref|XP_706380.3|PREDICTED: mucin-17-like [Danio rerio]
	S_isotig15313																	cynoglossus semilaevis microsatellite cyse89 sequence
	S_isotig16142	gi|221222264|gb|ACM09793.1|Transposable element Tc1 transposase [Salmo salar]	gi|141446|sp|P03934.1|TC1A_CAEELRecName: Full=Transposable element Tc1 transposase			ENSDART00000067709		ENSORLT00000023321							ENSORLP00000016716		ENSTRUP00000005693	xenopus tropicalis clone isb1- complete sequence
	S_isotig16203	gi|47207717|emb|CAF90588.1|unnamed protein product [Tetraodon nigroviridis]						ENSORLT00000015076	ENSTNIT00000003042	ENSTRUT00000020805					ENSORLP00000012108	ENSTNIP00000000362		oryzias dancena retinoid x receptor beta partial cds collagen type xi alpha 2 preprotein estradiol 17 beta-dehydrogenase 8 and bromodomain containing 2 and non-classical mhc class i antigen (orda-uda) orda-uda*101 complete cds transporter 2 atp-binding cassette sub-family b partial cds proteasome beta 9 subunit proteasome beta 9 like subunit proteasome subunit beta type 10 and proteasome beta 8 s…
	S_isotig17566	gi|154500170|ref|ZP_02038208.1|hypothetical protein BACCAP_03832 [Bacteroides capillosus ATCC 29799]																vibrio parahaemolyticus strain qdfsvp001 16s ribosomal rna partial sequence
	S_isotig18881																	Vanderwaltozyma polyspora DSM 70294 hypothetical protein (Kpol_376p19) partial mRNA
	S_isotig21312
NEGATIVELY CORRELATED	AS_isotig01348																	dicentrarchus labrax chromosome sequence corresponding to linkage group top complete sequence
	AS_isotig01849																	dicentrarchus labrax chromosome sequence corresponding to linkage group top complete sequence
	AS_isotig02251																	dicentrarchus labrax chromosome sequence corresponding to linkage group bottom complete sequence
	AS_isotig02634																	anoplopoma fimbria clone afim-evh-531-010 transcription elongation factor b polypeptide 2 complete cds
	AS_isotig03369																	solea senegalensis mx protein complete cds
	AS_isotig03733																	lithognathus mormyrus clone lmos8p02h02 mrna sequence
	AS_isotig04245																	dicentrarchus labrax chromosome sequence corresponding to linkage group top complete sequence
	AS_isotig04481																	dicentrarchus labrax chromosome sequence corresponding to linkage group complete sequence
	AS_isotig04808																	tetraodon nigroviridis full-length cdna
	AS_isotig04999																	gasterosteus aculeatus clone cfw268-f01 mrna sequence
	AS_isotig05485																	zebrafish dna sequence from clone ch73-19e6 in linkage group complete sequence
	AS_isotig05658					ENSDART00000099869	ENSGACT00000021841	ENSORLT00000014655	ENSTNIT00000010550									zebrafish dna sequence from clone ch211-218k21 in linkage group complete sequence
	AS_isotig06035																	lithognathus mormyrus clone lmos3p06g10 mrna sequence
	AS_isotig06165																	zebrafish dna sequence from clone dkey-251e24 in linkage group complete sequence
	AS_isotig06289																	cromileptes altivelis clone cab5 microsatellite sequence
	AS_isotig06417																	pagrus major clone cm002379 microsatellite sequence
	AS_isotig06735																	dicentrarchus labrax chromosome sequence corresponding to linkage group complete sequence
	AS_isotig07843																	dicentrarchus labrax chromosome sequence corresponding to linkage group complete sequence
	AS_isotig07899																	dicentrarchus labrax chromosome sequence corresponding to linkage group top complete sequence
	AS_isotig08175																	verasper moseri clone vem17 microsatellite sequence
	AS_isotig08637																	dicentrarchus labrax chromosome sequence corresponding to linkage group top complete sequence
	AS_isotig09208																	cru71059chionodraco rastrospinosus myoglobin complete cds
	AS_isotig09505																	lithognathus mormyrus clone lmos8p06g04 mrna sequence
	AS_isotig10040																	solea senegalensis pgrp2 gene for peptidoglycan recognition protein ii and lysg gene for g-type bac clone 4 21n
	AS_isotig10404																	gasterosteus aculeatus clone vmrc28- complete sequence
	AS_isotig11122																	dicentrarchus labrax chromosome sequence corresponding to linkage group complete sequence
	AS_isotig11265																	tetraodon nigroviridis full-length cdna
	AS_isotig14048	gi|225715674|gb|ACO13683.1|Trafficking protein particle complex subunit 2-like protein [Esox lucius]	gi|254789057|sp|B5XGE7.1|TPC2L_SALSARecName: Full=Trafficking protein particle complex subunit 2-like protein	ENST00000301021	ENSMUST00000015157	ENSDART00000125275		ENSORLT00000006958	ENSTNIT00000012478	ENSTRUT00000044339	ENSP00000301021	ENSMUSP00000015157			ENSORLP00000006957	ENSTNIP00000012287	ENSTRUP00000044191	tetraodon nigroviridis full-length cdna
	AS_isotig14262																	dicentrarchus labrax chromosome sequence corresponding to linkage group top complete sequence
	AS_isotig14832																	zebrafish dna sequence from clone ch211-103d22 in linkage group 10 contains the gene for a novel protein vertebrate origin recognition subunit 5-like the gene for a novel protein vertebrate hematopoietic cell-specific lyn substrate 1 the guca1a gene for guanylate cyclase activator the gene for a novel protein vertebrate lipoma hmgic fusion partner-like 3 the 5 end of the gene for a novel protein …
	AS_isotig15344			ENST00000546120	ENSMUST00000118449	ENSDART00000099105	ENSGACT00000026820	ENSORLT00000001484	ENSTNIT00000023274	ENSTRUT00000047840	ENSP00000344818	ENSMUSP00000115578	ENSDARP00000107491	ENSGACP00000026768	ENSORLP00000001478	ENSTNIP00000023032	ENSTRUP00000027679	osmerus mordax clone omor-rgc-508-318 ubiquitin complete cds
	AS_isotig16017																	dicentrarchus labrax chromosome sequence corresponding to linkage group bottom complete sequence
	AS_isotig16210																	scophthalmus maximus clone rpfsba0_001745 microsatellite sequence
	AS_isotig16773																	dicentrarchus labrax chromosome sequence corresponding to linkage group top complete sequence
	AS_isotig16785																	zebrafish dna sequence from clone ch211-231l20 in linkage group complete sequence
	AS_isotig17077	gi|47228902|emb|CAG09417.1|unnamed protein product [Tetraodon nigroviridis]
	AS_isotig18198																	zebrafish dna sequence from clone ch73-19e6 in linkage group complete sequence
	AS_isotig21422				ENSMUST00000030731		ENSGACT00000012977	ENSORLT00000016043
	N_isotig00724	gi|181330446|ref|NP_001116769.1|charged multivesicular body protein 2b [Danio rerio]	gi|73917745|sp|Q5F3A2.1|CHM2B_CHICKRecName: Full=Charged multivesicular body protein 2b; AltName: Full=Chromatin-modifying protein 2b; Short=CHMP2b		ENSMUST00000004965	ENSDART00000055866	ENSGACT00000008892	ENSORLT00000019887	ENSTNIT00000019751	ENSTRUT00000009423	ENSP00000418920	ENSMUSP00000004965	ENSDARP00000055865	ENSGACP00000008873	ENSORLP00000019886		ENSTRUP00000009368	lithognathus mormyrus clone lmos8p08h04 mrna sequence
	N_isotig00734	gi|50540278|ref|NP_001002606.1|hypothetical protein LOC436879 [Danio rerio]	gi|135803|sp|P01251.1|THPS_BOVINRecName: Full=Splenin; AltName: Full=Thymopoietin III			ENSDART00000058742	ENSGACT00000016577	ENSORLT00000017180	ENSTNIT00000015726	ENSTRUT00000034030	ENSP00000261210	ENSMUSP00000100930	ENSDARP00000058741	ENSGACP00000016544	ENSORLP00000017179	ENSTNIP00000015520	ENSTRUP00000033904	gasterosteus aculeatus clone cfw200-f02 mrna sequence
	N_isotig00757	gi|47221757|emb|CAG08811.1|unnamed protein product [Tetraodon nigroviridis]	gi|239938680|sp|Q9CZL5.2|PHS2_MOUSERecName: Full=Pterin-4-alpha-carbinolamine dehydratase 2; Short=PHS 2; AltName: Full=4-alpha-hydroxy-tetrahydropterin dehydratase 2; AltName: Full=DcoH-like protein DCoHm; AltName: Full=Dimerization cofactor of hepatocyte nuclear factor 1 from muscle; AltName: Full=HNF-1-alpha dimerization cofactor	ENST00000504352	ENSMUST00000021958		ENSGACT00000004286	ENSORLT00000001056	ENSTNIT00000019422	ENSTRUT00000022965	ENSP00000426161	ENSMUSP00000021958	ENSDARP00000046049	ENSGACP00000004272	ENSORLP00000001055	ENSTNIP00000019194	ENSTRUP00000022870	tetraodon nigroviridis full-length cdna
	N_isotig00801	gi|94733847|emb|CAK11483.1|novel protein (zgc:64062) [Danio rerio]	gi|122065728|sp|P49432.2|ODPB_RATRecName: Full=Pyruvate dehydrogenase E1 component subunit beta, mitochondrial; Short=PDHE1-B; Flags: Precursor	ENST00000480626	ENSMUST00000022268	ENSDART00000132641	ENSGACT00000021351	ENSORLT00000024299	ENSTNIT00000009688	ENSTRUT00000005417	ENSP00000418448	ENSMUSP00000022268	ENSDARP00000115411	ENSGACP00000005204	ENSORLP00000024298	ENSTNIP00000009513	ENSTRUP00000005384	lithognathus mormyrus clone lmos2p09a09 mrna sequence
	N_isotig00837	gi|229367660|gb|ACQ58810.1|Transcription elongation factor B polypeptide 2 [Anoplopoma fimbria]	gi|51317294|sp|P62870.1|ELOB_RATRecName: Full=Transcription elongation factor B polypeptide 2; AltName: Full=Elongin 18 kDa subunit; AltName: Full=Elongin-B; Short=EloB; AltName: Full=RNA polymerase II transcription factor SIII subunit B; AltName: Full=SIII p18	ENST00000262306	ENSMUST00000069579	ENSDART00000140569	ENSGACT00000009592	ENSORLT00000007229	ENSTNIT00000022359	ENSTRUT00000013242	ENSP00000262306	ENSMUSP00000066210	ENSDARP00000114273	ENSGACP00000009572	ENSORLP00000007228	ENSTNIP00000022122	ENSTRUP00000013181	anoplopoma fimbria clone afim-evh-531-010 transcription elongation factor b polypeptide 2 complete cds
	N_isotig01513	gi|50540296|ref|NP_001002614.1|hypothetical protein LOC368857 [Danio rerio]	gi|82183281|sp|Q6DHJ6.1|CP061_DANRERecName: Full=Uncharacterized protein C16orf61 homolog			ENSDART00000064076	ENSGACT00000021123		ENSTNIT00000001123	ENSTRUT00000046895	ENSP00000219400	ENSMUSP00000120966	ENSDARP00000064075	ENSGACP00000021083		ENSTNIP00000002337	ENSTRUP00000046737	tetraodon nigroviridis full-length cdna
	N_isotig02013	gi|212276144|ref|NP_001131027.1|glutathione peroxidase 3 (plasma) [Danio rerio]	gi|190359358|sp|Q4AEH4.2|GPX3_MACFURecName: Full=Glutathione peroxidase 3; Short=GPx-3; Short=GSHPx-3; AltName: Full=Plasma glutathione peroxidase; Short=GPx-P; Short=GSHPx-P; Flags: Precursor	ENST00000458211	ENSMUST00000082430	ENSDART00000150145	ENSGACT00000024349	ENSORLT00000008884	ENSTNIT00000001712	ENSTRUT00000012025	ENSP00000373477	ENSMUSP00000004453	ENSDARP00000123697	ENSGACP00000024298	ENSORLP00000008883	ENSTNIP00000002420	ENSTRUP00000011965	perca flavescens glutathione peroxidase 3 partial cds
	N_isotig02077					ENSDART00000145144			ENSTNIT00000012781									gasterosteus aculeatus clone cnb226-g06 mrna sequence
	N_isotig02131	gi|317418940|emb|CBN80978.1|FERM domain-containing protein 4B [Dicentrarchus labrax]	gi|327478509|sp|Q920B0.2|FRM4B_MOUSERecName: Full=FERM domain-containing protein 4B; AltName: Full=GRP1-binding protein GRSP1; AltName: Full=Golgi-associated band 4.1-like protein; Short=GOBLIN			ENSDART00000148163	ENSGACT00000015764	ENSORLT00000003919	ENSTNIT00000010347	ENSTRUT00000002899	ENSP00000381549	ENSMUSP00000032146	ENSDARP00000061946	ENSGACP00000015733	ENSORLP00000016906	ENSTNIP00000010166	ENSTRUP00000002882	dicentrarchus labrax chromosome sequence corresponding to linkage group top complete sequence
	N_isotig02323	gi|47211241|emb|CAF95040.1|unnamed protein product [Tetraodon nigroviridis]	gi|119370969|sp|Q3T1H8.1|TMM79_RATRecName: Full=Transmembrane protein 79			ENSDART00000109505	ENSGACT00000004052		ENSTNIT00000009006	ENSTRUT00000009614	ENSP00000384748	ENSMUSP00000103176	ENSDARP00000101913	ENSGACP00000004038	ENSORLP00000010314	ENSTNIP00000008836	ENSTRUP00000009559	tetraodon nigroviridis full-length cdna
	N_isotig02575	gi|47218725|emb|CAG05697.1|unnamed protein product [Tetraodon nigroviridis]	gi|20139718|sp|Q9CQ01.1|RNT2_MOUSERecName: Full=Ribonuclease T2; AltName: Full=Ribonuclease 6; Flags: Precursor			ENSDART00000128675	ENSGACT00000021210	ENSORLT00000012535	ENSTNIT00000017017	ENSTRUT00000002485	ENSP00000426059	ENSMUSP00000095031	ENSDARP00000111898	ENSGACP00000021170	ENSORLP00000012534	ENSTNIP00000016803	ENSTRUP00000002473	tetraodon nigroviridis full-length cdna
	N_isotig02606	gi|51230630|ref|NP_001003743.1|short-chain specific acyl-CoA dehydrogenase, mitochondrial [Danio rerio]	gi|122144069|sp|Q3ZBF6.1|ACADS_BOVINRecName: Full=Short-chain specific acyl-CoA dehydrogenase, mitochondrial; Short=SCAD; AltName: Full=Butyryl-CoA dehydrogenase; Flags: Precursor	ENST00000411593	ENSMUST00000131726	ENSDART00000130138		ENSORLT00000001355	ENSTNIT00000016792	ENSTRUT00000047820	ENSP00000401045	ENSMUSP00000031524	ENSDARP00000111801	ENSGACP00000003290	ENSORLP00000001354	ENSTNIP00000016578	ENSTRUP00000047659	danio rerio acyl-coenzyme a c-2 to c-3 short chain nuclear gene encoding mitochondrial mrna
	N_isotig02623	gi|209736884|gb|ACI69311.1|lymphocyte G0/G1 switch protein 2 [Salmo salar]	gi|2842642|sp|Q61585.1|G0S2_MOUSERecName: Full=Putative lymphocyte G0/G1 switch protein 2; AltName: Full=G0S2-like protein					ENSORLT00000020320			ENSP00000355996	ENSMUSP00000009777	ENSDARP00000101157	ENSGACP00000015349	ENSORLP00000020319			gasterosteus aculeatus clone vmrc28- complete sequence
	N_isotig02665	gi|47207198|emb|CAF87511.1|unnamed protein product [Tetraodon nigroviridis]	gi|1706798|sp|P14448.4|FIBA_CHICKRecName: Full=Fibrinogen alpha chain; Contains: RecName: Full=Fibrinopeptide A; Contains: RecName: Full=Fibrinogen alpha chain; Flags: Precursor				ENSGACT00000024762	ENSORLT00000003047	ENSTNIT00000004401	ENSTRUT00000009102	ENSP00000407891	ENSMUSP00000029630	ENSDARP00000123307	ENSGACP00000024709	ENSORLP00000003046	ENSTNIP00000004264	ENSTRUP00000009048	gasterosteus aculeatus clone cfw80-b01 mrna sequence
	N_isotig02693	gi|47218787|emb|CAG02773.1|unnamed protein product [Tetraodon nigroviridis]	gi|34222627|sp|Q9D7X8.1|GGCT_MOUSERecName: Full=Gamma-glutamylcyclotransferase	ENST00000005374	ENSMUST00000131475	ENSDART00000150176		ENSORLT00000004371	ENSTNIT00000014823	ENSTRUT00000014756	ENSP00000275428	ENSMUSP00000120154	ENSDARP00000026224	ENSGACP00000006869	ENSORLP00000004370	ENSTNIP00000014623	ENSTRUP00000014688	tetraodon nigroviridis full-length cdna
	N_isotig02748						ENSGACT00000005477		ENSTNIT00000004129									gasterosteus aculeatus clone cnb295-f04 mrna sequence
	N_isotig03182						ENSGACT00000007835	ENSORLT00000019603		ENSTRUT00000022523		ENSMUSP00000031879	ENSDARP00000111062	ENSGACP00000007816	ENSORLP00000019602	ENSTNIP00000017361	ENSTRUP00000002187
	N_isotig03231	gi|47214489|emb|CAG12494.1|unnamed protein product [Tetraodon nigroviridis]	gi|22256969|sp|Q9WVE8.1|PACN2_MOUSERecName: Full=Protein kinase C and casein kinase substrate in neurons protein 2	ENST00000415232	ENSMUST00000168916	ENSDART00000098296	ENSGACT00000022939	ENSORLT00000009132	ENSTNIT00000022218	ENSTRUT00000038926	ENSP00000439639	ENSMUSP00000058320	ENSDARP00000107643	ENSGACP00000022896	ENSORLP00000016553	ENSTNIP00000021982	ENSTRUP00000038785	ornithorhynchus anatinus pacsin3 mrna
	N_isotig03297	gi|224613500|gb|ACN60329.1|Threonyl-tRNA synthetase, cytoplasmic [Salmo salar]	gi|59896667|sp|Q5XHY5.1|SYTC_RATRecName: Full=Threonyl-tRNA synthetase, cytoplasmic; AltName: Full=Threonine--tRNA ligase; Short=ThrRS	ENST00000414361	ENSMUST00000022849	ENSDART00000109645	ENSGACT00000015611	ENSORLT00000013023	ENSTNIT00000011066	ENSTRUT00000038487	ENSP00000394291	ENSMUSP00000022849	ENSDARP00000103726	ENSGACP00000015580	ENSORLP00000013022	ENSTNIP00000010884	ENSTRUP00000038350	gasterosteus aculeatus clone cnb276-e08 mrna sequence
	N_isotig03341				ENSMUST00000041400				ENSTNIT00000000169									zebrafish dna sequence from clone ch211-193l7 in linkage group 18 contains the 3 end of a gene for a novel protein ran binding the 3 end of a gene for a novel protein par-6 partitioning defective 6 homolog beta ( elegans) and two complete sequence
	N_isotig03626	gi|41054285|ref|NP_956060.1|alpha-soluble NSF attachment protein [Danio rerio]	gi|116242794|sp|P54920.3|SNAA_HUMANRecName: Full=Alpha-soluble NSF attachment protein; Short=SNAP-alpha; AltName: Full=N-ethylmaleimide-sensitive factor attachment protein alpha	ENST00000263354	ENSMUST00000006181	ENSDART00000018625	ENSGACT00000017238	ENSORLT00000002742	ENSTNIT00000019605	ENSTRUT00000024875	ENSP00000263354	ENSMUSP00000006181	ENSDARP00000009285	ENSGACP00000017204	ENSORLP00000002741	ENSTNIP00000019376	ENSTRUP00000024774	tetraodon nigroviridis full-length cdna
	N_isotig03632					ENSDART00000141218		ENSORLT00000004032										zebrafish dna sequence from clone ch211-286d16 in linkage group complete sequence
	N_isotig03645	gi|47226136|emb|CAG04510.1|unnamed protein product [Tetraodon nigroviridis]	gi|57013027|sp|Q92172.2|TEF_CHICKRecName: Full=Transcription factor VBP; AltName: Full=Thyrotroph embryonic factor homolog; AltName: Full=Vitellogenin gene-binding protein	ENST00000433913	ENSMUST00000052561	ENSDART00000057125	ENSGACT00000006347	ENSORLT00000003217	ENSTNIT00000016130	ENSTRUT00000043756	ENSP00000266304	ENSMUSP00000023024	ENSDARP00000057123	ENSGACP00000006330	ENSORLP00000003216	ENSTNIP00000015920	ENSTRUP00000043610	salmo salar thyrotroph embryonic factor mrna
	N_isotig03670	gi|198285481|gb|ACH85279.1|cathepsin l-like [Salmo salar]	gi|118119|sp|P13277.2|CYSP1_HOMAMRecName: Full=Digestive cysteine proteinase 1; Flags: Precursor			ENSDART00000007642	ENSGACT00000011174	ENSORLT00000007153	ENSTNIT00000012301	ENSTRUT00000035162	ENSP00000445052	ENSMUSP00000036801	ENSDARP00000017469	ENSGACP00000011151	ENSORLP00000007152	ENSTNIP00000002060	ENSTRUP00000035034	gasterosteus aculeatus clone cec26-b02 mrna sequence
	N_isotig03778	gi|10242286|gb|AAG15366.1|AF263277_1alpha tubulin [Chionodraco rastrospinosus]	gi|3024695|sp|Q91060.1|TBA_NOTVIRecName: Full=Tubulin alpha chain	ENST00000248437	ENSMUST00000097014	ENSDART00000040204	ENSGACT00000008521	ENSORLT00000020148	ENSTNIT00000019770	ENSTRUT00000036266	ENSP00000248437	ENSMUSP00000078429	ENSDARP00000040203	ENSGACP00000008502	ENSORLP00000000055	ENSTNIP00000019540	ENSTRUP00000036135	af263277chionodraco rastrospinosus isolate cra11 alpha tubulin complete cds
	N_isotig03804	gi|225705994|gb|ACO08843.1|Isocitrate dehydrogenase, mitochondrial precursor [Osmerus mordax]	gi|75075872|sp|Q4R502.1|IDHP_MACFARecName: Full=Isocitrate dehydrogenase [NADP], mitochondrial; Short=IDH; AltName: Full=ICD-M; AltName: Full=IDP; AltName: Full=NADP(+)-specific ICDH; AltName: Full=Oxalosuccinate decarboxylase; Flags: Precursor	ENST00000330062	ENSMUST00000107384	ENSDART00000004692	ENSGACT00000014377	ENSORLT00000010323	ENSTNIT00000022680	ENSTRUT00000015038	ENSP00000331897	ENSMUSP00000103007	ENSDARP00000023774	ENSGACP00000014352	ENSORLP00000010322	ENSTNIP00000022441	ENSTRUP00000014969	gasterosteus aculeatus clone cfw88-f06 mrna sequence
	N_isotig03812	gi|327269488|ref|XP_003219526.1|PREDICTED: solute carrier family 45 member 4-like [Anolis carolinensis]	gi|189046188|sp|Q5BKX6.2|S45A4_HUMANRecName: Full=Solute carrier family 45 member 4	ENST00000433583	ENSMUST00000054266	ENSDART00000085761	ENSGACT00000005304	ENSORLT00000010809	ENSTNIT00000005106	ENSTRUT00000016125	ENSP00000400799	ENSMUSP00000054651	ENSDARP00000080196	ENSGACP00000005289	ENSORLP00000010808	ENSTNIP00000004960	ENSTRUP00000016054	sus scrofa solute carrier family 45 member 4-like miscrna
	N_isotig03897	gi|47213265|emb|CAG12382.1|unnamed protein product [Tetraodon nigroviridis]	gi|116589|sp|P19075.1|TSN8_HUMANRecName: Full=Tetraspanin-8; Short=Tspan-8; AltName: Full=Transmembrane 4 superfamily member 3; AltName: Full=Tumor-associated antigen CO-029	ENST00000546561	ENSMUST00000080630	ENSDART00000147804	ENSGACT00000000934	ENSORLT00000021688	ENSTNIT00000022133	ENSTRUT00000017198	ENSP00000447160	ENSMUSP00000079463	ENSDARP00000067189	ENSGACP00000000934	ENSORLP00000021687	ENSTNIP00000021897	ENSTRUP00000017125	gasterosteus aculeatus clone cec26-b06 mrna sequence
	N_isotig03959	gi|47226516|emb|CAG08532.1|unnamed protein product [Tetraodon nigroviridis]	gi|74733570|sp|Q9H3F6.1|BACD3_HUMANRecName: Full=BTB/POZ domain-containing adapter for CUL3-mediated RhoA degradation protein 3; AltName: Full=BTB/POZ domain-containing protein KCTD10; AltName: Full=Potassium channel tetramerization domain-containing protein 10	ENST00000540089	ENSMUST00000001125	ENSDART00000136259	ENSGACT00000012169	ENSORLT00000009395	ENSTNIT00000019205	ENSTRUT00000039183	ENSP00000446448	ENSMUSP00000099641	ENSDARP00000010288	ENSGACP00000012145	ENSORLP00000009394	ENSTNIP00000018977	ENSTRUP00000039043	gasterosteus aculeatus clone cnb195-e11 mrna sequence
	N_isotig03981	gi|317418856|emb|CBN80894.1|Transmembrane protein 167B [Dicentrarchus labrax]	gi|82182070|sp|Q6AZW1.1|KISHB_DANRERecName: Full=Protein kish-B; Flags: Precursor	ENST00000338272	ENSMUST00000090546	ENSDART00000082512	ENSGACT00000010249		ENSTNIT00000007701	ENSTRUT00000023440	ENSP00000342148	ENSMUSP00000088035	ENSDARP00000076947	ENSGACP00000010227	ENSORLP00000012346	ENSTNIP00000007541	ENSTRUP00000023343	tetraodon nigroviridis full-length cdna
	N_isotig04019	gi|47212326|emb|CAF91264.1|unnamed protein product [Tetraodon nigroviridis]	gi|296439809|sp|Q2KIS1.2|RENBP_BOVINRecName: Full=N-acylglucosamine 2-epimerase; Short=AGE; AltName: Full=GlcNAc 2-epimerase; AltName: Full=N-acetyl-D-glucosamine 2-epimerase; AltName: Full=Renin-binding protein; Short=RnBP	ENST00000412763	ENSMUST00000033762	ENSDART00000046640	ENSGACT00000001612	ENSORLT00000021151	ENSTNIT00000006513	ENSTRUT00000024276	ENSP00000359014	ENSMUSP00000033762	ENSDARP00000046639	ENSGACP00000001611	ENSORLP00000021150	ENSTNIP00000006364	ENSTRUP00000024177	gasterosteus aculeatus clone cfw65-h12 mrna sequence
	N_isotig04171								ENSTNIT00000010550									archoplites interruptus clone 101 microsatellite sequence
	N_isotig04231			ENST00000339399	ENSMUST00000167876	ENSDART00000126393	ENSGACT00000013190	ENSORLT00000001659	ENSTNIT00000005659	ENSTRUT00000019607	ENSP00000432684	ENSMUSP00000132580	ENSDARP00000112119	ENSGACP00000013165	ENSORLP00000001658	ENSTNIP00000005512	ENSTRUP00000020657	tetraodon nigroviridis full-length cdna
	N_isotig04243	gi|115496856|ref|NP_001070036.1|ribose-phosphate pyrophosphokinase 1 [Danio rerio]	gi|46397469|sp|P60892.2|PRPS1_RATRecName: Full=Ribose-phosphate pyrophosphokinase 1; AltName: Full=Phosphoribosyl pyrophosphate synthase I; Short=PRS-I	ENST00000372428	ENSMUST00000026839	ENSDART00000054619	ENSGACT00000024184	ENSORLT00000007817	ENSTNIT00000011326	ENSTRUT00000025918	ENSP00000361505	ENSMUSP00000033809	ENSDARP00000054618	ENSGACP00000024136	ENSORLP00000007816	ENSTNIP00000011144	ENSTRUP00000025814	salmo salar ribose-phosphate pyrophosphokinase 1 mrna
	N_isotig04480	gi|149044219|gb|EDL97601.1|rCG27761, isoform CRA_c [Rattus norvegicus]	gi|205371779|sp|Q80XK6.3|ATG2B_MOUSERecName: Full=Autophagy-related protein 2 homolog B	ENST00000359933	ENSMUST00000163815		ENSGACT00000010284	ENSORLT00000020471	ENSTNIT00000020766	ENSTRUT00000046843	ENSP00000353010	ENSMUSP00000127679		ENSGACP00000010262	ENSORLP00000020470	ENSTNIP00000020534	ENSTRUP00000046685	anolis carolinensis atg2 autophagy related 2 homolog b ( cerevisiae) mrna
	N_isotig04494	gi|158254178|gb|AAI54318.1|Carbonic anhydrase VII [Danio rerio]	gi|1168744|sp|P43166.1|CAH7_HUMANRecName: Full=Carbonic anhydrase 7; AltName: Full=Carbonate dehydratase VII; AltName: Full=Carbonic anhydrase VII; Short=CA-VII	ENST00000394069	ENSMUST00000162761	ENSDART00000066380	ENSGACT00000020346		ENSTNIT00000012485	ENSTRUT00000044327	ENSP00000377632	ENSMUSP00000125404	ENSDARP00000066379	ENSGACP00000020307	ENSORLP00000015962	ENSTNIP00000012294	ENSTRUP00000044179	danio rerio carbonic anhydrase mrna (cdna clone mgc:198143 image:9039132) complete cds
	N_isotig04847	gi|292618264|ref|XP_002663601.1|PREDICTED: phosphatidylinositol transfer protein alpha isoform-like [Danio rerio]	gi|1346773|sp|P48738.2|PIPNA_RABITRecName: Full=Phosphatidylinositol transfer protein alpha isoform; Short=PI-TP-alpha; Short=PtdIns transfer protein alpha; Short=PtdInsTP alpha	ENST00000313486	ENSMUST00000164286	ENSDART00000149362	ENSGACT00000007276	ENSORLT00000012126	ENSTNIT00000017524	ENSTRUT00000030570	ENSP00000316809	ENSMUSP00000127780	ENSDARP00000124103	ENSGACP00000007246	ENSORLP00000012125	ENSTNIP00000017306	ENSTRUP00000004486	gasterosteus aculeatus clone cfw96-a08 mrna sequence
	N_isotig05000	gi|47210287|emb|CAF93640.1|unnamed protein product [Tetraodon nigroviridis]	gi|6093509|sp|O60238.1|BNI3L_HUMANRecName: Full=BCL2/adenovirus E1B 19 kDa protein-interacting protein 3-like; AltName: Full=Adenovirus E1B19K-binding protein B5; AltName: Full=BCL2/adenovirus E1B 19 kDa protein-interacting protein 3A; AltName: Full=NIP3-like protein X; Short=NIP3L	ENST00000518611	ENSMUST00000022634	ENSDART00000030205	ENSGACT00000024049	ENSORLT00000015348	ENSTNIT00000008094	ENSTRUT00000017704	ENSP00000370003	ENSMUSP00000022634	ENSDARP00000038022	ENSGACP00000024002	ENSORLP00000015347	ENSTNIP00000007933	ENSTRUP00000017630	tetraodon nigroviridis full-length cdna
	N_isotig05027	gi|41055108|ref|NP_957498.1|rhomboid-related protein 2 [Danio rerio]	gi|59800189|sp|Q9NX52.2|RHBL2_HUMANRecName: Full=Rhomboid-related protein 2; Short=RRP2; AltName: Full=Rhomboid-like protein 2; Contains: RecName: Full=Rhomboid-related protein 2, N-terminal fragment; Short=NTF; Contains: RecName: Full=Rhomboid-related protein 2, C-terminal fragment; Short=CTF	ENST00000372990	ENSMUST00000053202	ENSDART00000101953	ENSGACT00000018100	ENSORLT00000018489		ENSTRUT00000022968	ENSP00000362081	ENSMUSP00000054546	ENSDARP00000092728	ENSGACP00000018062	ENSORLP00000018488	ENSTNIP00000006321	ENSTRUP00000022873	danio rerio veinlet-like 2 mrna (cdna clone mgc:191229 image:100059538) complete cds
	N_isotig05078					ENSDART00000121658	ENSGACT00000023266	ENSORLT00000008115	ENSTNIT00000021439	ENSTRUT00000009304				ENSGACP00000023221		ENSTNIP00000021205
	N_isotig05145	gi|146332263|gb|ABQ22637.1|autophagy related protein 7-like protein [Callithrix jacchus]	gi|62286613|sp|Q5ZKY2.1|ATG7_CHICKRecName: Full=Ubiquitin-like modifier-activating enzyme ATG7; AltName: Full=ATG12-activating enzyme E1 ATG7; AltName: Full=Autophagy-related protein 7; Short=APG7-like	ENST00000354449	ENSMUST00000169310	ENSDART00000111987	ENSGACT00000009751	ENSORLT00000005684	ENSTNIT00000018070	ENSTRUT00000007644	ENSP00000346437	ENSMUSP00000133215	ENSDARP00000100881	ENSGACP00000009731	ENSORLP00000005683	ENSTNIP00000017846	ENSTRUP00000007597	salmo salar atg7 autophagy related 7 homolog ( cerevisiae) mrna
	N_isotig05369	gi|47228979|emb|CAG09494.1|unnamed protein product [Tetraodon nigroviridis]	gi|18201959|sp|O13035.1|SAP_CHICKRecName: Full=Proactivator polypeptide; Contains: RecName: Full=Saposin-A; Contains: RecName: Full=Saposin-B; Contains: RecName: Full=Saposin-C; Contains: RecName: Full=Saposin-D; Flags: Precursor	ENST00000394934		ENSDART00000045069	ENSGACT00000006810	ENSORLT00000014344	ENSTNIT00000019955	ENSTRUT00000028542	ENSP00000378392	ENSMUSP00000004316	ENSDARP00000056294	ENSGACP00000006793	ENSORLP00000014343	ENSTNIP00000019725	ENSTRUP00000028428	tetraodon nigroviridis full-length cdna
	N_isotig05446					ENSDART00000085735	ENSGACT00000017551											salmo salar physical map contig genomic sequence
	N_isotig05519	gi|225707972|gb|ACO09832.1|NADH dehydrogenase flavoprotein 2, mitochondrial precursor [Osmerus mordax]	gi|128865|sp|P04394.3|NDUV2_BOVINRecName: Full=NADH dehydrogenase [ubiquinone] flavoprotein 2, mitochondrial; AltName: Full=NADH dehydrogenase subunit II; AltName: Full=NADH-ubiquinone oxidoreductase 24 kDa subunit; Flags: Precursor	ENST00000400033	ENSMUST00000024909	ENSDART00000027313	ENSGACT00000022021	ENSORLT00000004970	ENSTNIT00000018128	ENSTRUT00000020617	ENSP00000327268	ENSMUSP00000121557	ENSDARP00000004700	ENSGACP00000021980	ENSORLP00000004969	ENSTNIP00000017904	ENSTRUP00000020532	anoplopoma fimbria clone afim-evh-528-039 nadh dehydrogenase flavoprotein mitochondrial precursor complete cds
	N_isotig05698					ENSDART00000133432												Salmo salar clone ssal-rgf-515-306 unknown large open reading frame mRNA, novel cds
	N_isotig05771	gi|225706124|gb|ACO08908.1|HS1-associating protein X-1 [Osmerus mordax]	gi|20141308|sp|O00165.2|HAX1_HUMANRecName: Full=HCLS1-associated protein X-1; AltName: Full=HS1-associating protein X-1; Short=HAX-1; AltName: Full=HS1-binding protein 1; Short=HSP1BP-1			ENSDART00000053380	ENSGACT00000005874		ENSTNIT00000001003	ENSTRUT00000024831	ENSP00000435088	ENSMUSP00000078661	ENSDARP00000053379	ENSGACP00000005857		ENSTNIP00000000937	ENSTRUP00000024730	gasterosteus aculeatus clone cec07-a04 mrna sequence
	N_isotig05797	gi|229366092|gb|ACQ58026.1|Phospholemman precursor [Anoplopoma fimbria]				ENSDART00000137938	ENSGACT00000007738				ENSP00000393611	ENSMUSP00000128610	ENSDARP00000118017	ENSGACP00000007719				anoplopoma fimbria clone afim-evh-534-234 phospholemman precursor complete cds
	N_isotig06075	gi|317419417|emb|CBN81454.1|Hyaluronan-binding protein 2 [Dicentrarchus labrax]	gi|73919922|sp|Q8K0D2.2|HABP2_MOUSERecName: Full=Hyaluronan-binding protein 2; AltName: Full=Plasma hyaluronan-binding protein; Contains: RecName: Full=Hyaluronan-binding protein 2 50 kDa heavy chain; Contains: RecName: Full=Hyaluronan-binding protein 2 50 kDa heavy chain alternate form; Contains: RecName: Full=Hyaluronan-binding protein 2 27 kDa light chain; Contains: RecName: Full=Hyaluronan-bi…	ENST00000379405	ENSMUST00000049491	ENSDART00000123154	ENSGACT00000008645	ENSORLT00000016472	ENSTNIT00000022311	ENSTRUT00000032936	ENSP00000277903	ENSMUSP00000077402	ENSDARP00000108264	ENSGACP00000008626	ENSORLP00000016471	ENSTNIP00000022075	ENSTRUP00000032810	tetraodon nigroviridis full-length cdna
	N_isotig06218	gi|229366628|gb|ACQ58294.1|Palmitoyl-protein thioesterase 1 precursor [Anoplopoma fimbria]	gi|1172591|sp|P45478.1|PPT1_BOVINRecName: Full=Palmitoyl-protein thioesterase 1; Short=PPT-1; AltName: Full=Palmitoyl-protein hydrolase 1; Flags: Precursor	ENST00000530076	ENSMUST00000097901	ENSDART00000142202	ENSGACT00000003480	ENSORLT00000012141	ENSTNIT00000007394	ENSTRUT00000024220	ENSP00000392293	ENSMUSP00000095511	ENSDARP00000119137	ENSGACP00000003468	ENSORLP00000012140	ENSTNIP00000007236	ENSTRUP00000024121	anoplopoma fimbria clone afim-evh-527-066 palmitoyl-protein thioesterase 1 precursor complete cds
	N_isotig06248						ENSGACT00000019842
	N_isotig06277	gi|45387521|ref|NP_991100.1|actin related protein 2/3 complex subunit 4 [Danio rerio]	gi|38372625|sp|P59998.3|ARPC4_HUMANRecName: Full=Actin-related protein 2/3 complex subunit 4; AltName: Full=Arp2/3 complex 20 kDa subunit; Short=p20-ARC	ENST00000467289	ENSMUST00000164392	ENSDART00000123665	ENSGACT00000013024	ENSORLT00000016761	ENSTNIT00000010074	ENSTRUT00000027324	ENSP00000380431	ENSMUSP00000131119	ENSDARP00000115888	ENSGACP00000012999	ENSORLP00000001654	ENSTNIP00000017633	ENSTRUP00000025215	anoplopoma fimbria clone afim-evh-526-109 actin-related protein 2 3 complex subunit 4 complete cds
	N_isotig06351	gi|66472408|ref|NP_001018508.1|vitronectin a [Danio rerio]	gi|139653|sp|P04004.1|VTNC_HUMANRecName: Full=Vitronectin; AltName: Full=S-protein; AltName: Full=Serum-spreading factor; AltName: Full=V75; Contains: RecName: Full=Vitronectin V65 subunit; Contains: RecName: Full=Vitronectin V10 subunit; Contains: RecName: Full=Somatomedin-B; Flags: Precursor	ENST00000226218		ENSDART00000077736	ENSGACT00000011374	ENSORLT00000010154	ENSTNIT00000008425	ENSTRUT00000041016	ENSP00000226218	ENSMUSP00000017488	ENSDARP00000072202	ENSGACP00000011351	ENSORLP00000010153	ENSTNIP00000008259	ENSTRUP00000040874	oryctolagus cuniculus vitronectin mrna
	N_isotig06370	gi|159570055|emb|CAP19413.1|sciellin [Danio rerio]					ENSGACT00000002274	ENSORLT00000014426	ENSTNIT00000002162				ENSDARP00000070406		ENSORLP00000014425	ENSTNIP00000000661
	N_isotig06422	gi|47226531|emb|CAG08547.1|unnamed protein product [Tetraodon nigroviridis]	gi|224471847|sp|Q8NHP8.2|PLBL2_HUMANRecName: Full=Putative phospholipase B-like 2; AltName: Full=76 kDa protein; Short=p76; AltName: Full=LAMA-like protein 2; AltName: Full=Lamina ancestor homolog 2; AltName: Full=Phospholipase B domain-containing protein 2; Contains: RecName: Full=Putative phospholipase B-like 2 32 kDa form; Contains: RecName: Full=Putative phospholipase B-like 2 45 kDa form; Fl…	ENST00000280800	ENSMUST00000031597		ENSGACT00000012555	ENSORLT00000010166	ENSTNIT00000019217	ENSTRUT00000041421	ENSP00000280800	ENSMUSP00000031597	ENSDARP00000098739	ENSGACP00000012531	ENSORLP00000010165	ENSTNIP00000018989	ENSTRUP00000041277	salmo salar clone ssal-rgf-507-185 phospholipase b-like 2 precursor pseudogene cds
	N_isotig06546	gi|327267596|ref|XP_003218585.1|PREDICTED: dnaJ homolog subfamily B member 12-like [Anolis carolinensis]	gi|341940443|sp|Q9QYI4.2|DJB12_MOUSERecName: Full=DnaJ homolog subfamily B member 12; AltName: Full=mDj10	ENST00000394903	ENSMUST00000020309	ENSDART00000057525	ENSGACT00000011367	ENSORLT00000008562	ENSTNIT00000011668	ENSTRUT00000019828	ENSP00000378363	ENSMUSP00000020309	ENSDARP00000057524	ENSGACP00000011344	ENSORLP00000008561	ENSTNIP00000011486	ENSTRUP00000019748	danio rerio subfamily member 12 mrna
	N_isotig06605	gi|47218013|emb|CAG11418.1|unnamed protein product [Tetraodon nigroviridis]	gi|21903482|sp|P22695.3|QCR2_HUMANRecName: Full=Cytochrome b-c1 complex subunit 2, mitochondrial; AltName: Full=Complex III subunit 2; AltName: Full=Core protein II; AltName: Full=Ubiquinol-cytochrome-c reductase complex core protein 2; Flags: Precursor	ENST00000268379	ENSMUST00000033176	ENSDART00000010395	ENSGACT00000015292	ENSORLT00000010883	ENSTNIT00000021376	ENSTRUT00000041237	ENSP00000268379	ENSMUSP00000033176	ENSDARP00000015132	ENSGACP00000015263	ENSORLP00000010882	ENSTNIP00000021143	ENSTRUP00000041094	gasterosteus aculeatus clone cnb43-e07 mrna sequence
	N_isotig06738	gi|47224694|emb|CAG00288.1|unnamed protein product [Tetraodon nigroviridis]	gi|82232088|sp|Q5M7F6.1|WDR92_XENLARecName: Full=WD repeat-containing protein 92	ENST00000406334		ENSDART00000054318	ENSGACT00000015958	ENSORLT00000002910	ENSTNIT00000012907	ENSTRUT00000031281	ENSP00000295121	ENSMUSP00000040938	ENSDARP00000054317	ENSGACP00000015927	ENSORLP00000002909	ENSTNIP00000012715	ENSTRUP00000031162	tetraodon nigroviridis full-length cdna
	N_isotig06856	gi|326676536|ref|XP_683154.4|PREDICTED: death-associated protein kinase 2 [Danio rerio]	gi|38605084|sp|Q9UIK4.1|DAPK2_HUMANRecName: Full=Death-associated protein kinase 2; Short=DAP kinase 2; AltName: Full=DAP-kinase-related protein 1; Short=DRP-1	ENST00000545797	ENSMUST00000047665	ENSDART00000044426	ENSGACT00000001696	ENSORLT00000010158	ENSTNIT00000018935	ENSTRUT00000040638	ENSP00000418885	ENSMUSP00000040825	ENSDARP00000044425	ENSGACP00000001695	ENSORLP00000010157	ENSTNIP00000018708	ENSTRUP00000040496	danio rerio si:dkey- (si:dkey- ) mrna
	N_isotig06874	gi|47212996|emb|CAF96699.1|unnamed protein product [Tetraodon nigroviridis]						ENSORLT00000008679	ENSTNIT00000009820	ENSTRUT00000036824					ENSORLP00000008678	ENSTNIP00000010003	ENSTRUP00000036693	tetraodon nigroviridis full-length cdna
	N_isotig06999	gi|47225862|emb|CAF98342.1|unnamed protein product [Tetraodon nigroviridis]	gi|60415942|sp|Q9UBI4.1|STML1_HUMANRecName: Full=Stomatin-like protein 1; Short=SLP-1; AltName: Full=EPB72-like protein 1; AltName: Full=Protein unc-24 homolog; AltName: Full=Stomatin-related protein; Short=STORP	ENST00000541638	ENSMUST00000034883	ENSDART00000089516	ENSGACT00000006255	ENSORLT00000009005	ENSTNIT00000011436	ENSTRUT00000035403	ENSP00000442478	ENSMUSP00000034883	ENSDARP00000083949	ENSGACP00000006238	ENSORLP00000009004	ENSTNIP00000011254	ENSTRUP00000035275	tetraodon nigroviridis full-length cdna
	N_isotig07120	gi|308322415|gb|ADO28345.1|ADP-ribosylation factor-related protein 1 [Ictalurus furcatus]	gi|110278817|sp|Q32LJ2.1|ARFRP_BOVINRecName: Full=ADP-ribosylation factor-related protein 1; Short=ARF-related protein 1	ENST00000359715	ENSMUST00000170190	ENSDART00000128062	ENSGACT00000015253	ENSORLT00000013350	ENSTNIT00000002607	ENSTRUT00000023534	ENSP00000352746	ENSMUSP00000126387	ENSDARP00000109919	ENSGACP00000015224	ENSORLP00000013349	ENSTNIP00000000949	ENSTRUP00000023437	salmo salar adp-ribosylation factor-related protein 1 mrna
	N_isotig07149					ENSDART00000123681
	N_isotig07245					ENSDART00000016407												salmo salar clone ssal-rgf-528-144 adp-ribosylation factor 1 complete cds
	N_isotig07288	gi|41152161|ref|NP_957168.1|rho GTPase-activating protein 12 [Danio rerio]	gi|47117238|sp|Q8IWW6.1|RHG12_HUMANRecName: Full=Rho GTPase-activating protein 12; AltName: Full=Rho-type GTPase-activating protein 12	ENST00000375245	ENSMUST00000169809	ENSDART00000046959	ENSGACT00000023309	ENSORLT00000002733	ENSTNIT00000010972	ENSTRUT00000016382	ENSP00000345808	ENSMUSP00000054209	ENSDARP00000046958	ENSGACP00000023263	ENSORLP00000002732	ENSTNIP00000010791	ENSTRUP00000016308	danio rerio rho gtpase activating protein mrna (cdna clone image:6961594)
	N_isotig07394	gi|89130733|gb|AAI14256.1|Bnip2 protein [Danio rerio]	gi|123911519|sp|Q0IHU9.1|PRUN2_XENTRRecName: Full=Protein prune homolog 2; AltName: Full=BNIP2 motif-containing molecule at the C-terminal region 1	ENST00000439052	ENSMUST00000117450	ENSDART00000148914	ENSGACT00000014199	ENSORLT00000009487	ENSTNIT00000011411	ENSTRUT00000028674	ENSP00000365908	ENSMUSP00000044880	ENSDARP00000124402	ENSGACP00000014174	ENSORLP00000006018	ENSTNIP00000010366	ENSTRUP00000028560	danio rerio bcl2 adenovirus e1b interacting protein mrna (cdna clone image:7055938) partial cds
	N_isotig07538					ENSDART00000024450												tetraodon nigroviridis full-length cdna
	N_isotig07631						ENSGACT00000017204	ENSORLT00000011563		ENSTRUT00000019841
	N_isotig07840	gi|164690941|dbj|BAF98653.1|ribosomal protein L7a [Solea senegalensis]	gi|6094094|sp|O57592.3|RL7A_FUGRURecName: Full=60S ribosomal protein L7a; AltName: Full=Surfeit locus protein 3	ENST00000396608	ENSMUST00000085365	ENSDART00000004238	ENSGACT00000021114	ENSORLT00000004955	ENSTNIT00000010491	ENSTRUT00000047235	ENSP00000438304	ENSMUSP00000133067	ENSDARP00000010055	ENSGACP00000021074	ENSORLP00000004954	ENSTNIP00000010310	ENSTRUP00000047076	solea senegalensis rpl7a mrna for ribosomal protein complete cds
	N_isotig07863	gi|47226732|emb|CAG07891.1|unnamed protein product [Tetraodon nigroviridis]	gi|2497655|sp|Q90953.1|CSPG2_CHICKRecName: Full=Versican core protein; AltName: Full=Chondroitin sulfate proteoglycan core protein 2; Short=Chondroitin sulfate proteoglycan 2; AltName: Full=Large fibroblast proteoglycan; AltName: Full=PG-M; Flags: Precursor	ENST00000268134	ENSMUST00000032835	ENSDART00000144973	ENSGACT00000013505	ENSORLT00000012393	ENSTNIT00000018729	ENSTRUT00000006792	ENSP00000342768	ENSMUSP00000022114	ENSDARP00000119809	ENSGACP00000013480	ENSORLP00000012392	ENSTNIP00000018503	ENSTRUP00000006747	danio rerio versican a mrna
	N_isotig07915	gi|47087277|ref|NP_998666.1|calcium binding protein 39, like 1 [Danio rerio]	gi|15214082|sp|Q9Y376.1|CAB39_HUMANRecName: Full=Calcium-binding protein 39; AltName: Full=Protein Mo25	ENST00000410084	ENSMUST00000082149	ENSDART00000018347	ENSGACT00000024704	ENSORLT00000012375	ENSTNIT00000017559	ENSTRUT00000010061	ENSP00000386642	ENSMUSP00000080789	ENSDARP00000014384	ENSGACP00000024655	ENSORLP00000012376	ENSTNIP00000017341	ENSTRUP00000010005	danio rerio calcium binding protein mrna (cdna clone mgc:191559 image:100059868) complete cds
	N_isotig07963	gi|149028131|gb|EDL83569.1|G protein-coupled receptor 108, isoform CRA_b [Rattus norvegicus]	gi|81885287|sp|Q6P6V6.1|GP108_RATRecName: Full=Protein GPR108; Flags: Precursor	ENST00000430424	ENSMUST00000005975	ENSDART00000098036	ENSGACT00000026317	ENSORLT00000012830	ENSTNIT00000011249	ENSTRUT00000040683	ENSP00000264080	ENSMUSP00000005975	ENSDARP00000088809	ENSGACP00000026266	ENSORLP00000012829	ENSTNIP00000011067	ENSTRUP00000040541	ailuropoda melanoleuca protein gpr108-like mrna
	N_isotig08018						ENSGACT00000011055							ENSGACP00000011032
	N_isotig08242	gi|47224039|emb|CAG12868.1|unnamed protein product [Tetraodon nigroviridis]	gi|205831554|sp|Q7ZVF3.2|DHSA_DANRERecName: Full=Succinate dehydrogenase [ubiquinone] flavoprotein subunit, mitochondrial; AltName: Full=Flavoprotein subunit of complex II; Short=Fp; Flags: Precursor	ENST00000327872	ENSMUST00000022062	ENSDART00000138587	ENSGACT00000007724	ENSORLT00000007756	ENSTNIT00000022516	ENSTRUT00000045178	ENSP00000329450	ENSMUSP00000022062	ENSDARP00000076193	ENSGACP00000007705	ENSORLP00000007755	ENSTNIP00000022277	ENSTRUP00000045026	salmo salar succinate dehydrogenase subunit flavoprotein nuclear gene encoding mitochondrial mrna
	N_isotig08611	gi|74144379|dbj|BAE36043.1|unnamed protein product [Mus musculus]	gi|3023637|sp|Q14562.1|DHX8_HUMANRecName: Full=ATP-dependent RNA helicase DHX8; AltName: Full=DEAH box protein 8; AltName: Full=RNA helicase HRH1	ENST00000262415	ENSMUST00000107181	ENSDART00000066282	ENSGACT00000004948	ENSORLT00000014976	ENSTNIT00000005478	ENSTRUT00000009685	ENSP00000262415	ENSMUSP00000102799	ENSDARP00000066281	ENSGACP00000004934	ENSORLP00000014975	ENSTNIP00000005332	ENSTRUP00000009630	danio rerio im: transcript variant 3 (im:7153552) mrna
	N_isotig08659	gi|189516800|ref|XP_694642.3|PREDICTED: zinc-binding protein A33-like [Danio rerio]	gi|118572616|sp|Q02084.2|A33_PLEWARecName: Full=Zinc-binding protein A33			ENSDART00000055945	ENSGACT00000013512	ENSORLT00000008361	ENSTNIT00000021956	ENSTRUT00000036837	ENSP00000392130	ENSMUSP00000039790	ENSDARP00000055944	ENSGACP00000013487	ENSORLP00000008360	ENSTNIP00000021721	ENSTRUP00000036707	danio rerio zinc-binding protein a33-like mrna
	N_isotig09122	gi|209737566|gb|ACI69652.1|Transmembrane protein 106B [Salmo salar]	gi|81895309|sp|Q80X71.1|T106B_MOUSERecName: Full=Transmembrane protein 106B	ENST00000541594	ENSMUST00000128614	ENSDART00000066270	ENSGACT00000017046	ENSORLT00000023551	ENSTNIT00000007828	ENSTRUT00000003455	ENSP00000379901	ENSMUSP00000031556	ENSDARP00000066269	ENSGACP00000004863	ENSORLP00000023550	ENSTNIP00000017426	ENSTRUP00000013295	salmo salar clone ssal-rgb-529-311 transmembrane protein 106b complete cds
	N_isotig09154	gi|125844791|ref|XP_684689.2|PREDICTED: vacuolar protein sorting-associated protein 52 homolog isoform 2 [Danio rerio]	gi|75042795|sp|Q5TJF0.1|VPS52_CANFARecName: Full=Vacuolar protein sorting-associated protein 52 homolog	ENST00000549825	ENSMUST00000025178	ENSDART00000047190	ENSGACT00000012972	ENSORLT00000001368	ENSTNIT00000005674	ENSTRUT00000034392	ENSP00000449494	ENSMUSP00000025178	ENSDARP00000047189	ENSGACP00000012948	ENSORLP00000001367	ENSTNIP00000005527	ENSTRUP00000034266	tetraodon nigroviridis full-length cdna
	N_isotig09318	gi|47211203|emb|CAF90160.1|unnamed protein product [Tetraodon nigroviridis]	gi|1709662|sp|P55058.1|PLTP_HUMANRecName: Full=Phospholipid transfer protein; AltName: Full=Lipid transfer protein II; Flags: Precursor	ENST00000542937		ENSDART00000051901	ENSGACT00000004169	ENSORLT00000016448	ENSTNIT00000005703	ENSTRUT00000007405	ENSP00000440296	ENSMUSP00000061519	ENSDARP00000051900	ENSGACP00000004142	ENSORLP00000016447	ENSTNIP00000005555	ENSTRUP00000007360	gasterosteus aculeatus clone cnb40-b02 mrna sequence
	N_isotig09424	gi|56693241|ref|NP_001008585.1|large neutral amino acids transporter small subunit 4 [Danio rerio]	gi|160011901|sp|A4IHK6.1|LAT4_XENTRRecName: Full=Large neutral amino acids transporter small subunit 4; AltName: Full=L-type amino acid transporter 4; AltName: Full=Solute carrier family 43 member 2	ENST00000412517	ENSMUST00000100839	ENSDART00000142298	ENSGACT00000007232	ENSORLT00000012188	ENSTNIT00000009825	ENSTRUT00000030091	ENSP00000408284	ENSMUSP00000098400	ENSDARP00000120945	ENSGACP00000007214	ENSORLP00000012187	ENSTNIP00000009650	ENSTRUP00000029974	danio rerio solute carrier family member 2b mrna
	N_isotig09436	gi|225714960|gb|ACO13326.1|Peptidyl-tRNA hydrolase 2, mitochondrial precursor [Esox lucius]	gi|109892883|sp|Q3ZBL5.1|PTH2_BOVINRecName: Full=Peptidyl-tRNA hydrolase 2, mitochondrial; Short=PTH 2; AltName: Full=Bcl-2 inhibitor of transcription; Flags: Precursor	ENST00000537860	ENSMUST00000108021	ENSDART00000114144		ENSORLT00000015248	ENSTNIT00000004741	ENSTRUT00000020847	ENSP00000437690	ENSMUSP00000103656	ENSDARP00000103897	ENSGACP00000015032	ENSORLP00000015247	ENSTNIP00000003814	ENSTRUP00000020760	tetraodon nigroviridis full-length cdna
	N_isotig09449	gi|47219646|emb|CAG02691.1|unnamed protein product [Tetraodon nigroviridis]	gi|257096598|sp|Q6P298.2|NUBP1_DANRERecName: Full=Cytosolic Fe-S cluster assembly factor nubp1; AltName: Full=Nucleotide-binding protein 1; Short=NBP 1				ENSGACT00000019013	ENSORLT00000025319	ENSTNIT00000014758	ENSTRUT00000027499	ENSP00000409654	ENSMUSP00000023146	ENSDARP00000072283	ENSGACP00000018975	ENSORLP00000025318	ENSTNIP00000014559	ENSTRUP00000027390	tetraodon nigroviridis full-length cdna
	N_isotig09558	gi|213511008|ref|NP_001134567.1|Nucleoside diphosphate kinase 7 [Salmo salar]	gi|12230331|sp|Q9QXL7.1|NDK7_RATRecName: Full=Nucleoside diphosphate kinase 7; Short=NDK 7; Short=NDP kinase 7; AltName: Full=nm23-R7	ENST00000524967	ENSMUST00000171778	ENSDART00000078630	ENSGACT00000018108		ENSTNIT00000004927	ENSTRUT00000012998	ENSP00000432753	ENSMUSP00000126314	ENSDARP00000073091	ENSGACP00000018073	ENSORLP00000006672	ENSTNIP00000004782	ENSTRUP00000012937	gasterosteus aculeatus clone cnb250-b10 mrna sequence
	N_isotig09675	gi|292628210|ref|XP_002666883.1|PREDICTED: protein FAM185A-like [Danio rerio]	gi|296439356|sp|Q8N0U4.3|F185A_HUMANRecName: Full=Protein FAM185A				ENSGACT00000015969	ENSORLT00000013251	ENSTNIT00000015288	ENSTRUT00000030130	ENSP00000395340	ENSMUSP00000058333	ENSDARP00000012414	ENSGACP00000015938	ENSORLP00000013250	ENSTNIP00000015084	ENSTRUP00000030013	tetraodon nigroviridis full-length cdna
	N_isotig09722	gi|220678670|emb|CAX12349.1|novel protein similar to H.sapiens methionine aminopeptidase 1D (zgc:110461) [Danio rerio]	gi|82226275|sp|Q4VBS4.1|AMP1D_DANRERecName: Full=Methionine aminopeptidase 1D, mitochondrial; AltName: Full=Methionyl aminopeptidase type 1D, mitochondrial; Flags: Precursor	ENST00000315796	ENSMUST00000037210	ENSDART00000022841	ENSGACT00000020378	ENSORLT00000017955	ENSTNIT00000014225	ENSTRUT00000002871	ENSP00000315152	ENSMUSP00000048190	ENSDARP00000010471	ENSGACP00000020339	ENSORLP00000017954	ENSTNIP00000014029	ENSTRUP00000002854	salmo salar clone ssal-evf-575-325 methionine aminopeptidase mitochondrial precursor complete cds
	N_isotig09794	gi|47226686|emb|CAG07845.1|unnamed protein product [Tetraodon nigroviridis]	gi|259710097|sp|Q6AZW2.2|A1A1A_DANRERecName: Full=Alcohol dehydrogenase [NADP+] A; AltName: Full=Aldehyde reductase-A; AltName: Full=Aldo-keto reductase family 1 member A1-A	ENST00000351829	ENSMUST00000128059	ENSDART00000051082	ENSGACT00000012855	ENSORLT00000010761	ENSTNIT00000018690	ENSTRUT00000045647	ENSP00000312606	ENSMUSP00000030455	ENSDARP00000051081	ENSGACP00000012831	ENSORLP00000010760	ENSTNIP00000018464	ENSTRUP00000045493	gasterosteus aculeatus clone cfw22-a05 mrna sequence
	N_isotig10140					ENSDART00000078642	ENSGACT00000006892	ENSORLT00000020114	ENSTNIT00000001423	ENSTRUT00000017497								salmo salar vacuolar protein sorting-associated protein 37b mrna
	N_isotig10210	gi|125814026|ref|XP_693713.2|PREDICTED: transmembrane 7 superfamily member 3 [Danio rerio]	gi|21542266|sp|Q9NS93.1|TM7S3_HUMANRecName: Full=Transmembrane 7 superfamily member 3; AltName: Full=Seven span transmembrane protein; Flags: Precursor			ENSDART00000144074	ENSGACT00000025859	ENSORLT00000012054			ENSP00000342322	ENSMUSP00000045650	ENSDARP00000118023	ENSGACP00000025808	ENSORLP00000012053	ENSTNIP00000012700	ENSTRUP00000011128	danio rerio transmembrane 7 superfamily member 3 mrna
	N_isotig10245						ENSGACT00000021981	ENSORLT00000011580	ENSTNIT00000011287	ENSTRUT00000034065					ENSORLP00000011579	ENSTNIP00000011105	ENSTRUP00000033939	tetraodon nigroviridis full-length cdna
	N_isotig10303	gi|190358618|ref|NP_001121830.1|large neutral amino acids transporter small subunit 1 [Danio rerio]	gi|75064250|sp|Q7YQK4.1|LAT1_RABITRecName: Full=Large neutral amino acids transporter small subunit 1; AltName: Full=4F2 light chain; Short=4F2 LC; Short=4F2LC; AltName: Full=L-type amino acid transporter 1; AltName: Full=LAT1 light chain; AltName: Full=Solute carrier family 7 member 5	ENST00000261622	ENSMUST00000168262	ENSDART00000073595	ENSGACT00000004216	ENSORLT00000015811	ENSTNIT00000005245	ENSTRUT00000016190	ENSP00000261622	ENSMUSP00000128682	ENSDARP00000068085	ENSGACP00000004202	ENSORLP00000015810	ENSTNIP00000005099	ENSTRUP00000016118	bos taurus solute carrier family 7 (cationic amino acid y+ system) member mrna (cdna clone mgc:152136 image:8397677) complete cds
	N_isotig10459	gi|41152321|ref|NP_957000.1|calcium and integrin-binding family member 2 [Danio rerio]	gi|12230235|sp|O75838.1|CIB2_HUMANRecName: Full=Calcium and integrin-binding family member 2; AltName: Full=Kinase-interacting protein 2; Short=KIP 2	ENST00000539011	ENSMUST00000041901	ENSDART00000130535	ENSGACT00000013544	ENSORLT00000009325	ENSTNIT00000011421	ENSTRUT00000032224	ENSP00000442459	ENSMUSP00000038527	ENSDARP00000110876	ENSGACP00000013519	ENSORLP00000009324	ENSTNIP00000011239	ENSTRUP00000032101	danio rerio calcium and integrin binding family member 2 mrna
	N_isotig10505						ENSGACT00000011407	ENSORLT00000008847	ENSTNIT00000018372
	N_isotig10580	gi|292627305|ref|XP_002666598.1|PREDICTED: profilin-1 isoform 1 [Danio rerio]											ENSDARP00000109185	ENSGACP00000001455	ENSORLP00000009170	ENSTNIP00000005630	ENSTRUP00000022749
	N_isotig10703	gi|229367942|gb|ACQ58951.1|Phytanoyl-CoA dioxygenase domain-containing protein 1 [Anoplopoma fimbria]	gi|82179956|sp|Q5U3U0.1|PHYD1_DANRERecName: Full=Phytanoyl-CoA dioxygenase domain-containing protein 1	ENST00000372592	ENSMUST00000091132	ENSDART00000025612	ENSGACT00000021213	ENSORLT00000005341	ENSTNIT00000022174	ENSTRUT00000047035	ENSP00000361673	ENSMUSP00000088663	ENSDARP00000015072	ENSGACP00000021173	ENSORLP00000005340	ENSTNIP00000021938	ENSTRUP00000046876	anoplopoma fimbria clone afim-evh-503-091 phytanoyl- dioxygenase domain-containing protein 1 complete cds
	N_isotig10716	gi|163915519|gb|AAI57371.1|LOC100135239 protein [Xenopus (Silurana) tropicalis]	gi|85681893|sp|Q9EQG3.2|SCEL_MOUSERecName: Full=Sciellin			ENSDART00000147943	ENSGACT00000002274	ENSORLT00000014427	ENSTNIT00000002162	ENSTRUT00000025247	ENSP00000437895	ENSMUSP00000106390	ENSDARP00000048547	ENSGACP00000002268	ENSORLP00000014426	ENSTNIP00000000661	ENSTRUP00000025144	danio rerio mrna (cdna clone mgc:113847 image:7254995) complete cds
	N_isotig10854						ENSGACT00000016178
	N_isotig10879	gi|292616128|ref|XP_001920233.2|PREDICTED: hypothetical protein LOC560010 [Danio rerio]														ENSTNIP00000000330		PREDICTED: Danio rerio hypothetical protein LOC560010 (LOC560010), mRNA
	N_isotig11041	gi|47229852|emb|CAG07048.1|unnamed protein product [Tetraodon nigroviridis]	gi|172044585|sp|P0C6R4.1|IFFO2_RATRecName: Full=Intermediate filament family orphan 2	ENST00000304963	ENSMUST00000040023	ENSDART00000055711	ENSGACT00000002186	ENSORLT00000005539	ENSTNIT00000018066	ENSTRUT00000039705	ENSP00000305144	ENSMUSP00000039533	ENSDARP00000055710	ENSGACP00000002180	ENSORLP00000005538	ENSTNIP00000017842	ENSTRUP00000039566	tetraodon dna sequence from clone xx- complete sequence
	N_isotig11243	gi|221219150|gb|ACM08236.1|Survival motor neuron protein 1 [Salmo salar]	gi|7674338|sp|Q9W6S8.1|SMN1_DANRERecName: Full=Survival motor neuron protein 1	ENST00000536162	ENSMUST00000022147	ENSDART00000127956	ENSGACT00000014028	ENSORLT00000013231	ENSTNIT00000012975	ENSTRUT00000001775	ENSP00000437444	ENSMUSP00000022147	ENSDARP00000105995	ENSGACP00000014003	ENSORLP00000013230	ENSTNIP00000012783	ENSTRUP00000001767	fundulus heteroclitus survival motor neuron protein partial cds
	N_isotig11255	gi|229367880|gb|ACQ58920.1|S100-A6 [Anoplopoma fimbria]	gi|97275798|sp|P02638.2|S100B_BOVINRecName: Full=Protein S100-B; AltName: Full=S-100 protein beta chain; AltName: Full=S-100 protein subunit beta; AltName: Full=S100 calcium-binding protein B					ENSORLT00000012427	ENSTNIT00000021726		ENSP00000380769	ENSMUSP00000047968	ENSDARP00000033294	ENSGACP00000026504	ENSORLP00000012426	ENSTNIP00000021491	ENSTRUP00000018775	anoplopoma fimbria clone afim-evh-507-136 s100-a6 complete cds
	N_isotig11278	gi|47216015|emb|CAF96263.1|unnamed protein product [Tetraodon nigroviridis]	gi|37088287|sp|Q865S0.1|RCAS1_CANFARecName: Full=Receptor-binding cancer antigen expressed on SiSo cells; AltName: Full=Cancer-associated surface antigen RCAS1; AltName: Full=Estrogen receptor-binding fragment-associated gene 9 protein	ENST00000530629	ENSMUST00000022964	ENSDART00000058546	ENSGACT00000006976	ENSORLT00000025620	ENSTNIT00000009854	ENSTRUT00000009239	ENSP00000432082	ENSMUSP00000022964	ENSDARP00000058545	ENSGACP00000006958	ENSORLP00000025620	ENSTNIP00000009678	ENSTRUP00000009185	anolis carolinensis receptor-binding cancer antigen expressed on o cells-like mrna
	N_isotig11717	gi|159149092|gb|ABW91105.1|kit ligand [Gasterosteus aculeatus aculeatus]					ENSGACT00000012381		ENSTNIT00000016931	ENSTRUT00000008313			ENSDARP00000095275	ENSGACP00000012357		ENSTNIP00000016717	ENSTRUP00000008264	takifugu rubripes stem cell factor mrna
	N_isotig11781	gi|157488000|gb|ABV57766.1|C1q-like-2 [Siniperca chuatsi]	gi|62906847|sp|P31722.2|C1QC_RATRecName: Full=Complement C1q subcomponent subunit C; Flags: Precursor					ENSORLT00000024156	ENSTNIT00000009506		ENSP00000363768	ENSMUSP00000036747	ENSDARP00000039319	ENSGACP00000004654	ENSORLP00000024155	ENSTNIP00000009335	ENSTRUP00000018782	siniperca chuatsi c1q-like-2 complete cds
	N_isotig11858		gi|46395846|sp|Q8C5L3.2|CNOT2_MOUSERecName: Full=CCR4-NOT transcription complex subunit 2; AltName: Full=CCR4-associated factor 2	ENST00000229195	ENSMUST00000064218	ENSDART00000088383	ENSGACT00000017908	ENSORLT00000020604	ENSTNIT00000011367	ENSTRUT00000006862	ENSP00000229195	ENSMUSP00000066310	ENSDARP00000082816	ENSGACP00000017873	ENSORLP00000020603	ENSTNIP00000011185	ENSTRUP00000006817	danio rerio zgc:162316 (zgc:162316) mrna
	N_isotig11889	gi|68367280|ref|XP_683907.1|PREDICTED: sphingomyelin phosphodiesterase isoform 1 [Danio rerio]	gi|1351982|sp|Q04519.2|ASM_MOUSERecName: Full=Sphingomyelin phosphodiesterase; AltName: Full=Acid sphingomyelinase; Short=aSMase; Flags: Precursor	ENST00000356761	ENSMUST00000046983	ENSDART00000114277	ENSGACT00000027287	ENSORLT00000005828	ENSTNIT00000013042	ENSTRUT00000027579	ENSP00000435350	ENSMUSP00000042187	ENSDARP00000100095	ENSGACP00000027235	ENSORLP00000005827	ENSTNIP00000012850	ENSTRUP00000027470	danio rerio sphingomyelin phosphodiesterase acid transcript variant 1 mrna
	N_isotig12128	gi|259155405|ref|NP_001158764.1|N-lysine methyltransferase setd6 [Salmo salar]	gi|325530257|sp|C0H8I2.1|SETD6_SALSARecName: Full=N-lysine methyltransferase setd6; AltName: Full=SET domain-containing protein 6	ENST00000463954	ENSMUST00000154593	ENSDART00000064573	ENSGACT00000003421	ENSORLT00000018696			ENSP00000219315	ENSMUSP00000034096	ENSDARP00000064572	ENSGACP00000003410	ENSORLP00000018695			salmo salar clone ssal-rgh-516-141 set domain-containing protein 6 complete cds
	N_isotig12190						ENSGACT00000015566
	N_isotig12198	gi|317418640|emb|CBN80678.1|Novel protein similar to mouse purine-nucleoside phosphorylase [Dicentrarchus labrax]	gi|1346738|sp|P23492.2|PNPH_MOUSERecName: Full=Purine nucleoside phosphorylase; Short=PNP; AltName: Full=Inosine phosphorylase	ENST00000361505	ENSMUST00000076970	ENSDART00000029695	ENSGACT00000005665	ENSORLT00000010406	ENSTNIT00000023327	ENSTRUT00000010638	ENSP00000354532	ENSMUSP00000076235	ENSDARP00000032177	ENSGACP00000005649	ENSORLP00000016282	ENSTNIP00000023085	ENSTRUP00000010580	danio rerio purine nucleoside phosphorylase 4a mrna
	N_isotig12201	gi|229366436|gb|ACQ58198.1|Peroxiredoxin-5, mitochondrial precursor [Anoplopoma fimbria]	gi|317373539|sp|P30044.4|PRDX5_HUMANRecName: Full=Peroxiredoxin-5, mitochondrial; AltName: Full=Alu corepressor 1; AltName: Full=Antioxidant enzyme B166; Short=AOEB166; AltName: Full=Liver tissue 2D-page spot 71B; AltName: Full=PLP; AltName: Full=Peroxiredoxin V; Short=Prx-V; AltName: Full=Peroxisomal antioxidant enzyme; AltName: Full=TPx type VI; AltName: Full=Thioredoxin peroxidase PMP20; AltNa…	ENST00000265462	ENSMUST00000099807		ENSGACT00000026858		ENSTNIT00000023162	ENSTRUT00000004244	ENSP00000265462	ENSMUSP00000025904	ENSDARP00000109990	ENSGACP00000026806		ENSTNIP00000022920	ENSTRUP00000004221	anoplopoma fimbria clone afim-evh-008-251 peroxiredoxin- mitochondrial precursor complete cds
	N_isotig12365	gi|47219392|emb|CAG01555.1|unnamed protein product [Tetraodon nigroviridis]	gi|6685322|sp|Q9YH92.1|CLD7B_DANRERecName: Full=Claudin-7-B; AltName: Full=Claudin-like protein ZF4A22	ENST00000295522	ENSMUST00000023154	ENSDART00000052844	ENSGACT00000026900	ENSORLT00000012778	ENSTNIT00000013892	ENSTRUT00000018708	ENSP00000295522	ENSMUSP00000023154	ENSDARP00000004546	ENSGACP00000026848	ENSORLP00000004406	ENSTNIP00000013698	ENSTRUP00000018632	takifugu rubripes claudin 7a complete cds
	N_isotig12430	gi|57526527|ref|NP_001002742.1|trafficking protein particle complex subunit 1 [Danio rerio]	gi|62901412|sp|Q5NCF2.1|TPPC1_MOUSERecName: Full=Trafficking protein particle complex subunit 1	ENST00000303731	ENSMUST00000102601	ENSDART00000139088	ENSGACT00000001484	ENSORLT00000003375	ENSTNIT00000000610	ENSTRUT00000002153	ENSP00000441130	ENSMUSP00000099661	ENSDARP00000056934	ENSGACP00000001483	ENSORLP00000003374	ENSTNIP00000003810	ENSTRUP00000002144	tetraodon nigroviridis full-length cdna
	N_isotig12465	gi|47227250|emb|CAF96799.1|unnamed protein product [Tetraodon nigroviridis]	gi|62510610|sp|Q6DRP2.1|GNL3_DANRERecName: Full=Guanine nucleotide-binding protein-like 3; AltName: Full=Nucleostemin-like protein			ENSDART00000122833	ENSGACT00000000393	ENSORLT00000020069	ENSTNIT00000010247	ENSTRUT00000013425	ENSP00000378278	ENSMUSP00000047119	ENSDARP00000109517	ENSGACP00000000393	ENSORLP00000020068	ENSTNIP00000010067	ENSTRUP00000013363	danio rerio guanine nucleotide binding 3 mrna
	N_isotig12637						ENSGACT00000020933	ENSORLT00000010498		ENSTRUT00000045865			ENSDARP00000103340	ENSGACP00000020893	ENSORLP00000010497			tetraodon nigroviridis full-length cdna
	N_isotig12725	gi|213515534|ref|NP_001134079.1|Alkylated DNA repair protein alkB homolog 4 [Salmo salar]	gi|74734701|sp|Q9NXW9.1|ALKB4_HUMANRecName: Full=Probable alpha-ketoglutarate-dependent dioxygenase ABH4; AltName: Full=Alkylated DNA repair protein alkB homolog 4	ENST00000490528	ENSMUST00000100568	ENSDART00000074073	ENSGACT00000027506	ENSORLT00000018220	ENSTNIT00000003980	ENSTRUT00000031722	ENSP00000292566	ENSMUSP00000040403	ENSDARP00000068562	ENSGACP00000027454	ENSORLP00000018219	ENSTNIP00000001167	ENSTRUP00000031599	tetraodon nigroviridis full-length cdna
	N_isotig12746	gi|47210253|emb|CAF95168.1|unnamed protein product [Tetraodon nigroviridis]											ENSDARP00000094117					tetraodon nigroviridis full-length cdna
	N_isotig12760	gi|343459157|gb|AEM37737.1|NADH dehydrogenase [Epinephelus bruneus]	gi|464254|sp|P34942.1|NDUAA_BOVINRecName: Full=NADH dehydrogenase [ubiquinone] 1 alpha subcomplex subunit 10, mitochondrial; AltName: Full=Complex I-42kD; Short=CI-42kD; AltName: Full=NADH-ubiquinone oxidoreductase 42 kDa subunit; Flags: Precursor	ENST00000422018	ENSMUST00000027478	ENSDART00000010311	ENSGACT00000011256	ENSORLT00000022787	ENSTNIT00000000174	ENSTRUT00000023769	ENSP00000383975	ENSMUSP00000027478	ENSDARP00000004708	ENSGACP00000011233	ENSORLP00000022786	ENSTNIP00000004090	ENSTRUP00000023671	epinephelus bruneus clone jkjrrc001_09-c05-t3 nadh dehydrogenase partial cds
	N_isotig12810	gi|74183541|dbj|BAE36625.1|unnamed protein product [Mus musculus]	gi|75061762|sp|Q5R889.1|SAHH3_PONABRecName: Full=Putative adenosylhomocysteinase 3; Short=AdoHcyase 3; AltName: Full=S-adenosyl-L-homocysteine hydrolase 3; AltName: Full=S-adenosylhomocysteine hydrolase-like protein 2	ENST00000446212	ENSMUST00000144864	ENSDART00000130453	ENSGACT00000015786	ENSORLT00000013544	ENSTNIT00000015298	ENSTRUT00000004603	ENSP00000405267	ENSMUSP00000132277	ENSDARP00000111142	ENSGACP00000015755	ENSORLP00000013543	ENSTNIP00000017669	ENSTRUP00000021570	gasterosteus aculeatus clone cfw168-f12 mrna sequence
	N_isotig12847	gi|49333415|gb|AAT64046.1|claudin 8d [Takifugu rubripes]					ENSGACT00000015561	ENSORLT00000004194		ENSTRUT00000038557			ENSDARP00000059483		ENSORLP00000004193	ENSTNIP00000022211	ENSTRUP00000038418	takifugu rubripes claudin 8d complete cds
	N_isotig12947	gi|317418881|emb|CBN80919.1|Eukaryotic translation initiation factor 4B [Dicentrarchus labrax]	gi|205371761|sp|P23588.2|IF4B_HUMANRecName: Full=Eukaryotic translation initiation factor 4B; Short=eIF-4B	ENST00000464704	ENSMUST00000078635	ENSDART00000128308	ENSGACT00000010649	ENSORLT00000020661	ENSTNIT00000010173		ENSP00000388806	ENSMUSP00000077705	ENSDARP00000105821	ENSGACP00000010627	ENSORLP00000020660	ENSTNIP00000009994		salmo salar clone ssal-rgf-535-163 eukaryotic translation initiation factor 4b partial cds
	N_isotig12965	gi|185134267|ref|NP_001118116.1|carbonic anhydrase-related protein [Oncorhynchus mykiss]	gi|81883216|sp|Q5PPN4.3|CAH8_RATRecName: Full=Carbonic anhydrase-related protein; Short=CARP; AltName: Full=Carbonic anhydrase VIII; Short=CA-VIII	ENST00000524872	ENSMUST00000098290	ENSDART00000057098	ENSGACT00000019722	ENSORLT00000016816	ENSTNIT00000006107	ENSTRUT00000009757	ENSP00000314407	ENSMUSP00000095891	ENSDARP00000057097	ENSGACP00000019684	ENSORLP00000016815	ENSTNIP00000005959	ENSTRUP00000009702	oncorhynchus mykiss carbonic anhydrase-related protein mrna
	N_isotig13116	gi|47211065|emb|CAF94194.1|unnamed protein product [Tetraodon nigroviridis]	gi|114034|sp|P05090.1|APOD_HUMANRecName: Full=Apolipoprotein D; Short=Apo-D; Short=ApoD; Flags: Precursor	ENST00000421243	ENSMUST00000156456	ENSDART00000084938	ENSGACT00000022501	ENSORLT00000022452	ENSTNIT00000008462	ENSTRUT00000009844	ENSP00000415235	ENSMUSP00000110885	ENSDARP00000079373	ENSGACP00000022459	ENSORLP00000022451	ENSTNIP00000008296	ENSTRUP00000009789	tetraodon nigroviridis full-length cdna
	N_isotig13410														ENSORLP00000014697
	N_isotig13450	gi|47220828|emb|CAG00035.1|unnamed protein product [Tetraodon nigroviridis]	gi|82087410|sp|Q6PUR6.1|GPN2_DANRERecName: Full=GPN-loop GTPase 2; AltName: Full=ATP-binding domain 1 family member B	ENST00000374135	ENSMUST00000030661	ENSDART00000139709	ENSGACT00000009604	ENSORLT00000005556	ENSTNIT00000012727	ENSTRUT00000034135	ENSP00000363250	ENSMUSP00000030661	ENSDARP00000115429	ENSGACP00000009584	ENSORLP00000005555	ENSTNIP00000012536	ENSTRUP00000034009	gasterosteus aculeatus clone cfw247-c08 mrna sequence
	N_isotig13596	gi|292625155|ref|XP_687560.4|PREDICTED: hypothetical protein LOC559152 [Danio rerio]	gi|32129429|sp|Q9JLH5.1|CK5P2_RATRecName: Full=CDK5 regulatory subunit-associated protein 2; AltName: Full=CDK5 activator-binding protein C48			ENSDART00000122131	ENSGACT00000021230	ENSORLT00000005562	ENSTNIT00000022170	ENSTRUT00000046814	ENSP00000358363	ENSMUSP00000095623	ENSDARP00000111102	ENSGACP00000021189	ENSORLP00000005561	ENSTNIP00000021934	ENSTRUP00000046656	danio rerio im:7136185 (im:7136185) mrna
	N_isotig13845	gi|317419076|emb|CBN81114.1|RNA polymerase II elongation factor ELL2 [Dicentrarchus labrax]	gi|341940492|sp|Q3UKU1.2|ELL2_MOUSERecName: Full=RNA polymerase II elongation factor ELL2	ENST00000413990	ENSMUST00000001583	ENSDART00000102404	ENSGACT00000011802	ENSORLT00000010843	ENSTNIT00000002799	ENSTRUT00000038482	ENSP00000237853	ENSMUSP00000001583	ENSDARP00000093185	ENSGACP00000011778	ENSORLP00000010842	ENSTNIP00000002545	ENSTRUP00000038345	gasterosteus aculeatus clone cfw229-c10 mrna sequence
	N_isotig13871	gi|317420047|emb|CBN82083.1|FAST kinase domain-containing protein 3 [Dicentrarchus labrax]	gi|145558912|sp|Q58CX2.2|FAKD3_BOVINRecName: Full=FAST kinase domain-containing protein 3	ENST00000511261	ENSMUST00000099403	ENSDART00000115337	ENSGACT00000005637	ENSORLT00000014290	ENSTNIT00000020489	ENSTRUT00000016795	ENSP00000264669	ENSMUSP00000061737	ENSDARP00000101211	ENSGACP00000005621	ENSORLP00000014289	ENSTNIP00000020258	ENSTRUP00000016722	danio rerio fast kinase domains 3 mrna
	N_isotig13896	gi|229366298|gb|ACQ58129.1|E3 ubiquitin-protein ligase RING2 [Anoplopoma fimbria]	gi|62901019|sp|Q803I4.1|RING2_DANRERecName: Full=E3 ubiquitin-protein ligase RING2; AltName: Full=RING finger protein 1B; Short=RING1b; AltName: Full=RING finger protein 2	ENST00000367510	ENSMUST00000076110	ENSDART00000017034	ENSGACT00000019316	ENSORLT00000006753	ENSTNIT00000021549	ENSTRUT00000031805	ENSP00000356480	ENSMUSP00000075476	ENSDARP00000002609	ENSGACP00000019278	ENSORLP00000006752	ENSTNIP00000021314	ENSTRUP00000031682	anoplopoma fimbria clone afim-evh-517-256 e3 ubiquitin-protein ligase ring2 complete cds
	N_isotig13952			ENST00000441308
	N_isotig13977						ENSGACT00000005317	ENSORLT00000013581										dicentrarchus labrax chromosome sequence corresponding to linkage group complete sequence
	N_isotig14061	gi|47227144|emb|CAG00506.1|unnamed protein product [Tetraodon nigroviridis]	gi|82081173|sp|Q5ZIJ0.1|BUD13_CHICKRecName: Full=BUD13 homolog				ENSGACT00000027342	ENSORLT00000007144	ENSTNIT00000013069	ENSTRUT00000043971	ENSP00000260210		ENSDARP00000065543	ENSGACP00000027290	ENSORLP00000007143	ENSTNIP00000012877	ENSTRUP00000043825	tetraodon nigroviridis full-length cdna
	N_isotig14129	gi|47228442|emb|CAG05262.1|unnamed protein product [Tetraodon nigroviridis]	gi|296453019|sp|Q8WXG8.4|S100Z_HUMANRecName: Full=Protein S100-Z; AltName: Full=S100 calcium-binding protein Z		ENSMUST00000022186	ENSDART00000056561	ENSGACT00000020835	ENSORLT00000002754	ENSTNIT00000016689	ENSTRUT00000047106	ENSP00000320430	ENSMUSP00000022186	ENSDARP00000056560	ENSGACP00000020795	ENSORLP00000002753	ENSTNIP00000016476	ENSTRUP00000046947	danio rerio s100 calcium binding protein mrna (cdna clone mgc:110464 image:7231722) complete cds
	N_isotig14154	gi|326668603|ref|XP_001922175.2|PREDICTED: MICAL-like 1 [Danio rerio]	gi|30173085|sp|Q8N3F8.2|MILK1_HUMANRecName: Full=MICAL-like protein 1; AltName: Full=Molecule interacting with Rab13; Short=MIRab13	ENST00000402631	ENSMUST00000040320	ENSDART00000113911	ENSGACT00000025365	ENSORLT00000017196	ENSTNIT00000004879	ENSTRUT00000024172	ENSP00000384608	ENSMUSP00000042053	ENSDARP00000098869	ENSGACP00000025316	ENSORLP00000017195	ENSTNIP00000004734	ENSTRUP00000024073	bos taurus mical-like 1 mrna
	N_isotig14305					ENSDART00000126161
	N_isotig14344	gi|90018234|gb|ABD83930.1|hypothetical protein [Ictalurus punctatus]											ENSDARP00000095491	ENSGACP00000009508	ENSORLP00000002008	ENSTNIP00000013306	ENSTRUP00000039654
	N_isotig14374	gi|317419960|emb|CBN81996.1|Serine/threonine-protein kinase OSR1 [Dicentrarchus labrax]	gi|73621342|sp|Q863I2.1|OXSR1_PIGRecName: Full=Serine/threonine-protein kinase OSR1; AltName: Full=Oxidative stress-responsive 1 protein	ENST00000311806	ENSMUST00000040853	ENSDART00000147004	ENSGACT00000016821	ENSORLT00000012366	ENSTNIT00000015929	ENSTRUT00000044915	ENSP00000311713	ENSMUSP00000042155	ENSDARP00000115525	ENSGACP00000016787	ENSORLP00000012367	ENSTNIP00000015722	ENSTRUP00000044764	danio rerio oxidative-stress responsive 1b mrna
	N_isotig14610	gi|317418833|emb|CBN80871.1|Phosphopantothenate--cysteine ligase [Dicentrarchus labrax]	gi|47117318|sp|Q9HAB8.2|PPCS_HUMANRecName: Full=Phosphopantothenate--cysteine ligase; AltName: Full=Phosphopantothenoylcysteine synthetase; Short=PPC synthetase	ENST00000372561	ENSMUST00000030385	ENSDART00000088800	ENSGACT00000009850	ENSORLT00000005003	ENSTNIT00000018044	ENSTRUT00000037403	ENSP00000361642	ENSMUSP00000030385	ENSDARP00000083233	ENSGACP00000009830	ENSORLP00000005002	ENSTNIP00000017820	ENSTRUP00000037268	anoplopoma fimbria clone afim-evh-524-108 phosphopantothenate--cysteine ligase complete cds
	N_isotig14633						ENSGACT00000012916
	N_isotig14663	gi|5579021|emb|CAB51367.1|cytochrome P4501B [Pleuronectes platessa]	gi|48429256|sp|Q16678.2|CP1B1_HUMANRecName: Full=Cytochrome P450 1B1; AltName: Full=CYPIB1	ENST00000407341	ENSMUST00000024894	ENSDART00000131147	ENSGACT00000003949	ENSORLT00000001046	ENSTNIT00000004611	ENSTRUT00000017470	ENSP00000384972	ENSMUSP00000024894	ENSDARP00000107132	ENSGACP00000003935	ENSORLP00000001045	ENSTNIP00000004470	ENSTRUP00000017396	pleuronectes platessa cyp1b gene for cytochrome p4501b
	N_isotig14673	gi|55669667|pdb|1RQF|AChain A, Structure Of Ck2 Beta Subunit Crystallized In The Presence Of A P21waf1 Peptide	gi|6016423|sp|Q91398.1|CSK2B_DANRERecName: Full=Casein kinase II subunit beta; Short=CK II beta	ENST00000375866	ENSMUST00000025246	ENSDART00000109258	ENSGACT00000003817	ENSORLT00000002595	ENSTNIT00000021860	ENSTRUT00000001961	ENSP00000365026	ENSMUSP00000025246	ENSDARP00000098474	ENSGACP00000003805	ENSORLP00000008637	ENSTNIP00000021625	ENSTRUP00000001953	salmo salar clone ssal-rgf-526-127 casein kinase ii subunit beta complete cds
	N_isotig14725	gi|47221009|emb|CAF98238.1|unnamed protein product [Tetraodon nigroviridis]	gi|2507144|sp|Q04205.2|TENS_CHICKRecName: Full=Tensin	ENST00000430930	ENSMUST00000068832	ENSDART00000115118	ENSGACT00000018879	ENSORLT00000002851	ENSTNIT00000011354	ENSTRUT00000035710	ENSP00000406016	ENSMUSP00000065635	ENSDARP00000123231	ENSGACP00000018841	ENSORLP00000002850	ENSTNIP00000011172	ENSTRUP00000035582	danio rerio tensin-1-like mrna
	N_isotig14732	gi|62955225|ref|NP_001017624.1|proteasome (prosome, macropain) 26S subunit, non-ATPase, 4b [Danio rerio]	gi|3914461|sp|O35226.1|PSMD4_MOUSERecName: Full=26S proteasome non-ATPase regulatory subunit 4; AltName: Full=26S proteasome regulatory subunit RPN10; AltName: Full=26S proteasome regulatory subunit S5A; AltName: Full=Multiubiquitin chain-binding protein	ENST00000476855	ENSMUST00000136868	ENSDART00000020654	ENSGACT00000016206	ENSORLT00000011955	ENSTNIT00000021746	ENSTRUT00000004885	ENSP00000357876	ENSMUSP00000113554	ENSDARP00000003398	ENSGACP00000016175	ENSORLP00000011954	ENSTNIP00000020716	ENSTRUP00000023323	salmo salar clone ssal-evf-559-251 26s proteasome non-atpase regulatory subunit 4 complete cds
	N_isotig14763	gi|47211592|emb|CAF89733.1|unnamed protein product [Tetraodon nigroviridis]	gi|148887388|sp|Q4JL91.3|IPPK_DANRERecName: Full=Inositol-pentakisphosphate 2-kinase; AltName: Full=Inositol-1,3,4,5,6-pentakisphosphate 2-kinase; AltName: Full=Ins(1,3,4,5,6)P5 2-kinase; Short=InsP5 2-kinase	ENST00000287996	ENSMUST00000166338	ENSDART00000131217	ENSGACT00000005333	ENSORLT00000024638	ENSTNIT00000005369	ENSTRUT00000024847	ENSP00000287996	ENSMUSP00000132320	ENSDARP00000113709	ENSGACP00000005318	ENSORLP00000024637	ENSTNIP00000005223	ENSTRUP00000024746	tetraodon nigroviridis full-length cdna
	N_isotig14777	gi|296863307|pdb|2KQZ|AChain A, Fragment Of Proteasome Protein	gi|82202470|sp|Q6P877.1|ADRM1_XENTRRecName: Full=Proteasomal ubiquitin receptor ADRM1	ENST00000253003	ENSMUST00000061437	ENSDART00000081433	ENSGACT00000013768	ENSORLT00000024538	ENSTNIT00000015658	ENSTRUT00000014861	ENSP00000359780	ENSMUSP00000050076	ENSDARP00000108594	ENSGACP00000013743	ENSORLP00000024541	ENSTNIP00000015452	ENSTRUP00000014793	salmo salar clone ssal-rgh-501-324 adrm1 complete cds
	N_isotig14812	gi|213511488|ref|NP_001133325.1|Interferon regulatory factor 2-binding protein 2-A [Salmo salar]	gi|82188161|sp|Q7T2G1.1|I2B2B_DANRERecName: Full=Interferon regulatory factor 2-binding protein 2-B; Short=IRF-2-binding protein 2-B; Short=IRF-2BP2-B			ENSDART00000003425	ENSGACT00000026099	ENSORLT00000001480	ENSTNIT00000019990	ENSTRUT00000005792	ENSP00000355568	ENSMUSP00000062753	ENSDARP00000023325	ENSGACP00000026048	ENSORLP00000001479	ENSTNIP00000019760	ENSTRUP00000005757	salmo salar interferon regulatory factor 2-binding protein 2-a mrna
	N_isotig14859					ENSDART00000003940												salmo salar clone ssal-rgf-531-270 ras-related protein rab-2a complete cds
	N_isotig14905	gi|317419587|emb|CBN81624.1|Mitochondrial import inner membrane translocase subunit Tim23 [Dicentrarchus labrax]	gi|50402181|sp|Q7T2P6.1|TIM23_DANRERecName: Full=Mitochondrial import inner membrane translocase subunit Tim23	ENST00000429265	ENSMUST00000163379	ENSDART00000105523	ENSGACT00000004205		ENSTNIT00000011634	ENSTRUT00000046372	ENSP00000260867	ENSMUSP00000013845	ENSDARP00000096296	ENSGACP00000004191		ENSTNIP00000011452	ENSTRUP00000046217	gasterosteus aculeatus clone cgx40-e05 mrna sequence
	N_isotig15090	gi|47230557|emb|CAF99750.1|unnamed protein product [Tetraodon nigroviridis]	gi|48427855|sp|Q63772.1|GAS6_RATRecName: Full=Growth arrest-specific protein 6; Short=GAS-6; AltName: Full=AXL receptor tyrosine kinase ligand; AltName: Full=Growth-potentiating factor; Short=GPF; Flags: Precursor	ENST00000472684	ENSMUST00000033828	ENSDART00000010092	ENSGACT00000020239	ENSORLT00000005988	ENSTNIT00000012512	ENSTRUT00000044268	ENSP00000331831	ENSMUSP00000033828	ENSDARP00000018668	ENSGACP00000020200	ENSORLP00000005987	ENSTNIP00000012321	ENSTRUP00000044120	epinephelus coioides growth arrest-specific 6-like complete sequence
	N_isotig15127	gi|47204588|emb|CAF91747.1|unnamed protein product [Tetraodon nigroviridis]	gi|75041232|sp|Q5R6C0.1|CC50A_PONABRecName: Full=Cell cycle control protein 50A; AltName: Full=Transmembrane protein 30A	ENST00000355702	ENSMUST00000042975	ENSDART00000076265	ENSGACT00000012877	ENSORLT00000015830	ENSTNIT00000020624	ENSTRUT00000031643	ENSP00000230461	ENSMUSP00000114042	ENSDARP00000070742	ENSGACP00000012853	ENSORLP00000015829	ENSTNIP00000020392	ENSTRUP00000031520	danio rerio zgc:91908 (zgc:91908) mrna
	N_isotig15155	gi|131889958|ref|NP_001076558.1|fatty acyl-CoA reductase 1 [Danio rerio]	gi|82082847|sp|Q5ZM72.1|FACR1_CHICKRecName: Full=Fatty acyl-CoA reductase 1; AltName: Full=Male sterility domain-containing protein 2	ENST00000532502	ENSMUST00000033018	ENSDART00000103440	ENSGACT00000026435	ENSORLT00000020027	ENSTNIT00000014546	ENSTRUT00000041610	ENSP00000434624	ENSMUSP00000033018	ENSDARP00000094216	ENSGACP00000026384	ENSORLP00000020026	ENSTNIP00000014348	ENSTRUP00000041466	danio rerio si:dkey- (si:dkey- ) mrna
	N_isotig15236	gi|26338415|dbj|BAC25103.1|unnamed protein product [Mus musculus]	gi|74759007|sp|Q7L523.1|RRAGA_HUMANRecName: Full=Ras-related GTP-binding protein A; Short=Rag A; Short=RagA; AltName: Full=Adenovirus E3 14.7 kDa-interacting protein 1; AltName: Full=FIP-1	ENST00000414239	ENSMUST00000091064	ENSDART00000057449	ENSGACT00000026935	ENSORLT00000011637	ENSTNIT00000014969	ENSTRUT00000035385	ENSP00000410630	ENSMUSP00000088591	ENSDARP00000057448	ENSGACP00000026883	ENSORLP00000011636	ENSTNIP00000014769	ENSTRUP00000035257	anoplopoma fimbria clone afim-evh-529-226 ras-related gtp-binding protein a complete cds
	N_isotig15302						ENSGACT00000009461
	N_isotig15765	gi|46309525|ref|NP_996964.1|kelch-like protein 21 [Danio rerio]	gi|82185952|sp|Q6NYM1.1|KLH21_DANRERecName: Full=Kelch-like protein 21	ENST00000505933	ENSMUST00000097773	ENSDART00000140335	ENSGACT00000014828	ENSORLT00000024105	ENSTNIT00000015624	ENSTRUT00000022526	ENSP00000366886	ENSMUSP00000095380	ENSDARP00000115156	ENSGACP00000014800	ENSORLP00000024104	ENSTNIP00000015418	ENSTRUP00000022433	danio rerio kelch-like 21 mrna (cdna clone mgc:175048 image:6805377) complete cds
	N_isotig15810	gi|47211213|emb|CAF90170.1|unnamed protein product [Tetraodon nigroviridis]	gi|75041081|sp|Q5R595.1|TDIF1_PONABRecName: Full=Deoxynucleotidyltransferase terminal-interacting protein 1; AltName: Full=Terminal deoxynucleotidyltransferase-interacting factor 1; Short=TdIF1; Short=TdT-interacting factor 1			ENSDART00000083679	ENSGACT00000004359	ENSORLT00000011646	ENSTNIT00000005712	ENSTRUT00000001759	ENSP00000361705	ENSMUSP00000104950	ENSDARP00000078114	ENSGACP00000004345	ENSORLP00000011645	ENSTNIP00000005564	ENSTRUP00000001751	tetraodon nigroviridis full-length cdna
	N_isotig15864					ENSDART00000141577												zebrafish dna sequence from clone dkey-30i6 in linkage group complete sequence
	N_isotig15916	gi|326673938|ref|XP_001343014.4|PREDICTED: septin-4 [Danio rerio]	gi|6685760|sp|Q99719.1|SEPT5_HUMANRecName: Full=Septin-5; AltName: Full=Cell division control-related protein 1; Short=CDCrel-1; AltName: Full=Peanut-like protein 1	ENST00000431044	ENSMUST00000096206	ENSDART00000006971	ENSGACT00000011629	ENSORLT00000009841	ENSTNIT00000008705	ENSTRUT00000040348	ENSP00000376801	ENSMUSP00000093920	ENSDARP00000089876	ENSGACP00000011606	ENSORLP00000009840	ENSTNIP00000008537	ENSTRUP00000040206	gasterosteus aculeatus clone cgx74-h03 mrna sequence
	N_isotig16149	gi|57526726|ref|NP_998192.1|hypothetical protein LOC406300 [Danio rerio]	gi|20455358|sp|Q9DCL2.1|FA96A_MOUSERecName: Full=MIP18 family protein FAM96A	ENST00000300030	ENSMUST00000034945		ENSGACT00000010680	ENSORLT00000023894	ENSTNIT00000004704	ENSTRUT00000037005	ENSP00000300030	ENSMUSP00000034945	ENSDARP00000107862	ENSGACP00000010658	ENSORLP00000023893	ENSTNIP00000004563	ENSTRUP00000036873	danio rerio zgc:73185 (zgc:73185) mrna
	N_isotig16164	gi|326674434|ref|XP_003200132.1|PREDICTED: t-lymphoma invasion and metastasis-inducing protein 1-like [Danio rerio]	gi|152031709|sp|Q13009.2|TIAM1_HUMANRecName: Full=T-lymphoma invasion and metastasis-inducing protein 1; Short=TIAM-1	ENST00000399841	ENSMUST00000164263	ENSDART00000089694	ENSGACT00000015555	ENSORLT00000004236	ENSTNIT00000022447	ENSTRUT00000038567	ENSP00000441570	ENSMUSP00000126020	ENSDARP00000084127	ENSGACP00000015524	ENSORLP00000004235	ENSTNIP00000022209	ENSTRUP00000038427	danio rerio t-lymphoma invasion and metastasis-inducing protein 1-like mrna
	N_isotig16304	gi|224587197|gb|ACN58620.1|Iron-responsive element-binding protein 2 [Salmo salar]	gi|60392492|sp|Q62751.2|IREB2_RATRecName: Full=Iron-responsive element-binding protein 2; Short=IRE-BP 2; AltName: Full=Iron regulatory protein 2; Short=IRP2	ENST00000541043		ENSDART00000135808	ENSGACT00000009785	ENSORLT00000002418	ENSTNIT00000008128	ENSTRUT00000040803	ENSP00000258886	ENSMUSP00000034843	ENSDARP00000117448	ENSGACP00000009765	ENSORLP00000002417	ENSTNIP00000007967	ENSTRUP00000040661	salmo salar clone ssal-rgf-509-200 iron-responsive element-binding protein 2 partial cds
	N_isotig16396	gi|317418782|emb|CBN80820.1|Slowmo homolog 2 [Dicentrarchus labrax]	gi|26392626|sp|Q9Y3B1.2|SLMO2_HUMANRecName: Full=Protein slowmo homolog 2	ENST00000355937	ENSMUST00000016401	ENSDART00000008243	ENSGACT00000008415	ENSORLT00000007112	ENSTNIT00000010025	ENSTRUT00000033979	ENSP00000348206	ENSMUSP00000016401	ENSDARP00000105273	ENSGACP00000008396	ENSORLP00000007111	ENSTNIP00000009847	ENSTRUP00000033853	danio rerio slowmo homolog 2 mrna
	N_isotig16442	gi|47224883|emb|CAG06453.1|unnamed protein product [Tetraodon nigroviridis]	gi|68565932|sp|Q9CR24.1|NUDT8_MOUSERecName: Full=Nucleoside diphosphate-linked moiety X motif 8, mitochondrial; Short=Nudix motif 8; Flags: Precursor	ENST00000376693	ENSMUST00000155405	ENSDART00000015634	ENSGACT00000007899	ENSORLT00000019640	ENSTNIT00000017582	ENSTRUT00000020755	ENSP00000365883	ENSMUSP00000119218	ENSDARP00000007179	ENSGACP00000007880	ENSORLP00000019639	ENSTNIP00000017364	ENSTRUP00000020670	tetraodon nigroviridis full-length cdna
	N_isotig16642	gi|47209570|emb|CAG06242.1|unnamed protein product [Tetraodon nigroviridis]	gi|2492903|sp|Q92108.1|ANXA1_CHICKRecName: Full=Annexin A1; AltName: Full=Annexin I; AltName: Full=Annexin-1; AltName: Full=Calpactin II; AltName: Full=Calpactin-2; AltName: Full=Chromobindin-9; AltName: Full=Lipocortin I; AltName: Full=Phospholipase A2 inhibitory protein; AltName: Full=p35				ENSGACT00000023840	ENSORLT00000017020	ENSTNIT00000008072	ENSTRUT00000029977	ENSP00000442864	ENSMUSP00000066035	ENSDARP00000120474	ENSGACP00000023793	ENSORLP00000017019	ENSTNIP00000007911	ENSTRUP00000029860	tetraodon nigroviridis full-length cdna
	N_isotig16653	gi|225708344|gb|ACO10018.1|Cathepsin Z precursor [Osmerus mordax]	gi|145559450|sp|P05689.2|CATZ_BOVINRecName: Full=Cathepsin Z; Flags: Precursor	ENST00000217131	ENSMUST00000166271	ENSDART00000074189	ENSGACT00000021982	ENSORLT00000004780	ENSTNIT00000010055	ENSTRUT00000033817	ENSP00000217131	ENSMUSP00000130519	ENSDARP00000068678	ENSGACP00000021941	ENSORLP00000004779	ENSTNIP00000009877	ENSTRUP00000033691	paralichthys olivaceus cathepsin z cysteine protease complete cds
	N_isotig16717	gi|213515102|ref|NP_001133884.1|Ras-related protein Rab-11B [Salmo salar]	gi|131849|sp|P22129.1|RB11B_DISOMRecName: Full=Ras-related protein Rab-11B; AltName: Full=ORA3; Flags: Precursor	ENST00000328024	ENSMUST00000057373	ENSDART00000133793	ENSGACT00000017634	ENSORLT00000019149	ENSTNIT00000016376	ENSTRUT00000046937	ENSP00000333547	ENSMUSP00000110021	ENSDARP00000111631	ENSGACP00000020431	ENSORLP00000019148	ENSTNIP00000016165	ENSTRUP00000046779	epinephelus coioides rab11b protein partial cds
	N_isotig16844					ENSDART00000145719	ENSGACT00000013691	ENSORLT00000022875	ENSTNIT00000000625	ENSTRUT00000011061			ENSDARP00000117802	ENSGACP00000013666	ENSORLP00000022874		ENSTRUP00000011002	tetraodon nigroviridis full-length cdna
	N_isotig16882	gi|318037357|ref|NP_001188118.1|chloride intracellular channel protein 4 [Ictalurus punctatus]	gi|85681058|sp|O15247.3|CLIC2_HUMANRecName: Full=Chloride intracellular channel protein 2; AltName: Full=XAP121	ENST00000544153	ENSMUST00000164586	ENSDART00000065819	ENSGACT00000023183	ENSORLT00000013178	ENSTNIT00000005606	ENSTRUT00000002066	ENSP00000358460	ENSMUSP00000024755	ENSDARP00000065818	ENSGACP00000023139	ENSORLP00000013177	ENSTNIP00000005460	ENSTRUP00000002057	esox lucius clone eluc-evq-506-305 chloride intracellular channel protein 4 complete cds
	N_isotig16927	gi|134085385|ref|NP_001013281.2|guanine nucleotide binding protein, alpha 13 [Danio rerio]	gi|38258936|sp|Q14344.2|GNA13_HUMANRecName: Full=Guanine nucleotide-binding protein subunit alpha-13; Short=G alpha-13; Short=G-protein subunit alpha-13	ENST00000541118	ENSMUST00000020930	ENSDART00000028883	ENSGACT00000004271	ENSORLT00000023491	ENSTNIT00000017698	ENSTRUT00000046339	ENSP00000439647	ENSMUSP00000020930	ENSDARP00000036006	ENSGACP00000004257	ENSORLP00000023490	ENSTNIP00000017478	ENSTRUP00000028944	Xenopus (Silurana) tropicalis hypothetical protein LOC100145489 (LOC100145489), mRNA
	N_isotig16949	gi|90075602|dbj|BAE87481.1|unnamed protein product [Macaca fascicularis]	gi|82245348|sp|Q90965.1|RAB2A_CHICKRecName: Full=Ras-related protein Rab-2A	ENST00000543829	ENSMUST00000100631	ENSDART00000003940	ENSGACT00000019713	ENSORLT00000016848	ENSTNIT00000006207	ENSTRUT00000007910	ENSP00000431589	ENSMUSP00000130940	ENSDARP00000003571	ENSGACP00000019675	ENSORLP00000016847	ENSTNIP00000006059	ENSTRUP00000007863	danio rerio member ras oncogene family mrna
	N_isotig16990	gi|342304838|dbj|BAK55646.1|cathepsin A [Oplegnathus fasciatus]	gi|115311967|sp|Q3MI05.1|PPGB_BOVINRecName: Full=Lysosomal protective protein; AltName: Full=Cathepsin A; Contains: RecName: Full=Lysosomal protective protein 32 kDa chain; Contains: RecName: Full=Lysosomal protective protein 20 kDa chain; Flags: Precursor	ENST00000372459	ENSMUST00000017904	ENSDART00000123867	ENSGACT00000004262	ENSORLT00000011757	ENSTNIT00000005706	ENSTRUT00000001571	ENSP00000361537	ENSMUSP00000017904	ENSDARP00000106788	ENSGACP00000004248	ENSORLP00000011756	ENSTNIP00000005558	ENSTRUP00000001563	oplegnathus fasciatus cts-a mrna for cathepsin complete cds
	N_isotig17009		gi|82225863|sp|Q4V7U1.1|VMA21_XENLARecName: Full=Vacuolar ATPase assembly integral membrane protein VMA21	ENST00000477649	ENSMUST00000138979	ENSDART00000142112	ENSGACT00000024233			ENSTRUT00000018732	ENSP00000359386	ENSMUSP00000110224	ENSDARP00000117667	ENSGACP00000024185			ENSTRUP00000018656	tetraodon nigroviridis full-length cdna
	N_isotig17213					ENSDART00000044235	ENSGACT00000010243			ENSTRUT00000026539
	N_isotig17256	gi|47230685|emb|CAF99878.1|unnamed protein product [Tetraodon nigroviridis]	gi|91207949|sp|Q9GL21.2|UACA_CANFARecName: Full=Uveal autoantigen with coiled-coil domains and ankyrin repeats			ENSDART00000074729	ENSGACT00000022379	ENSORLT00000002484	ENSTNIT00000003692	ENSTRUT00000043232	ENSP00000369319	ENSMUSP00000060251	ENSDARP00000069215	ENSGACP00000022337	ENSORLP00000002483	ENSTNIP00000001443	ENSTRUP00000043087
	N_isotig17418	gi|47217837|emb|CAG07251.1|unnamed protein product [Tetraodon nigroviridis]	gi|57013084|sp|Q8K4L3.1|SVIL_MOUSERecName: Full=Supervillin; AltName: Full=Archvillin; AltName: Full=p205/p250		ENSMUST00000025079	ENSDART00000055604	ENSGACT00000012567	ENSORLT00000003531	ENSTNIT00000018219	ENSTRUT00000042606	ENSP00000440343	ENSMUSP00000025079	ENSDARP00000055603	ENSGACP00000012543	ENSORLP00000003530	ENSTNIP00000017995	ENSTRUP00000042462	danio rerio si:dkeyp- (si:dkeyp- ) mrna
	N_isotig17524	gi|326673500|ref|XP_003199901.1|PREDICTED: retrotransposable element Tf2 155 kDa protein type 1-like [Danio rerio]							ENSTNIT00000003549				ENSDARP00000109033		ENSORLP00000004042			zebrafish dna sequence from clone ch73-313j20 in linkage group complete sequence
	N_isotig17723	gi|162287320|ref|NP_001104637.1|hypothetical protein LOC562552 [Danio rerio]	gi|3023716|sp|O08911.1|MK12_MOUSERecName: Full=Mitogen-activated protein kinase 12; Short=MAP kinase 12; Short=MAPK 12; AltName: Full=Extracellular signal-regulated kinase 6; Short=ERK-6; AltName: Full=Mitogen-activated protein kinase p38 gamma; Short=MAP kinase p38 gamma; AltName: Full=Stress-activated protein kinase 3	ENST00000373770	ENSMUST00000088827	ENSDART00000048073	ENSGACT00000004973	ENSORLT00000023484	ENSTNIT00000001777	ENSTRUT00000022041	ENSP00000404167	ENSMUSP00000086207	ENSDARP00000048072	ENSGACP00000004959	ENSORLP00000023483	ENSTNIP00000004469	ENSTRUP00000041577	gasterosteus aculeatus clone cfw99-f12 mrna sequence
	N_isotig17943	gi|47211203|emb|CAF90160.1|unnamed protein product [Tetraodon nigroviridis]	gi|1709662|sp|P55058.1|PLTP_HUMANRecName: Full=Phospholipid transfer protein; AltName: Full=Lipid transfer protein II; Flags: Precursor			ENSDART00000051901	ENSGACT00000004169	ENSORLT00000016448	ENSTNIT00000005703	ENSTRUT00000007405	ENSP00000440296	ENSMUSP00000061519	ENSDARP00000051900	ENSGACP00000004155	ENSORLP00000016447	ENSTNIP00000005555	ENSTRUP00000007360	gasterosteus aculeatus clone cnb40-b02 mrna sequence
	N_isotig18016					ENSDART00000059956												gasterosteus aculeatus clone ch213- complete sequence
	N_isotig18066	gi|148682352|gb|EDL14299.1|COP9 (constitutive photomorphogenic) homolog, subunit 5 (Arabidopsis thaliana), isoform CRA_b [Mus musculus]	gi|55976434|sp|Q6P635.1|CSN5_XENTRRecName: Full=COP9 signalosome complex subunit 5; Short=Signalosome subunit 5	ENST00000523890	ENSMUST00000027050	ENSDART00000080332	ENSGACT00000003816	ENSORLT00000010537	ENSTNIT00000013198	ENSTRUT00000023818	ENSP00000350512	ENSMUSP00000027050	ENSDARP00000074782	ENSGACP00000003803	ENSORLP00000010536	ENSTNIP00000013006	ENSTRUP00000023720	tetraodon nigroviridis full-length cdna
	N_isotig18105	gi|55926115|ref|NP_571639.1|amyloid beta A4 protein [Danio rerio]	gi|33112219|sp|O93279.1|A4_TAKRURecName: Full=Amyloid beta A4 protein; AltName: Full=ABPP; Short=APP; AltName: Full=Alzheimer disease amyloid A4 protein homolog; Contains: RecName: Full=Beta-amyloid protein; AltName: Full=A-beta; AltName: Full=Beta-APP; Flags: Precursor	ENST00000440126	ENSMUST00000168608	ENSDART00000077908	ENSGACT00000019933	ENSORLT00000006334	ENSTNIT00000017781	ENSTRUT00000026474	ENSP00000387483	ENSMUSP00000129332	ENSDARP00000072374	ENSGACP00000019895	ENSORLP00000006333	ENSTNIP00000017561	ENSTRUP00000026368	af018165tetraodon fluviatilis amyloid precursor protein complete cds
	N_isotig18115	gi|317418778|emb|CBN80816.1|Protein shisa-4 [Dicentrarchus labrax]	gi|81899557|sp|Q8CA71.1|SHSA4_MOUSERecName: Full=Protein shisa-4; AltName: Full=Transmembrane protein 58; Flags: Precursor			ENSDART00000006038	ENSGACT00000008253	ENSORLT00000007255	ENSTNIT00000010021	ENSTRUT00000032809	ENSP00000355064	ENSMUSP00000046033	ENSDARP00000010985	ENSGACP00000008234	ENSORLP00000007254	ENSTNIP00000009843	ENSTRUP00000032686	dicentrarchus labrax chromosome sequence corresponding to linkage group top complete sequence
	N_isotig18183						ENSGACT00000020289	ENSORLT00000018294										gasterosteus aculeatus clone cnb292-h12 mrna sequence
	N_isotig18189	gi|226693374|ref|NP_033956.2|RB1-inducible coiled-coil protein 1 [Mus musculus]	gi|341942163|sp|Q9ESK9.3|RBCC1_MOUSERecName: Full=RB1-inducible coiled-coil protein 1; AltName: Full=Coiled-coil-forming protein 1; AltName: Full=LaXp180	ENST00000539297	ENSMUST00000167867	ENSDART00000113014	ENSGACT00000023761	ENSORLT00000021893	ENSTNIT00000011522	ENSTRUT00000014020	ENSP00000445960	ENSMUSP00000126269	ENSDARP00000097746	ENSGACP00000023715	ENSORLP00000021892	ENSTNIP00000011340	ENSTRUP00000013956	danio rerio rb1-inducible coiled-coil protein 1-like miscrna
	N_isotig18598	gi|229366988|gb|ACQ58474.1|15-hydroxyprostaglandin dehydrogenase [Anoplopoma fimbria]	gi|129889|sp|P15428.1|PGDH_HUMANRecName: Full=15-hydroxyprostaglandin dehydrogenase [NAD+]; Short=15-PGDH; AltName: Full=Prostaglandin dehydrogenase 1		ENSMUST00000034026	ENSDART00000018533	ENSGACT00000021829	ENSORLT00000023971	ENSTNIT00000017336	ENSTRUT00000025332	ENSP00000296522	ENSMUSP00000034026	ENSDARP00000015036	ENSGACP00000021787	ENSORLP00000000967	ENSTNIP00000017120	ENSTRUP00000025229	anoplopoma fimbria clone afim-evh-016-159 15-hydroxyprostaglandin dehydrogenase complete cds
	N_isotig18610	gi|225707940|gb|ACO09816.1|Bactericidal permeability-increasing protein precursor [Osmerus mordax]	gi|108935826|sp|P17453.2|BPI_BOVINRecName: Full=Bactericidal permeability-increasing protein; Short=BPI; Flags: Precursor				ENSGACT00000014210	ENSORLT00000014351	ENSTNIT00000010330	ENSTRUT00000039112	ENSP00000441450	ENSMUSP00000016168	ENSDARP00000110264	ENSGACP00000014185	ENSORLP00000014350	ENSTNIP00000010150	ENSTRUP00000038972	paralichthys olivaceus lipopolysaccharide-binding protein bactericidal permeability-increasing protein complete cds
	N_isotig18666	gi|55962227|emb|CAI11874.1|novel protein similar to vertebrate protein kinase C, theta (PRKCQ) [Danio rerio]	gi|400136|sp|Q02111.1|KPCT_MOUSERecName: Full=Protein kinase C theta type; AltName: Full=nPKC-theta	ENST00000397176	ENSMUST00000028118	ENSDART00000123680	ENSGACT00000026602	ENSORLT00000021144	ENSTNIT00000015823	ENSTRUT00000030321	ENSP00000380361	ENSMUSP00000028118	ENSDARP00000108813	ENSGACP00000026551	ENSORLP00000021143	ENSTNIP00000015616	ENSTRUP00000030204	danio rerio protein kinase theta mrna
	N_isotig18807	gi|47196062|emb|CAF89344.1|unnamed protein product [Tetraodon nigroviridis]	gi|82184989|sp|Q6IQE9.1|ALKB6_DANRERecName: Full=Probable alpha-ketoglutarate-dependent dioxygenase ABH6; AltName: Full=Alkylated DNA repair protein alkB homolog 6			ENSDART00000111414	ENSGACT00000003474	ENSORLT00000018927	ENSTNIT00000005136	ENSTRUT00000032429	ENSP00000392847	ENSMUSP00000051515	ENSDARP00000098832	ENSGACP00000003462	ENSORLP00000018926	ENSTNIP00000004990	ENSTRUP00000032304	tetraodon nigroviridis full-length cdna
	N_isotig18817	gi|47213358|emb|CAF92981.1|unnamed protein product [Tetraodon nigroviridis]	gi|20531999|sp|Q96Q27.1|ASB2_HUMANRecName: Full=Ankyrin repeat and SOCS box protein 2; Short=ASB-2	ENST00000543546		ENSDART00000148361	ENSGACT00000018052	ENSORLT00000022779	ENSTNIT00000007627	ENSTRUT00000041335	ENSP00000439610	ENSMUSP00000117595	ENSDARP00000117664	ENSGACP00000018017	ENSORLP00000022778	ENSTNIP00000007468	ENSTRUP00000041191	danio rerio ankyrin repeat and socs box-containing 2a mrna
	N_isotig18902					ENSDART00000083407												zebrafish dna sequence from clone ch211-114b16 in linkage group complete sequence
	N_isotig18903	gi|47229163|emb|CAG03915.1|unnamed protein product [Tetraodon nigroviridis]	gi|229463022|sp|Q8VCL5.3|S17A9_MOUSERecName: Full=Solute carrier family 17 member 9						ENSTNIT00000015665	ENSTRUT00000010913	ENSP00000359374	ENSMUSP00000091771	ENSDARP00000034763	ENSGACP00000003446	ENSORLP00000012256	ENSTNIP00000015459	ENSTRUP00000010854
	N_isotig18938	gi|157278419|ref|NP_001098312.1|CMP-sialic acid transporter [Oryzias latipes]	gi|2499226|sp|P78382.1|S35A1_HUMANRecName: Full=CMP-sialic acid transporter; Short=CMP-SA-Tr; Short=CMP-Sia-Tr; AltName: Full=Solute carrier family 35 member A1	ENST00000544441	ENSMUST00000029970	ENSDART00000058777	ENSGACT00000010895	ENSORLT00000014270	ENSTNIT00000019733	ENSTRUT00000045743	ENSP00000358565	ENSMUSP00000029970	ENSDARP00000058776	ENSGACP00000010872	ENSORLP00000014269	ENSTNIP00000019503	ENSTRUP00000045589	oryzias latipes cmp-sialic acid transporter mrna
	N_isotig18963	gi|47217639|emb|CAG03036.1|unnamed protein product [Tetraodon nigroviridis]	gi|74841916|sp|Q86FQ0.1|ACTP1_SAGRORecName: Full=Cytolysin Src-1; AltName: Full=Src I; Flags: Precursor				ENSGACT00000003051	ENSORLT00000017575	ENSTNIT00000015021				ENSDARP00000106897	ENSGACP00000011252	ENSORLP00000017574	ENSTNIP00000014820		tetraodon nigroviridis full-length cdna
	N_isotig18976	gi|47209626|emb|CAF96154.1|unnamed protein product [Tetraodon nigroviridis]	gi|209572768|sp|Q13643.4|FHL3_HUMANRecName: Full=Four and a half LIM domains protein 3; Short=FHL-3; AltName: Full=Skeletal muscle LIM-protein 2; Short=SLIM-2	ENST00000477194	ENSMUST00000008280	ENSDART00000050173	ENSGACT00000018122	ENSORLT00000018392	ENSTNIT00000009781	ENSTRUT00000023945	ENSP00000362107	ENSMUSP00000040150	ENSDARP00000050172	ENSGACP00000018087	ENSORLP00000018391	ENSTNIP00000009606	ENSTRUP00000023847	salmo salar four and a half lim domains 3 mrna
	N_isotig19147			ENST00000485280		ENSDART00000134856	ENSGACT00000012773	ENSORLT00000021125	ENSTNIT00000014245	ENSTRUT00000035636	ENSP00000418283	ENSMUSP00000092658	ENSDARP00000022120	ENSGACP00000012749	ENSORLP00000001669	ENSTNIP00000014049	ENSTRUP00000035508	dicentrarchus labrax chromosome sequence corresponding to linkage group top complete sequence
	N_isotig19165	gi|225706458|gb|ACO09075.1|COP9 signalosome complex subunit 4 [Osmerus mordax]	gi|55976582|sp|Q9BT78.1|CSN4_HUMANRecName: Full=COP9 signalosome complex subunit 4; Short=SGN4; Short=Signalosome subunit 4; AltName: Full=JAB1-containing signalosome subunit 4	ENST00000511653	ENSMUST00000147729	ENSDART00000064215	ENSGACT00000020762	ENSORLT00000002398	ENSTNIT00000016703	ENSTRUT00000047317	ENSP00000424655	ENSMUSP00000048416	ENSDARP00000064214	ENSGACP00000020723	ENSORLP00000002397	ENSTNIP00000016490	ENSTRUP00000047158	gasterosteus aculeatus clone cfw178-f07 mrna sequence
	N_isotig19350	gi|161963242|dbj|BAF95184.1|lipoprotein lipase [Thunnus orientalis]	gi|126312|sp|P11153.1|LIPL_CAVPORecName: Full=Lipoprotein lipase; Short=LPL; Flags: Precursor	ENST00000538071	ENSMUST00000071832	ENSDART00000124868	ENSGACT00000015072	ENSORLT00000021264	ENSTNIT00000018768	ENSTRUT00000005967	ENSP00000439407	ENSMUSP00000132259	ENSDARP00000109101	ENSGACP00000015044	ENSORLP00000021274	ENSTNIP00000018541	ENSTRUP00000005931	dicentrarchus labrax mrna for lipoprotein lipase (lpl gene)
	N_isotig19399	gi|266635071|gb|ACY78226.1|calpain-3 [Hippoglossus hippoglossus]	gi|341940304|sp|Q64691.2|CAN3_MOUSERecName: Full=Calpain-3; AltName: Full=Calcium-activated neutral proteinase 3; Short=CANP 3; AltName: Full=Calpain L3; AltName: Full=Calpain p94; AltName: Full=Muscle-specific calcium-activated neutral protease 3	ENST00000337522	ENSMUST00000169166	ENSDART00000148667	ENSGACT00000013013	ENSORLT00000015526	ENSTNIT00000006416	ENSTRUT00000046408	ENSP00000350181	ENSMUSP00000106347	ENSDARP00000123897	ENSGACP00000012988	ENSORLP00000015525	ENSTNIP00000006267	ENSTRUP00000046252	hippoglossus hippoglossus calpain-3 complete cds
	N_isotig19407												ENSDARP00000091926	ENSGACP00000001795		ENSTNIP00000014125	ENSTRUP00000002756
	N_isotig19476	gi|122114616|ref|NP_001073628.1|homeodomain interacting protein kinase 3-like [Danio rerio]	gi|61213741|sp|Q9H422.1|HIPK3_HUMANRecName: Full=Homeodomain-interacting protein kinase 3; AltName: Full=Androgen receptor-interacting nuclear protein kinase; Short=ANPK; AltName: Full=Fas-interacting serine/threonine-protein kinase; Short=FIST; AltName: Full=Homolog of protein kinase YAK1	ENST00000456517	ENSMUST00000111125	ENSDART00000089303	ENSGACT00000021146	ENSORLT00000012218	ENSTNIT00000022694	ENSTRUT00000010103	ENSP00000398241	ENSMUSP00000106754	ENSDARP00000083736	ENSGACP00000021106	ENSORLP00000012217	ENSTNIP00000022455	ENSTRUP00000010047	sparus aurata clone contig00109 genomic sequence
	N_isotig19685	gi|47210018|emb|CAF94412.1|unnamed protein product [Tetraodon nigroviridis]	gi|82190150|sp|O57607.1|K1C18_ONCMYRecName: Full=Keratin, type I cytoskeletal 18; AltName: Full=Cytokeratin-18; Short=CK-18; AltName: Full=Keratin-18; Short=K18; AltName: Full=Simple type I keratin	ENST00000455635	ENSMUST00000007273	ENSDART00000142595	ENSGACT00000005199	ENSORLT00000001841	ENSTNIT00000008609	ENSTRUT00000036489	ENSP00000167588	ENSMUSP00000007317	ENSDARP00000110768	ENSGACP00000005184	ENSORLP00000001840	ENSTNIP00000008442	ENSTRUP00000036357	gasterosteus aculeatus clone cnb128-b04 mrna sequence
	N_isotig19719	gi|73982491|ref|XP_861755.1|PREDICTED: similar to diacylglycerol kinase, zeta 104kDa isoform 2 isoform 4 [Canis familiaris]	gi|341940438|sp|Q80UP3.2|DGKZ_MOUSERecName: Full=Diacylglycerol kinase zeta; Short=DAG kinase zeta; AltName: Full=Diglyceride kinase zeta; Short=DGK-zeta	ENST00000318201	ENSMUST00000111303	ENSDART00000093009	ENSGACT00000020277	ENSORLT00000021009	ENSTNIT00000017710	ENSTRUT00000007298	ENSP00000412178	ENSMUSP00000106934	ENSDARP00000098240	ENSGACP00000026537	ENSORLP00000021008	ENSTNIP00000015620	ENSTRUP00000007251	danio rerio diacylglycerol zeta-like mrna
	N_isotig19749	gi|317418801|emb|CBN80839.1|Sterol O-acyltransferase 2 [Dicentrarchus labrax]	gi|81865442|sp|Q7TQM4.1|SOAT2_RATRecName: Full=Sterol O-acyltransferase 2; AltName: Full=Acyl-coenzyme A:cholesterol acyltransferase 2; Short=ACAT-2; AltName: Full=Cholesterol acyltransferase 2	ENST00000542365	ENSMUST00000160465	ENSDART00000126851	ENSGACT00000008788	ENSORLT00000006590	ENSTNIT00000010042	ENSTRUT00000037059	ENSP00000442503	ENSMUSP00000023806	ENSDARP00000107519	ENSGACP00000008769	ENSORLP00000006589	ENSTNIP00000009864	ENSTRUP00000036927	danio rerio hypothetical loc564868 mrna
	N_isotig19849															ENSTNIP00000002306
	N_isotig19857	gi|47214134|emb|CAG01392.1|unnamed protein product [Tetraodon nigroviridis]					ENSGACT00000018331	ENSORLT00000020113	ENSTNIT00000013767		ENSP00000371079	ENSMUSP00000108154	ENSDARP00000108902	ENSGACP00000018296	ENSORLP00000020112	ENSTNIP00000013573	ENSTRUP00000027990	gasterosteus aculeatus clone cfw236-h09 mrna sequence
	N_isotig19865	gi|323649958|gb|ADX97065.1|amine sulfotransferase [Perca flavescens]		ENST00000376700	ENSMUST00000146007	ENSDART00000020851	ENSGACT00000005901			ENSTRUT00000044367	ENSP00000365890	ENSMUSP00000000755	ENSDARP00000002292	ENSGACP00000005884	ENSORLP00000007258	ENSTNIP00000010053	ENSTRUP00000044108	anoplopoma fimbria clone afim-evh-516-360 amine sulfotransferase complete cds
	N_isotig20005	gi|317419232|emb|CBN81269.1|Protein ITFG3 [Dicentrarchus labrax]					ENSGACT00000011405	ENSORLT00000010210	ENSTNIT00000002670	ENSTRUT00000041953	ENSP00000411394	ENSMUSP00000113418	ENSDARP00000096423	ENSGACP00000011382	ENSORLP00000010209	ENSTNIP00000000177	ENSTRUP00000041809	salmo salar itfg3 protein mrna
	N_isotig20296	gi|47212741|emb|CAF90055.1|unnamed protein product [Tetraodon nigroviridis]	gi|82184986|sp|Q6IQE1.1|PI42C_DANRERecName: Full=Phosphatidylinositol-5-phosphate 4-kinase type-2 gamma; AltName: Full=Phosphatidylinositol-5-phosphate 4-kinase type II gamma; Short=PI(5)P 4-kinase type II gamma; Short=PIP4KII-gamma	ENST00000354947	ENSMUST00000013970	ENSDART00000042701	ENSGACT00000015597	ENSORLT00000020817	ENSTNIT00000005627	ENSTRUT00000001603	ENSP00000347032	ENSMUSP00000013970	ENSDARP00000042700	ENSGACP00000023976	ENSORLP00000020816	ENSTNIP00000005480	ENSTRUP00000001595	tetraodon nigroviridis full-length cdna
	N_isotig20479		gi|60392891|sp|Q68ED3.2|PAPD5_MOUSERecName: Full=PAP-associated domain-containing protein 5; AltName: Full=Topoisomerase-related function protein 4-2; Short=TRF4-2			ENSDART00000084282	ENSGACT00000022127	ENSORLT00000017538	ENSTNIT00000007281	ENSTRUT00000017164	ENSP00000350054	ENSMUSP00000067971	ENSDARP00000078717	ENSGACP00000022085	ENSORLP00000017537	ENSTNIP00000007124	ENSTRUP00000017091
	N_isotig20640	gi|73966693|ref|XP_867429.1|PREDICTED: similar to zinc finger protein 403 isoform 3 [Canis familiaris]	gi|81862505|sp|Q5SV77.1|GGNB2_MOUSERecName: Full=Gametogenetin-binding protein 2; AltName: Full=Dioxin-inducible factor 3; Short=DIF-3; AltName: Full=Protein ZNF403			ENSDART00000113627	ENSGACT00000026805	ENSORLT00000014220			ENSP00000406068	ENSMUSP00000127584	ENSDARP00000099281	ENSGACP00000026753	ENSORLP00000014219
	N_isotig20661						ENSGACT00000013829
	N_isotig20767	gi|55824637|gb|AAV66421.1|integrin alpha V subunit [Danio rerio]	gi|341940847|sp|P43406.2|ITAV_MOUSERecName: Full=Integrin alpha-V; AltName: Full=Vitronectin receptor subunit alpha; AltName: CD_antigen=CD51; Contains: RecName: Full=Integrin alpha-V heavy chain; Contains: RecName: Full=Integrin alpha-V light chain; Flags: Precursor	ENST00000433736		ENSDART00000044314	ENSGACT00000000330	ENSORLT00000017712	ENSTNIT00000022831	ENSTRUT00000001793	ENSP00000404291	ENSMUSP00000107369	ENSDARP00000044313	ENSGACP00000000330	ENSORLP00000017711	ENSTNIP00000022592	ENSTRUP00000001785	danio rerio alpha mrna (cdna clone mgc:195124 image:9038416) complete cds
	N_isotig20965					ENSDART00000114449			ENSTNIT00000001160	ENSTRUT00000033615	ENSP00000400878	ENSMUSP00000005413	ENSDARP00000113526	ENSGACP00000013736	ENSORLP00000017795	ENSTNIP00000003497	ENSTRUP00000033489
	N_isotig21132	gi|47217531|emb|CAG02458.1|unnamed protein product [Tetraodon nigroviridis]	gi|29337237|sp|Q9CR50.1|ZN363_MOUSERecName: Full=RING finger and CHY zinc finger domain-containing protein 1; AltName: Full=Androgen receptor N-terminal-interacting protein; AltName: Full=CH-rich-interacting match with PLAG1; AltName: Full=E3 ubiquitin-protein ligase Pirh2; AltName: Full=Zinc finger protein 363			ENSDART00000003273	ENSGACT00000017625	ENSORLT00000019607	ENSTNIT00000014578	ENSTRUT00000038997	ENSP00000423976	ENSMUSP00000131270	ENSDARP00000013599	ENSGACP00000017591	ENSORLP00000019606	ENSTNIP00000014379	ENSTRUP00000038858	salmo salar clone ssal-rgf-519-256 ring finger and chy zinc finger domain-containing protein 1 pseudogene cds
	N_isotig21161	gi|47208883|emb|CAF98185.1|unnamed protein product [Tetraodon nigroviridis]	gi|81875493|sp|Q8BWA8.1|ARHGJ_MOUSERecName: Full=Rho guanine nucleotide exchange factor 19; AltName: Full=Ephexin-2; AltName: Full=Weakly similar to Rho GEF 5			ENSDART00000114437	ENSGACT00000013848	ENSORLT00000014985	ENSTNIT00000011313	ENSTRUT00000024497	ENSP00000056217	ENSMUSP00000031750	ENSDARP00000098618	ENSGACP00000013823	ENSORLP00000014984	ENSTNIP00000011131	ENSTRUP00000024398	PREDICTED: Danio rerio hypothetical protein LOC100537160 (LOC100537160), mRNA
	N_isotig21166	gi|47212386|emb|CAF94136.1|unnamed protein product [Tetraodon nigroviridis]	gi|1351418|sp|P48819.1|VTNC_PIGRecName: Full=Vitronectin; AltName: Full=S-protein; AltName: Full=Serum-spreading factor; Flags: Precursor			ENSDART00000077736	ENSGACT00000011374	ENSORLT00000010154	ENSTNIT00000008425	ENSTRUT00000041016	ENSP00000226218	ENSMUSP00000017488	ENSDARP00000072202	ENSGACP00000011351	ENSORLP00000010153	ENSTNIP00000008259	ENSTRUP00000040874	danio rerio vitronectin a mrna
	N_isotig21208					ENSDART00000051699	ENSGACT00000016906	ENSORLT00000003320	ENSTNIT00000007368	ENSTRUT00000010742				ENSGACP00000016872	ENSORLP00000003319	ENSTNIP00000007210	ENSTRUP00000010684	gasterosteus aculeatus clone cnb82-g12 mrna sequence
	N_isotig21215	gi|326676259|ref|XP_003200537.1|PREDICTED: arginyl aminopeptidase-like 1-like [Danio rerio]	gi|116242765|sp|Q9HAU8.2|RNPL1_HUMANRecName: Full=Arginyl aminopeptidase-like 1; Short=RNPEP-like 1				ENSGACT00000006229		ENSTNIT00000014337		ENSP00000403319	ENSMUSP00000027487	ENSDARP00000002127	ENSGACP00000006212	ENSORLP00000022857	ENSTNIP00000014141
	N_isotig21322	gi|165971560|gb|AAI58465.1|LOC100145055 protein [Xenopus (Silurana) tropicalis]	gi|308153660|sp|P52948.4|NUP98_HUMANRecName: Full=Nuclear pore complex protein Nup98-Nup96; Contains: RecName: Full=Nuclear pore complex protein Nup98; AltName: Full=98 kDa nucleoporin; AltName: Full=Nucleoporin Nup98; Contains: RecName: Full=Nuclear pore complex protein Nup96; AltName: Full=96 kDa nucleoporin; AltName: Full=Nucleoporin Nup96; Flags: Precursor				ENSGACT00000002541		ENSTNIT00000010679	ENSTRUT00000006257	ENSP00000352091	ENSMUSP00000129256	ENSDARP00000110413	ENSGACP00000002533		ENSTNIP00000010498	ENSTRUP00000006219	ornithorhynchus anatinus nucleoporin 98kd partial mrna
	N_isotig21324	gi|47228708|emb|CAG07440.1|unnamed protein product [Tetraodon nigroviridis]	gi|73915353|sp|Q7Z6Z7.3|HUWE1_HUMANRecName: Full=E3 ubiquitin-protein ligase HUWE1; AltName: Full=ARF-binding protein 1; Short=ARF-BP1; AltName: Full=HECT, UBA and WWE domain-containing protein 1; AltName: Full=Homologous to E6AP carboxyl terminus homologous protein 9; Short=HectH9; AltName: Full=Large structure of UREB1; Short=LASU1; AltName: Full=Mcl-1 ubiquitin ligase E3; Short=Mule; AltName: …	ENST00000262854	ENSMUST00000130234	ENSDART00000006657	ENSGACT00000011653		ENSTNIT00000018363	ENSTRUT00000037463	ENSP00000262854	ENSMUSP00000026292	ENSDARP00000002767	ENSGACP00000011629		ENSTNIP00000018139	ENSTRUP00000037327	danio rerio uba and wwe domain containing transcript variant 2 mrna
	N_isotig21480	gi|151554410|gb|AAI49865.1|RDX protein [Bos taurus]	gi|118574372|sp|Q32LP2.1|RADI_BOVINRecName: Full=Radixin		ENSMUST00000000590	ENSDART00000124911	ENSGACT00000019699	ENSORLT00000011512	ENSTNIT00000018986	ENSTRUT00000039549	ENSP00000445826	ENSMUSP00000000590	ENSDARP00000108896	ENSGACP00000019661	ENSORLP00000011511	ENSTNIP00000018758	ENSTRUP00000039408	monodelphis domestica moesin mrna
	N_isotig21506			ENST00000342787	ENSMUST00000034453	ENSDART00000052838	ENSGACT00000021382	ENSORLT00000013650	ENSTNIT00000021070	ENSTRUT00000019970	ENSP00000445797	ENSMUSP00000034453	ENSDARP00000052837	ENSGACP00000021341	ENSORLP00000024193	ENSTNIP00000020373	ENSTRUP00000046146	scomber scombrus alpha actin complete cds
	N_isotig21580	gi|162287320|ref|NP_001104637.1|hypothetical protein LOC562552 [Danio rerio]	gi|134047835|sp|Q15759.2|MK11_HUMANRecName: Full=Mitogen-activated protein kinase 11; Short=MAP kinase 11; Short=MAPK 11; AltName: Full=Mitogen-activated protein kinase p38 beta; Short=MAP kinase p38 beta; Short=p38b; AltName: Full=Stress-activated protein kinase 2; AltName: Full=p38-2			ENSDART00000048073	ENSGACT00000004970	ENSORLT00000023484	ENSTNIT00000001777		ENSP00000379113	ENSMUSP00000086204	ENSDARP00000048072	ENSGACP00000004956	ENSORLP00000023483	ENSTNIP00000004469	ENSTRUP00000021907	gasterosteus aculeatus clone cfw99-f12 mrna sequence
	N_isotig21661	gi|47226959|emb|CAG05851.1|unnamed protein product [Tetraodon nigroviridis]					ENSGACT00000004684	ENSORLT00000022517	ENSTNIT00000017143	ENSTRUT00000015782	ENSP00000365016	ENSMUSP00000038514	ENSDARP00000053923	ENSGACP00000004670	ENSORLP00000022516	ENSTNIP00000016929	ENSTRUP00000015713
	N_isotig21680	gi|47209855|emb|CAG12238.1|unnamed protein product [Tetraodon nigroviridis]	gi|38372227|sp|Q8BQS5.2|ADR2_MOUSERecName: Full=Adiponectin receptor protein 2	ENST00000357103	ENSMUST00000169744	ENSDART00000129908	ENSGACT00000026032	ENSORLT00000017158	ENSTNIT00000022019	ENSTRUT00000042410	ENSP00000349616	ENSMUSP00000126138	ENSDARP00000111048	ENSGACP00000025981	ENSORLP00000017157	ENSTNIP00000021783	ENSTRUP00000042266	tetraodon nigroviridis full-length cdna
	N_isotig21697	gi|9967214|dbj|BAB12309.1|hypothetical protein [Macaca fascicularis]	gi|85541650|sp|Q15652.2|JHD2C_HUMANRecName: Full=Probable JmjC domain-containing histone demethylation protein 2C; AltName: Full=Jumonji domain-containing protein 1C; AltName: Full=Thyroid receptor-interacting protein 8; Short=TR-interacting protein 8; Short=TRIP-8	ENST00000402544	ENSMUST00000095573	ENSDART00000113148	ENSGACT00000020305		ENSTNIT00000007480	ENSTRUT00000001238	ENSP00000384990	ENSMUSP00000093230	ENSDARP00000098170	ENSGACP00000020266	ENSORLP00000006841	ENSTNIP00000007322	ENSTRUP00000001233	danio rerio jumonji domain containing 1c mrna
	N_isotig21708	gi|85682813|gb|ABC73394.1|CCAAT/enhancer binding protein beta [Rachycentron canadum]					ENSGACT00000015669	ENSORLT00000018840		ENSTRUT00000018513			ENSDARP00000062701	ENSGACP00000015638	ENSORLP00000018839		ENSTRUP00000018437	rachycentron canadum ccaat enhancer binding protein beta partial cds
	P_isotig00254		gi|48428719|sp|P61966.1|AP1S1_HUMANRecName: Full=AP-1 complex subunit sigma-1A; AltName: Full=Adapter-related protein complex 1 sigma-1A subunit; AltName: Full=Adaptor protein complex AP-1 sigma-1A subunit; AltName: Full=Clathrin assembly protein complex 1 sigma-1A small chain; AltName: Full=Clathrin coat assembly protein AP19; AltName: Full=Golgi adaptor HA1/AP1 adaptin sigma-1A subunit; AltName…	ENST00000443943	ENSMUST00000111080	ENSDART00000101109	ENSGACT00000000935	ENSORLT00000013026	ENSTNIT00000009310	ENSTRUT00000012065	ENSP00000410780	ENSMUSP00000106709	ENSDARP00000091884	ENSGACP00000000935	ENSORLP00000013025	ENSTNIP00000009139	ENSTRUP00000012005	gasterosteus aculeatus clone cnb227-h12 mrna sequence
	P_isotig01149	gi|225707652|gb|ACO09672.1|Prostaglandin E synthase 3 [Osmerus mordax]	gi|8928247|sp|Q15185.1|TEBP_HUMANRecName: Full=Prostaglandin E synthase 3; AltName: Full=Cytosolic prostaglandin E2 synthase; Short=cPGES; AltName: Full=Hsp90 co-chaperone; AltName: Full=Progesterone receptor complex p23; AltName: Full=Telomerase-binding protein p23	ENST00000262033	ENSMUST00000052798	ENSDART00000054237	ENSGACT00000011295	ENSORLT00000015314	ENSTNIT00000018379	ENSTRUT00000040208	ENSP00000262033	ENSMUSP00000050292	ENSDARP00000054236	ENSGACP00000011272	ENSORLP00000015313	ENSTNIP00000015567	ENSTRUP00000040067	anoplopoma fimbria clone afim-evh-515-175 prostaglandin e synthase 3 complete cds
	P_isotig01571	gi|238550183|ref|NP_001154812.1|myomesin 1a [Danio rerio]	gi|224471842|sp|P54296.2|MYOM2_HUMANRecName: Full=Myomesin-2; AltName: Full=165 kDa connectin-associated protein; AltName: Full=165 kDa titin-associated protein; AltName: Full=M-protein; AltName: Full=Myomesin family member 2	ENST00000261606	ENSMUST00000024847	ENSDART00000087126	ENSGACT00000022630	ENSORLT00000022350	ENSTNIT00000022057	ENSTRUT00000026894	ENSP00000261606	ENSMUSP00000024847	ENSDARP00000081560	ENSGACP00000022587	ENSORLP00000022349	ENSTNIP00000021821	ENSTRUP00000026786	danio rerio myomesin 1a mrna
	P_isotig01737	gi|229366560|gb|ACQ58260.1|Apoptosis-related protein 3 precursor [Anoplopoma fimbria]	gi|221222635|sp|A3KNS9.2|APR3_DANRERecName: Full=Apoptosis-related protein 3; Short=APR-3; Flags: Precursor				ENSGACT00000014187	ENSORLT00000020387	ENSTNIT00000019667	ENSTRUT00000018768	ENSP00000369518	ENSMUSP00000013766	ENSDARP00000063695	ENSGACP00000014162	ENSORLP00000020386	ENSTNIP00000019437	ENSTRUP00000018692	anoplopoma fimbria clone afim-evh-503-295 apoptosis-related protein 3 precursor complete cds
	P_isotig02033	gi|47194604|emb|CAF91756.1|unnamed protein product [Tetraodon nigroviridis]	gi|82209564|sp|Q7ZUK7.1|WAC_DANRERecName: Full=WW domain-containing adapter protein with coiled-coil	ENST00000338396	ENSMUST00000092112	ENSDART00000078896	ENSGACT00000021682	ENSORLT00000012125	ENSTNIT00000010880	ENSTRUT00000006399	ENSP00000346986	ENSMUSP00000089746	ENSDARP00000014856	ENSGACP00000021641	ENSORLP00000012124	ENSTNIP00000010699	ENSTRUP00000006359	danio rerio ww domain containing adaptor with coiled-coil a mrna
	P_isotig02439	gi|213511987|ref|NP_001134721.1|WW domain binding protein 2 [Salmo salar]	gi|25091509|sp|Q8R478.1|WBP2_RATRecName: Full=WW domain-binding protein 2; Short=WBP-2	ENST00000344296	ENSMUST00000106446	ENSDART00000065922	ENSGACT00000009560	ENSORLT00000018632	ENSTNIT00000013968	ENSTRUT00000015214	ENSP00000254806	ENSMUSP00000102054	ENSDARP00000089702	ENSGACP00000009540	ENSORLP00000018631	ENSTNIP00000013774	ENSTRUP00000015146	gasterosteus aculeatus clone cnb142-b12 mrna sequence
	P_isotig02567	gi|47212733|emb|CAF90761.1|unnamed protein product [Tetraodon nigroviridis]	gi|1351216|sp|P48984.1|TEAD4_CHICKRecName: Full=Transcriptional enhancer factor TEF-3; AltName: Full=M-CAT-binding factor; AltName: Full=RTEF-1; AltName: Full=TEA domain family member 4; Short=TEAD-4; AltName: Full=TEF-1	ENST00000359864	ENSMUST00000006311	ENSDART00000093199	ENSGACT00000004986	ENSORLT00000003176	ENSTNIT00000006149	ENSTRUT00000042287	ENSP00000352926	ENSMUSP00000006311	ENSDARP00000105881	ENSGACP00000004972	ENSORLP00000003175	ENSTNIP00000006001	ENSTRUP00000042143	loxodonta africana transcriptional enhancer factor tef-3-like miscrna
	P_isotig02737	gi|47219024|emb|CAG00163.1|unnamed protein product [Tetraodon nigroviridis]	gi|82136235|sp|Q90577.1|SRCA_CHICKRecName: Full=Sarcalumenin; Flags: Precursor	ENST00000537996	ENSMUST00000023161	ENSDART00000124828	ENSGACT00000015007	ENSORLT00000010404	ENSTNIT00000012816	ENSTRUT00000014677	ENSP00000382518	ENSMUSP00000087986	ENSDARP00000110546	ENSGACP00000014979	ENSORLP00000010403	ENSTNIP00000012625	ENSTRUP00000014609	tetraodon nigroviridis full-length cdna
	P_isotig02775							ENSORLT00000011387							ENSORLP00000011386			tetraodon nigroviridis full-length cdna
	P_isotig02963	gi|118150528|ref|NP_001071227.1|COP9 signalosome complex subunit 1 [Danio rerio]	gi|47116574|sp|Q99LD4.1|CSN1_MOUSERecName: Full=COP9 signalosome complex subunit 1; Short=SGN1; Short=Signalosome subunit 1; AltName: Full=G protein pathway suppressor 1; Short=GPS-1; AltName: Full=JAB1-containing signalosome subunit 1	ENST00000355130	ENSMUST00000050774	ENSDART00000059506	ENSGACT00000005671	ENSORLT00000021853	ENSTNIT00000013306	ENSTRUT00000033732	ENSP00000347251	ENSMUSP00000112007	ENSDARP00000059505	ENSGACP00000005655	ENSORLP00000021852	ENSTNIP00000013114	ENSTRUP00000033606	tetraodon nigroviridis full-length cdna
	P_isotig03133	gi|220678860|emb|CAX13351.1|mutL homolog 1, colon cancer, nonpolyposis type 2 (E. coli) [Danio rerio]	gi|341940957|sp|Q9JK91.2|MLH1_MOUSERecName: Full=DNA mismatch repair protein Mlh1; AltName: Full=MutL protein homolog 1	ENST00000539477	ENSMUST00000123869	ENSDART00000038360	ENSGACT00000004825		ENSTNIT00000016293	ENSTRUT00000045593	ENSP00000443665	ENSMUSP00000035079	ENSDARP00000034180	ENSGACP00000004811		ENSTNIP00000016082	ENSTRUP00000045441	danio rerio mutl homolog colon nonpolyposis type 2 ( coli) mrna
	P_isotig03191	gi|47201134|emb|CAF87873.1|unnamed protein product [Tetraodon nigroviridis]	gi|1729869|sp|P53451.1|TCPD_FUGRURecName: Full=T-complex protein 1 subunit delta; Short=TCP-1-delta; AltName: Full=CCT-delta	ENST00000538252	ENSMUST00000020562	ENSDART00000026409	ENSGACT00000026147	ENSORLT00000001875	ENSTNIT00000006096	ENSTRUT00000004220	ENSP00000442174	ENSMUSP00000020562	ENSDARP00000025466	ENSGACP00000026096	ENSORLP00000001874	ENSTNIP00000005948	ENSTRUP00000004197	gasterosteus aculeatus clone cgx50-g04 mrna sequence
	P_isotig03304	gi|326678361|ref|XP_003201048.1|PREDICTED: zinc finger Ran-binding domain-containing protein 3-like [Danio rerio]	gi|81885066|sp|Q6NZP1.1|ZRAB3_MOUSERecName: Full=Zinc finger Ran-binding domain-containing protein 3	ENST00000536680	ENSMUST00000112539	ENSDART00000123574	ENSGACT00000019736	ENSORLT00000005419	ENSTNIT00000013461	ENSTRUT00000030153	ENSP00000441320	ENSMUSP00000083806	ENSDARP00000109706	ENSGACP00000019698	ENSORLP00000005418	ENSTNIP00000013269	ENSTRUP00000030036	danio rerio zinc finger ran-binding domain-containing protein 3-like mrna
	P_isotig03423						ENSGACT00000004871	ENSORLT00000005944	ENSTNIT00000016290	ENSTRUT00000045630			ENSDARP00000078318	ENSGACP00000004857	ENSORLP00000017120	ENSTNIP00000016079	ENSTRUP00000045477	solea senegalensis microsatellite sose04 sequence
	P_isotig03495	gi|149055102|gb|EDM06919.1|casein kinase 1, delta, isoform CRA_b [Rattus norvegicus]	gi|82237485|sp|Q6P3K7.1|KC1DB_DANRERecName: Full=Casein kinase I isoform delta-B; Short=CKI-delta-B; Short=CKId-B	ENST00000403276	ENSMUST00000096557	ENSDART00000021491	ENSGACT00000002863	ENSORLT00000021578	ENSTNIT00000017214	ENSTRUT00000025353	ENSP00000269361	ENSMUSP00000094305	ENSDARP00000014900	ENSGACP00000002853	ENSORLP00000021577	ENSTNIP00000016999	ENSTRUP00000025250	danio rerio casein kinase delta mrna (cdna clone mgc:192649 image:100061106) complete cds
	P_isotig03570						ENSGACT00000018450											tetraodon nigroviridis full-length cdna
	P_isotig03848	gi|327322926|gb|AEA48884.1|cathepsin B [Oplegnathus fasciatus]	gi|1168790|sp|P43233.1|CATB_CHICKRecName: Full=Cathepsin B; AltName: Full=Cathepsin B1; Contains: RecName: Full=Cathepsin B light chain; Contains: RecName: Full=Cathepsin B heavy chain; Flags: Precursor	ENST00000434271	ENSMUST00000006235	ENSDART00000077418	ENSGACT00000021430	ENSORLT00000013900	ENSTNIT00000021078	ENSTRUT00000023702	ENSP00000415889	ENSMUSP00000006235	ENSDARP00000071885	ENSGACP00000021380	ENSORLP00000013899	ENSTNIP00000020845	ENSTRUP00000023604	paralichthys olivaceus cathepsin b complete cds
	P_isotig03952	gi|124020700|gb|ABM88795.1|betaine homocysteine S-methyltansferase [Paralichthys olivaceus]	gi|123916361|sp|Q32LQ4.1|BHMT1_DANRERecName: Full=Betaine--homocysteine S-methyltransferase 1	ENST00000274353	ENSMUST00000091776	ENSDART00000040422	ENSGACT00000020863	ENSORLT00000003020	ENSTNIT00000020044	ENSTRUT00000010004	ENSP00000274353	ENSMUSP00000096912	ENSDARP00000040421	ENSGACP00000020823	ENSORLP00000003019	ENSTNIP00000019814	ENSTRUP00000009948	paralichthys olivaceus betaine homocysteine s-methyltansferase complete cds
	P_isotig04038	gi|47212865|emb|CAF93222.1|unnamed protein product [Tetraodon nigroviridis]	gi|2811065|sp|O08573.1|LEG9_MOUSERecName: Full=Galectin-9; Short=Gal-9				ENSGACT00000018109		ENSTNIT00000007809	ENSTRUT00000010489	ENSP00000315564	ENSMUSP00000066461	ENSDARP00000028984	ENSGACP00000018074	ENSORLP00000012725	ENSTNIP00000007648	ENSTRUP00000010431	salmo salar clone ssal-evf-525-071 galectin-9 complete cds
	P_isotig04049					ENSDART00000010942	ENSGACT00000027461	ENSORLT00000001810	ENSTNIT00000021604	ENSTRUT00000022240	ENSP00000378027	ENSMUSP00000126205	ENSDARP00000017558	ENSGACP00000027409	ENSORLP00000001809	ENSTNIP00000021369	ENSTRUP00000022150	salmo salar clone ssal-rgf-528-167 e3 ubiquitin-protein ligase rnf14 partial cds
	P_isotig04050			ENST00000371142		ENSDART00000041609	ENSGACT00000004112	ENSORLT00000017942	ENSTNIT00000006285	ENSTRUT00000045791								lithognathus mormyrus clone lmos8p09h02 mrna sequence
	P_isotig04079	gi|47212902|emb|CAF90792.1|unnamed protein product [Tetraodon nigroviridis]	gi|131775|sp|P27701.1|CD82_HUMANRecName: Full=CD82 antigen; AltName: Full=C33 antigen; AltName: Full=IA4; AltName: Full=Inducible membrane protein R2; AltName: Full=Metastasis suppressor Kangai-1; AltName: Full=Suppressor of tumorigenicity 6 protein; AltName: Full=Tetraspanin-27; Short=Tspan-27; AltName: CD_antigen=CD82	ENST00000530931	ENSMUST00000116457	ENSDART00000010323	ENSGACT00000023144	ENSORLT00000000775	ENSTNIT00000006173	ENSTRUT00000027939	ENSP00000227155	ENSMUSP00000112158	ENSDARP00000031244	ENSGACP00000023100	ENSORLP00000000773	ENSTNIP00000006025	ENSTRUP00000027829	tetraodon nigroviridis full-length cdna
	P_isotig04159	gi|47219098|emb|CAG00237.1|unnamed protein product [Tetraodon nigroviridis]	gi|122133618|sp|Q17QR4.1|CC137_BOVINRecName: Full=Coiled-coil domain-containing protein 137	ENST00000329214		ENSDART00000081304	ENSGACT00000014460	ENSORLT00000009422	ENSTNIT00000012869	ENSTRUT00000046338	ENSP00000329360	ENSMUSP00000062540	ENSDARP00000108571	ENSGACP00000014434	ENSORLP00000009421	ENSTNIP00000012677	ENSTRUP00000046183	danio rerio zgc:153477 (zgc:153477) mrna
	P_isotig04188	gi|213512144|ref|NP_001135033.1|Tetraspanin-7 [Salmo salar]	gi|47117184|sp|Q7YQK9.1|TSN7_PONPYRecName: Full=Tetraspanin-7; Short=Tspan-7; AltName: Full=Transmembrane 4 superfamily member 2; AltName: CD_antigen=CD231	ENST00000431386	ENSMUST00000087557	ENSDART00000149886	ENSGACT00000022952	ENSORLT00000001661	ENSTNIT00000020207	ENSTRUT00000030460	ENSP00000441540	ENSMUSP00000075692	ENSDARP00000123944	ENSGACP00000022909	ENSORLP00000001660	ENSTNIP00000019976	ENSTRUP00000030343	gasterosteus aculeatus clone cnb221-f06 mrna sequence
	P_isotig04371	gi|47221560|emb|CAF97825.1|unnamed protein product [Tetraodon nigroviridis]	gi|51315872|sp|Q6TMK6.3|GBB1_CRIGRRecName: Full=Guanine nucleotide-binding protein G(I)/G(S)/G(T) subunit beta-1; AltName: Full=Transducin beta chain 1	ENST00000229264	ENSMUST00000030940	ENSDART00000012673	ENSGACT00000013093	ENSORLT00000015883	ENSTNIT00000011030	ENSTRUT00000025615	ENSP00000416870	ENSMUSP00000030940	ENSDARP00000017443	ENSGACP00000013068	ENSORLP00000015882	ENSTNIP00000010848	ENSTRUP00000025511	danio rerio guanine nucleotide binding protein (g protein) beta polypeptide 3a mrna
	P_isotig04373	gi|213513241|ref|NP_001134297.1|C-X-C motif chemokine 14 [Salmo salar]	gi|292495003|sp|O95715.2|CXL14_HUMANRecName: Full=C-X-C motif chemokine 14; AltName: Full=Chemokine BRAK; AltName: Full=MIP-2G; AltName: Full=Small-inducible cytokine B14; Flags: Precursor	ENST00000337225		ENSDART00000125923	ENSGACT00000021781	ENSORLT00000000239		ENSTRUT00000039776	ENSP00000337065	ENSMUSP00000021970	ENSDARP00000109550	ENSGACP00000021743	ENSORLP00000000239		ENSTRUP00000039635	anoplopoma fimbria clone afim-evh-513-254 c-x-c motif chemokine 14 precursor complete cds
	P_isotig04469	gi|149025181|gb|EDL81548.1|dihydrolipoamide S-succinyltransferase (E2 component of 2-oxo-glutarate complex), isoform CRA_c [Rattus norvegicus]	gi|3914210|sp|Q90512.1|ODO2_TAKRURecName: Full=Dihydrolipoyllysine-residue succinyltransferase component of 2-oxoglutarate dehydrogenase complex, mitochondrial; AltName: Full=2-oxoglutarate dehydrogenase complex component E2; Short=OGDC-E2; AltName: Full=Dihydrolipoamide succinyltransferase component of 2-oxoglutarate dehydrogenase complex; AltName: Full=E2K; Flags: Precursor	ENST00000334212	ENSMUST00000165575	ENSDART00000016614	ENSGACT00000013957	ENSORLT00000020807	ENSTNIT00000003641	ENSTRUT00000025431	ENSP00000335465	ENSMUSP00000127134	ENSDARP00000006973	ENSGACP00000013932	ENSORLP00000020806	ENSTNIP00000003281	ENSTRUP00000025328	tetraodon nigroviridis full-length cdna
	P_isotig04700	gi|224613370|gb|ACN60264.1|Zinc finger Ran-binding domain-containing protein 1 [Salmo salar]	gi|212276487|sp|Q9UGI0.2|ZRAN1_HUMANRecName: Full=Ubiquitin thioesterase ZRANB1; AltName: Full=Zinc finger Ran-binding domain-containing protein 1; AltName: Full=hTrabid	ENST00000359653	ENSMUST00000171371	ENSDART00000084714	ENSGACT00000003411	ENSORLT00000012165	ENSTNIT00000022863	ENSTRUT00000024556	ENSP00000352676	ENSMUSP00000033265	ENSDARP00000086546	ENSGACP00000003400	ENSORLP00000012164	ENSTNIP00000000075	ENSTRUP00000024457	salmo salar clone ssal-rgf-522-295 zinc finger ran-binding domain-containing protein 1 partial cds
	P_isotig05047	gi|47229659|emb|CAG06855.1|unnamed protein product [Tetraodon nigroviridis]	gi|82192898|sp|Q504E7.1|CA144_DANRERecName: Full=UPF0485 protein C1orf144 homolog	ENST00000471507	ENSMUST00000169274	ENSDART00000078824	ENSGACT00000006847	ENSORLT00000022984	ENSTNIT00000017913	ENSTRUT00000027193	ENSP00000419589	ENSMUSP00000115949	ENSDARP00000073284	ENSGACP00000006830	ENSORLP00000022983	ENSTNIP00000017690	ENSTRUP00000027084	danio rerio zgc:109926 (zgc:109926) mrna
	P_isotig05085	gi|225717314|gb|ACO14503.1|S-phase kinase-associated protein 1 [Esox lucius]	gi|54036436|sp|Q6PEC4.3|SKP1_RATRecName: Full=S-phase kinase-associated protein 1; AltName: Full=Cyclin-A/CDK2-associated protein p19; AltName: Full=S-phase kinase-associated protein 1A; AltName: Full=p19A; AltName: Full=p19skp1	ENST00000522855	ENSMUST00000109072	ENSDART00000008454	ENSGACT00000027666	ENSORLT00000001171	ENSTNIT00000019411	ENSTRUT00000020020	ENSP00000429686	ENSMUSP00000104700	ENSDARP00000015887	ENSGACP00000027614	ENSORLP00000001170	ENSTNIP00000019183	ENSTRUP00000019939	anoplopoma fimbria clone afim-evh-507-331 s-phase kinase-associated protein 1 complete cds
	P_isotig05299	gi|160773180|gb|AAI55127.1|WD repeat domain 43 [Danio rerio]	gi|158518532|sp|Q15061.3|WDR43_HUMANRecName: Full=WD repeat-containing protein 43	ENST00000407426	ENSMUST00000047086	ENSDART00000112389	ENSGACT00000017029	ENSORLT00000022844	ENSTNIT00000011949	ENSTRUT00000024620	ENSP00000384302	ENSMUSP00000048337	ENSDARP00000124457	ENSGACP00000016995	ENSORLP00000022843	ENSTNIP00000011760	ENSTRUP00000024521	salmo salar clone ssal-rgf-513-265 wd repeat-containing protein 43 pseudogene cds
	P_isotig05466							ENSORLT00000018942
	P_isotig05528	gi|223647834|gb|ACN10675.1|Kunitz-type protease inhibitor 1 precursor [Salmo salar]					ENSGACT00000008455		ENSTNIT00000003132	ENSTRUT00000033370				ENSGACP00000008436		ENSTNIP00000000537	ENSTRUP00000033244	tetraodon nigroviridis full-length cdna
	P_isotig05572			ENST00000261667	ENSMUST00000022496	ENSDART00000074519												zebrafish dna sequence from clone dkey-7a20 in linkage group 1 contains the 3 end of the gene for a novel protein vertebrate cell line derived transforming sequence-like the gene for a novel protein vertebrate calcium binding protein 39 ( zgc:92575) the gene for a novel protein (zgc:101622) the rcbtb1 gene for regulator of chromosome condensation and btb domain containing protein the arl11 gene f…
	P_isotig05726	gi|225707686|gb|ACO09689.1|Plasma alpha-L-fucosidase precursor [Osmerus mordax]	gi|254763296|sp|Q9BTY2.2|FUCO2_HUMANRecName: Full=Plasma alpha-L-fucosidase; AltName: Full=Alpha-L-fucoside fucohydrolase 2; Short=Alpha-L-fucosidase 2; Flags: Precursor	ENST00000002165	ENSMUST00000121465	ENSDART00000064700	ENSGACT00000015560	ENSORLT00000011088	ENSTNIT00000012282	ENSTRUT00000016970	ENSP00000002165	ENSMUSP00000113499	ENSDARP00000064699	ENSGACP00000015529	ENSORLP00000011087	ENSTNIP00000012091	ENSTRUP00000016896	gasterosteus aculeatus clone cfw261-c04 mrna sequence
	P_isotig06013	gi|229366630|gb|ACQ58295.1|RING finger protein 4 [Anoplopoma fimbria]	gi|18203402|sp|Q9QZS2.1|RNF4_MOUSERecName: Full=E3 ubiquitin ligase RNF4; AltName: Full=RING finger protein 4			ENSDART00000123145	ENSGACT00000021436	ENSORLT00000025485	ENSTNIT00000002795	ENSTRUT00000044585	ENSP00000426503	ENSMUSP00000030992	ENSDARP00000111959	ENSGACP00000021395	ENSORLP00000025484		ENSTRUP00000044435	anoplopoma fimbria clone afim-evh-011-303 ring finger protein 4 complete cds
	P_isotig06100	gi|209147709|gb|ACI32902.1|Cell cycle control protein 50A [Salmo salar]	gi|82074965|sp|Q5F362.1|CC50A_CHICKRecName: Full=Cell cycle control protein 50A; AltName: Full=Transmembrane protein 30A	ENST00000355702	ENSMUST00000042975	ENSDART00000063944	ENSGACT00000009131	ENSORLT00000021661	ENSTNIT00000020228	ENSTRUT00000025194	ENSP00000444420	ENSMUSP00000114042	ENSDARP00000063943	ENSGACP00000009111	ENSORLP00000021660	ENSTNIP00000019997	ENSTRUP00000025091	tetraodon nigroviridis full-length cdna
	P_isotig06108						ENSGACT00000020703
	P_isotig06129	gi|47228284|emb|CAG07679.1|unnamed protein product [Tetraodon nigroviridis]	gi|292495012|sp|P35052.2|GPC1_HUMANRecName: Full=Glypican-1; Contains: RecName: Full=Secreted glypican-1; Flags: Precursor	ENST00000455111	ENSMUST00000045970	ENSDART00000125450	ENSGACT00000018453	ENSORLT00000020020	ENSTNIT00000018559	ENSTRUT00000032829	ENSP00000390242	ENSMUSP00000047199	ENSDARP00000110282	ENSGACP00000018414	ENSORLP00000020021	ENSTNIP00000018334	ENSTRUP00000032704	taeniopygia guttata glypican-1 mrna
	P_isotig06469	gi|47222412|emb|CAG12932.1|unnamed protein product [Tetraodon nigroviridis]	gi|2499566|sp|Q92047.3|PIMT_DANRERecName: Full=Protein-L-isoaspartate(D-aspartate) O-methyltransferase; Short=PIMT; AltName: Full=L-isoaspartyl protein carboxyl methyltransferase; AltName: Full=Protein L-isoaspartyl/D-aspartyl methyltransferase; AltName: Full=Protein-beta-aspartate methyltransferase	ENST00000367380	ENSMUST00000019930	ENSDART00000144288	ENSGACT00000009623	ENSORLT00000022054	ENSTNIT00000022563	ENSTRUT00000003153	ENSP00000420813	ENSMUSP00000125144	ENSDARP00000119861	ENSGACP00000009603	ENSORLP00000022053	ENSTNIP00000022324	ENSTRUP00000003136	tetraodon nigroviridis full-length cdna
	P_isotig06526			ENST00000463057			ENSGACT00000008415	ENSORLT00000007113	ENSTNIT00000010025	ENSTRUT00000033979	ENSP00000360072	ENSMUSP00000113522	ENSDARP00000105273	ENSGACP00000008396	ENSORLP00000007112	ENSTNIP00000009847	ENSTRUP00000010092	dicentrarchus labrax chromosome sequence corresponding to linkage group top complete sequence
	P_isotig06598	gi|94574142|gb|AAI16533.1|Ggnbp2 protein [Danio rerio]	gi|82086154|sp|Q6GVH4.1|GGNB2_CHICKRecName: Full=Gametogenetin-binding protein 2; AltName: Full=Protein ZNF403	ENST00000453197	ENSMUST00000172405	ENSDART00000112134	ENSGACT00000026805	ENSORLT00000014220			ENSP00000406068	ENSMUSP00000127584	ENSDARP00000099281	ENSGACP00000026753	ENSORLP00000014219			danio rerio gametogenetin binding protein mrna (cdna clone image:7283391) partial cds
	P_isotig06917	gi|47208154|emb|CAF94664.1|unnamed protein product [Tetraodon nigroviridis]	gi|55583797|sp|O88819.1|FUT9_MOUSERecName: Full=Alpha-(1,3)-fucosyltransferase; AltName: Full=Fucosyltransferase 9; AltName: Full=Fucosyltransferase IX; Short=Fuc-TIX; Short=FucT-IX; AltName: Full=Galactoside 3-L-fucosyltransferase	ENST00000302103	ENSMUST00000164025	ENSDART00000057874	ENSGACT00000008525	ENSORLT00000016775	ENSTNIT00000008789	ENSTRUT00000004462	ENSP00000302599	ENSMUSP00000127065	ENSDARP00000101656	ENSGACP00000008506	ENSORLP00000016774	ENSTNIP00000008621	ENSTRUP00000000589	salmo salar fucosyltransferase 9 mrna
	P_isotig07012	gi|213515062|ref|NP_001133600.1|UDP-N-acetylglucosamine transporter [Salmo salar]	gi|189046117|sp|A0JMG9.1|S35A4_DANRERecName: Full=Probable UDP-sugar transporter protein SLC35A4; AltName: Full=Solute carrier family 35 member A4			ENSDART00000090196	ENSGACT00000023848		ENSTNIT00000017459	ENSTRUT00000014306	ENSP00000424566	ENSMUSP00000036081	ENSDARP00000084629	ENSGACP00000023801	ENSORLP00000016851	ENSTNIP00000017242	ENSTRUP00000014241	astatotilapia burtoni clone bac 26m7 platelet-derived growth factor receptor beta a and colony-stimulating factor 1 receptor a complete cds
	P_isotig07117	gi|47225656|emb|CAG07999.1|unnamed protein product [Tetraodon nigroviridis]	gi|82102958|sp|Q8JGM4.1|QSOX1_CHICKRecName: Full=Sulfhydryl oxidase 1; AltName: Full=Quiescin Q6; Flags: Precursor			ENSDART00000057645	ENSGACT00000014394		ENSTNIT00000000511		ENSP00000356574	ENSMUSP00000035658	ENSDARP00000057644	ENSGACP00000014368		ENSTNIP00000002014	ENSTRUP00000025033	tetraodon nigroviridis full-length cdna
	P_isotig07314						ENSGACT00000026900			ENSTRUT00000018708							ENSTRUP00000018632	gasterosteus aculeatus clone cgx47-b03 mrna sequence
	P_isotig07675	gi|125872|sp|P27447.3|YES_XIPHERecName: Full=Tyrosine-protein kinase Yes; AltName: Full=p61-Yes	gi|125872|sp|P27447.3|YES_XIPHERecName: Full=Tyrosine-protein kinase Yes; AltName: Full=p61-Yes	ENST00000358208	ENSMUST00000092576	ENSDART00000027090	ENSGACT00000022603	ENSORLT00000022376	ENSTNIT00000022061	ENSTRUT00000024746	ENSP00000324740	ENSMUSP00000132161	ENSDARP00000009659	ENSGACP00000022560	ENSORLP00000022375	ENSTNIP00000020251	ENSTRUP00000024646	xiphophorus c-yes mrna for protein p61
	P_isotig07693	gi|133779715|gb|ABO38813.1|cytochrome P450 1A [Paralichthys olivaceus]	gi|3913315|sp|Q92100.1|CP1A1_PLEPLRecName: Full=Cytochrome P450 1A1; AltName: Full=CYPIA1				ENSGACT00000019429		ENSTNIT00000015092	ENSTRUT00000002337	ENSP00000342007	ENSMUSP00000034865	ENSDARP00000033498	ENSGACP00000019391	ENSORLP00000018073	ENSTNIP00000014891	ENSTRUP00000002327	dicentrarchus labrax mrna for cytochrome p450 1a (cyp1a gene)
	P_isotig07879	gi|47225490|emb|CAG11973.1|unnamed protein product [Tetraodon nigroviridis]	gi|82188456|sp|Q7ZUF2.1|BRD9_DANRERecName: Full=Bromodomain-containing protein 9	ENST00000388890	ENSMUST00000099384	ENSDART00000009256	ENSGACT00000011362	ENSORLT00000010153	ENSTNIT00000021815	ENSTRUT00000036459	ENSP00000373542	ENSMUSP00000096982	ENSDARP00000023970	ENSGACP00000011339	ENSORLP00000010152	ENSTNIP00000021580	ENSTRUP00000036328	danio rerio bromodomain containing 9 mrna
	P_isotig08043	gi|332867116|ref|XP_001137528.2|PREDICTED: cleavage and polyadenylation specificity factor subunit 4 isoform 4 [Pan troglodytes]	gi|82181478|sp|Q66KE3.1|CPSF4_XENTRRecName: Full=Cleavage and polyadenylation specificity factor subunit 4	ENST00000469897	ENSMUST00000160437	ENSDART00000017304	ENSGACT00000010350	ENSORLT00000017237	ENSTNIT00000009189	ENSTRUT00000008317	ENSP00000402224	ENSMUSP00000124966	ENSDARP00000007713	ENSGACP00000010328	ENSORLP00000017236	ENSTNIP00000009018	ENSTRUP00000008268	taeniopygia guttata cleavage and polyadenylation specific factor 30kda mrna
	P_isotig08057	gi|223648890|gb|ACN11203.1|Kunitz-type protease inhibitor 1 precursor [Salmo salar]	gi|61252335|sp|O43278.2|SPIT1_HUMANRecName: Full=Kunitz-type protease inhibitor 1; AltName: Full=Hepatocyte growth factor activator inhibitor type 1; Short=HAI-1; Flags: Precursor	ENST00000431806		ENSDART00000123331	ENSGACT00000018253	ENSORLT00000019748	ENSTNIT00000007614	ENSTRUT00000009726	ENSP00000409935	ENSMUSP00000106441	ENSDARP00000111379	ENSGACP00000018218	ENSORLP00000021343	ENSTNIP00000007455	ENSTRUP00000009671	salmo salar clone ssal-rgf-507-012 kunitz-type protease inhibitor 1 precursor complete cds
	P_isotig08083	gi|47230564|emb|CAF99757.1|unnamed protein product [Tetraodon nigroviridis]	gi|296439468|sp|Q13620.4|CUL4B_HUMANRecName: Full=Cullin-4B; Short=CUL-4B	ENST00000451881	ENSMUST00000016681	ENSDART00000085295	ENSGACT00000020292	ENSORLT00000005816	ENSTNIT00000012518	ENSTRUT00000044238	ENSP00000384109	ENSMUSP00000016681	ENSDARP00000079730	ENSGACP00000020253	ENSORLP00000005815	ENSTNIP00000012327	ENSTRUP00000044090	tetraodon nigroviridis full-length cdna
	P_isotig08393						ENSGACT00000012987						ENSDARP00000106290	ENSGACP00000012963				gasterosteus aculeatus clone cfw195-c06 mrna sequence
	P_isotig08737	gi|47220000|emb|CAG11533.1|unnamed protein product [Tetraodon nigroviridis]	gi|308153644|sp|O95477.3|ABCA1_HUMANRecName: Full=ATP-binding cassette sub-family A member 1; AltName: Full=ATP-binding cassette transporter 1; Short=ABC-1; Short=ATP-binding cassette 1; AltName: Full=Cholesterol efflux regulatory protein	ENST00000374736	ENSMUST00000030010	ENSDART00000051558	ENSGACT00000024620	ENSORLT00000017693	ENSTNIT00000021463	ENSTRUT00000040383	ENSP00000363868	ENSMUSP00000030010	ENSDARP00000051557	ENSGACP00000024571	ENSORLP00000017692	ENSTNIP00000021229	ENSTRUP00000040241	danio rerio atp-binding sub-family a member 1a mrna
	P_isotig08838	gi|225707470|gb|ACO09581.1|Motile sperm domain-containing protein 1 [Osmerus mordax]	gi|67461062|sp|Q8VEL0.1|MSPD1_MOUSERecName: Full=Motile sperm domain-containing protein 1	ENST00000370777	ENSMUST00000023836	ENSDART00000034979	ENSGACT00000024675	ENSORLT00000012506	ENSTNIT00000008801	ENSTRUT00000011050	ENSP00000359813	ENSMUSP00000023836	ENSDARP00000031983	ENSGACP00000024626	ENSORLP00000012505	ENSTNIP00000008633	ENSTRUP00000010991	gasterosteus aculeatus clone cfw209-h08 mrna sequence
	P_isotig08948				ENSMUST00000105863	ENSDART00000133635	ENSGACT00000009784	ENSORLT00000021941	ENSTNIT00000020264	ENSTRUT00000003915	ENSP00000363478	ENSMUSP00000101489	ENSDARP00000120219	ENSGACP00000009764	ENSORLP00000021940	ENSTNIP00000020033	ENSTRUP00000003895	anoplopoma fimbria clone afim-evh-510-096 transmembrane protein 50a complete cds
	P_isotig08980	gi|317420023|emb|CBN82059.1|Repressor of RNA polymerase III transcription MAF1 homolog [Dicentrarchus labrax]	gi|82188847|sp|Q7ZWL6.1|MAF1_XENLARecName: Full=Repressor of RNA polymerase III transcription MAF1 homolog	ENST00000532522	ENSMUST00000023212	ENSDART00000099046	ENSGACT00000005328	ENSORLT00000013581	ENSTNIT00000008742	ENSTRUT00000021434	ENSP00000436720	ENSMUSP00000023212	ENSDARP00000053008	ENSGACP00000005313	ENSORLP00000013580	ENSTNIP00000008574	ENSTRUP00000021346	salmo salar clone ssal-rgf-525-240 repressor of rna polymerase iii transcription maf1 homolog complete cds
	P_isotig09005						ENSGACT00000007027
	P_isotig09038	gi|47229937|emb|CAG10351.1|unnamed protein product [Tetraodon nigroviridis]	gi|26006877|sp|P59110.1|SENP1_MOUSERecName: Full=Sentrin-specific protease 1; AltName: Full=SUMO-1 protease 2; Short=SuPr-2; AltName: Full=Sentrin/SUMO-specific protease SENP1	ENST00000339976	ENSMUST00000115380	ENSDART00000114260	ENSGACT00000013384	ENSORLT00000017171	ENSTNIT00000018330	ENSTRUT00000016549	ENSP00000004980	ENSMUSP00000126791	ENSDARP00000101246	ENSGACP00000013359	ENSORLP00000017170	ENSTNIP00000018106	ENSTRUP00000016477	tetraodon nigroviridis full-length cdna
	P_isotig09065	gi|62199406|gb|AAX76804.1|annexin [Oncorhynchus tshawytscha]	gi|158514248|sp|A5A6M2.1|ANXA1_PANTRRecName: Full=Annexin A1; AltName: Full=Annexin-1		ENSMUST00000099584	ENSDART00000073933	ENSGACT00000023840	ENSORLT00000017020	ENSTNIT00000008072	ENSTRUT00000029976	ENSP00000366109	ENSMUSP00000025561	ENSDARP00000028837	ENSGACP00000023793	ENSORLP00000017019	ENSTNIP00000011477	ENSTRUP00000029859	tetraodon nigroviridis full-length cdna
	P_isotig09557	gi|37788267|gb|AAO64473.1|cathepsin H precursor [Fundulus heteroclitus]	gi|115312126|sp|Q3T0I2.1|CATH_BOVINRecName: Full=Pro-cathepsin H; Contains: RecName: Full=Cathepsin H mini chain; Contains: RecName: Full=Cathepsin H; Contains: RecName: Full=Cathepsin H heavy chain; Contains: RecName: Full=Cathepsin H light chain; Flags: Precursor	ENST00000394758	ENSMUST00000123320	ENSDART00000060245	ENSGACT00000021763		ENSTNIT00000022685	ENSTRUT00000012677	ENSP00000378240	ENSMUSP00000034915	ENSDARP00000060244	ENSGACP00000021722	ENSORLP00000015673	ENSTNIP00000022446	ENSTRUP00000030540	fundulus heteroclitus cathepsin h complete cds
	P_isotig09582			ENST00000361752														dicentrarchus labrax chromosome sequence corresponding to linkage group bottom complete sequence
	P_isotig09625	gi|62955353|ref|NP_001017688.1|probable aminopeptidase NPEPL1 [Danio rerio]	gi|68565875|sp|Q5R7G6.2|PEPL1_PONABRecName: Full=Probable aminopeptidase NPEPL1; AltName: Full=Aminopeptidase-like 1	ENST00000356091	ENSMUST00000044415	ENSDART00000024578	ENSGACT00000000636	ENSORLT00000018437	ENSTNIT00000010056	ENSTRUT00000033579	ENSP00000348395	ENSMUSP00000042808	ENSDARP00000019981	ENSGACP00000000634	ENSORLP00000018436	ENSTNIP00000009878	ENSTRUP00000033453	gasterosteus aculeatus clone cgx82-b09 mrna sequence
	P_isotig09823	gi|126314944|ref|XP_001364188.1|PREDICTED: CDC42 small effector protein 2-like [Monodelphis domestica]	gi|189081519|sp|A6QLJ4.1|C42S2_BOVINRecName: Full=CDC42 small effector protein 2	ENST00000540998	ENSMUST00000153209	ENSDART00000142507		ENSORLT00000014689			ENSP00000378667	ENSMUSP00000070725	ENSDARP00000123282		ENSORLP00000014688	ENSTNIP00000001208	ENSTRUP00000011933	anolis carolinensis cdc42 small effector protein 2-like mrna
	P_isotig10006	gi|125834396|ref|XP_687311.2|PREDICTED: UDP-GlcNAc:betaGal beta-1,3-N-acetylglucosaminyltransferase 2-like [Danio rerio]	gi|29840874|sp|Q9NY97.2|B3GN2_HUMANRecName: Full=UDP-GlcNAc:betaGal beta-1,3-N-acetylglucosaminyltransferase 2; Short=BGnT-2; Short=Beta-1,3-Gn-T2; Short=Beta-1,3-N-acetylglucosaminyltransferase 2; Short=Beta3Gn-T2; AltName: Full=Beta-1,3-N-acetylglucosaminyltransferase 1; Short=BGnT-1; Short=Beta-1,3-Gn-T1; Short=Beta3Gn-T1; AltName: Full=Beta-1,3-galactosyltransferase 7; Short=Beta-1,3-GalTase …				ENSGACT00000024742	ENSORLT00000012108			ENSP00000384692	ENSMUSP00000053528	ENSDARP00000112159	ENSGACP00000024693	ENSORLP00000012107	ENSTNIP00000007489	ENSTRUP00000040100
	P_isotig10066					ENSDART00000018533	ENSGACT00000021829	ENSORLT00000023971	ENSTNIT00000017336	ENSTRUT00000025332			ENSDARP00000015036	ENSGACP00000021787		ENSTNIP00000017120	ENSTRUP00000025229	anoplopoma fimbria clone afim-evh-016-159 15-hydroxyprostaglandin dehydrogenase complete cds
	P_isotig10135						ENSGACT00000004581											dicentrarchus labrax chromosome sequence corresponding to linkage group bottom complete sequence
	P_isotig10159	gi|229367084|gb|ACQ58522.1|deoxyribonuclease TATDN1 [Anoplopoma fimbria]	gi|166227295|sp|Q6P1N9.2|TATD1_HUMANRecName: Full=Putative deoxyribonuclease TATDN1; AltName: Full=Hepatocarcinoma high expression protein		ENSMUST00000089937	ENSDART00000053617	ENSGACT00000012612		ENSTNIT00000007756	ENSTRUT00000009220	ENSP00000428336	ENSMUSP00000087384	ENSDARP00000053616	ENSGACP00000012588	ENSORLP00000011052	ENSTNIP00000007596	ENSTRUP00000009166	anoplopoma fimbria clone afim-evh-531-007 deoxyribonuclease tatdn1 complete cds
	P_isotig10174	gi|73487199|gb|AAZ76709.1|dystroglycan [Dicentrarchus labrax]	gi|229462879|sp|Q14118.2|DAG1_HUMANRecName: Full=Dystroglycan; AltName: Full=Dystrophin-associated glycoprotein 1; Contains: RecName: Full=Alpha-dystroglycan; Short=Alpha-DG; Contains: RecName: Full=Beta-dystroglycan; Short=Beta-DG; Flags: Precursor	ENST00000538711	ENSMUST00000171412	ENSDART00000126885	ENSGACT00000004024	ENSORLT00000013718	ENSTNIT00000008103	ENSTRUT00000006027	ENSP00000438421	ENSMUSP00000130626	ENSDARP00000106371	ENSGACP00000004010	ENSORLP00000013717	ENSTNIP00000007942	ENSTRUP00000005992	dicentrarchus labrax dystroglycan partial cds
	P_isotig10218	gi|47213898|emb|CAF95840.1|unnamed protein product [Tetraodon nigroviridis]	gi|38372262|sp|Q8K3K9.1|GIMA4_RATRecName: Full=GTPase IMAP family member 4; AltName: Full=Immunity-associated nucleotide 1 protein; Short=IAN-1; AltName: Full=Immunity-associated protein 4		ENSMUST00000052503	ENSDART00000135249	ENSGACT00000001557	ENSORLT00000014635	ENSTNIT00000000801	ENSTRUT00000045469	ENSP00000305107	ENSMUSP00000127694	ENSDARP00000101642	ENSGACP00000007997	ENSORLP00000014634	ENSTNIP00000001231	ENSTRUP00000045316	salmo salar clone ssal-evd-511-022 gtpase imap family member 7 complete cds
	P_isotig10232						ENSGACT00000018930											gasterosteus aculeatus clone cnb256-d09 mrna sequence
	P_isotig10715	gi|47230339|emb|CAF99532.1|unnamed protein product [Tetraodon nigroviridis]	gi|110825746|sp|Q8R3L2.2|TCF25_MOUSERecName: Full=Transcription factor 25; Short=TCF-25; AltName: Full=Nuclear localized protein 1	ENST00000263347	ENSMUST00000093050	ENSDART00000138403	ENSGACT00000021088	ENSORLT00000011774	ENSTNIT00000012346	ENSTRUT00000046693	ENSP00000263346	ENSMUSP00000104467	ENSDARP00000119333	ENSGACP00000021048	ENSORLP00000011773	ENSTNIP00000012155	ENSTRUP00000046535	tetraodon nigroviridis full-length cdna
	P_isotig10801	gi|47213664|emb|CAF95617.1|unnamed protein product [Tetraodon nigroviridis]	gi|317373471|sp|Q13410.3|BT1A1_HUMANRecName: Full=Butyrophilin subfamily 1 member A1; Short=BT; Flags: Precursor			ENSDART00000126266	ENSGACT00000019524	ENSORLT00000023599	ENSTNIT00000009432	ENSTRUT00000000780	ENSP00000366810	ENSMUSP00000041013	ENSDARP00000107732	ENSGACP00000019486	ENSORLP00000023598	ENSTNIP00000002808	ENSTRUP00000000777	danio rerio bloodthirsty-related gene member 30 mrna
	P_isotig10860						ENSGACT00000009323	ENSORLT00000006177						ENSGACP00000009303	ENSORLP00000006176			takifugu rubripes a gene complete sequence
	P_isotig11148	gi|62955581|ref|NP_001017804.1|adenylosuccinate synthetase isozyme 2 [Danio rerio]	gi|82229982|sp|Q568F6.1|PURA2_DANRERecName: Full=Adenylosuccinate synthetase isozyme 2; Short=AMPSase 2; Short=AdSS 2; AltName: Full=Adenylosuccinate synthetase, acidic isozyme; AltName: Full=Adenylosuccinate synthetase, liver isozyme; Short=L-type adenylosuccinate synthetase; AltName: Full=IMP--aspartate ligase 2	ENST00000449326	ENSMUST00000016105	ENSDART00000018155	ENSGACT00000013912	ENSORLT00000006118	ENSTNIT00000020355	ENSTRUT00000002396	ENSP00000403017	ENSMUSP00000016105	ENSDARP00000028137	ENSGACP00000013887	ENSORLP00000006117	ENSTNIP00000020124	ENSTRUP00000002386	danio rerio adenylosuccinate synthase mrna
	P_isotig11173	gi|213515018|ref|NP_001135100.1|zinc finger, AN1-type domain 5b [Salmo salar]	gi|25091738|sp|O76080.1|ZFAN5_HUMANRecName: Full=AN1-type zinc finger protein 5; AltName: Full=Zinc finger A20 domain-containing protein 2; AltName: Full=Zinc finger protein 216	ENST00000237937	ENSMUST00000141568	ENSDART00000024450	ENSGACT00000023844	ENSORLT00000017087	ENSTNIT00000008069	ENSTRUT00000029075	ENSP00000237937	ENSMUSP00000025659	ENSDARP00000022273	ENSGACP00000023797	ENSORLP00000017086	ENSTNIP00000007908	ENSTRUP00000028959	salmo salar clone ssal-evf-005-156 an1-type zinc finger protein 5 complete cds
	P_isotig11342					ENSDART00000056277												danio rerio zgc:111944 (zgc:111944) mrna
	P_isotig11508	gi|326665980|ref|XP_003198165.1|PREDICTED: fragaceatoxin C [Danio rerio]	gi|68566091|sp|Q5R231.1|ACTP1_ACTVLRecName: Full=Hemolytic toxin Avt-1; AltName: Full=Avt-I; Flags: Precursor			ENSDART00000130280	ENSGACT00000011275	ENSORLT00000017579	ENSTNIT00000015020				ENSDARP00000106897	ENSGACP00000011252	ENSORLP00000017578	ENSTNIP00000014819		tetraodon nigroviridis full-length cdna
	P_isotig11623					ENSDART00000102674
	P_isotig11718	gi|47219485|emb|CAG10849.1|unnamed protein product [Tetraodon nigroviridis]	gi|3914461|sp|O35226.1|PSMD4_MOUSERecName: Full=26S proteasome non-ATPase regulatory subunit 4; AltName: Full=26S proteasome regulatory subunit RPN10; AltName: Full=26S proteasome regulatory subunit S5A; AltName: Full=Multiubiquitin chain-binding protein	ENST00000476855	ENSMUST00000136868	ENSDART00000104063	ENSGACT00000005798	ENSORLT00000000389	ENSTNIT00000020949	ENSTRUT00000023420	ENSP00000357876	ENSMUSP00000113554	ENSDARP00000094838	ENSGACP00000005782	ENSORLP00000000389	ENSTNIP00000020716	ENSTRUP00000023323	gasterosteus aculeatus clone cnb202-h08 mrna sequence
	P_isotig11725	gi|223648212|gb|ACN10864.1|Vacuolar protein sorting-associated protein 41 homolog [Salmo salar]	gi|81889117|sp|Q5KU39.1|VPS41_MOUSERecName: Full=Vacuolar protein sorting-associated protein 41 homolog; AltName: Full=VAM2 homolog; Short=mVAM2	ENST00000395969	ENSMUST00000072961	ENSDART00000092975	ENSGACT00000005844	ENSORLT00000014605	ENSTNIT00000020498	ENSTRUT00000019460	ENSP00000379297	ENSMUSP00000072729	ENSDARP00000087407	ENSGACP00000005828	ENSORLP00000014604	ENSTNIP00000020267	ENSTRUP00000019382	salmo salar clone ssal-rgf-528-203 vacuolar protein sorting-associated protein 41 homolog complete cds
	P_isotig11780						ENSGACT00000018030	ENSORLT00000017491		ENSTRUT00000025443	ENSP00000386557	ENSMUSP00000037758		ENSGACP00000017995	ENSORLP00000017490		ENSTRUP00000025340
	P_isotig11825	gi|292611924|ref|XP_001344951.3|PREDICTED: supervillin [Danio rerio]	gi|57013084|sp|Q8K4L3.1|SVIL_MOUSERecName: Full=Supervillin; AltName: Full=Archvillin; AltName: Full=p205/p250	ENST00000538146	ENSMUST00000025079	ENSDART00000022393	ENSGACT00000012558	ENSORLT00000006639	ENSTNIT00000018219	ENSTRUT00000042606	ENSP00000440343	ENSMUSP00000025079	ENSDARP00000012652	ENSGACP00000009073	ENSORLP00000006638	ENSTNIP00000017995	ENSTRUP00000042462	danio rerio im:7142403 (im:7142403) mrna
	P_isotig11982	gi|71534040|gb|AAH99987.1|Dag1 protein [Danio rerio]	gi|229462879|sp|Q14118.2|DAG1_HUMANRecName: Full=Dystroglycan; AltName: Full=Dystrophin-associated glycoprotein 1; Contains: RecName: Full=Alpha-dystroglycan; Short=Alpha-DG; Contains: RecName: Full=Beta-dystroglycan; Short=Beta-DG; Flags: Precursor	ENST00000538711	ENSMUST00000171412	ENSDART00000126885	ENSGACT00000004024	ENSORLT00000013718	ENSTNIT00000008103	ENSTRUT00000006028	ENSP00000438421	ENSMUSP00000130626	ENSDARP00000106371	ENSGACP00000004010	ENSORLP00000013717	ENSTNIP00000007942	ENSTRUP00000005991	zebrafish dna sequence from clone ch73-345h12 in linkage group complete sequence
	P_isotig12098	gi|73954813|ref|XP_862622.1|PREDICTED: similar to radixin isoform 3 [Canis familiaris]	gi|341942170|sp|P26043.3|RADI_MOUSERecName: Full=Radixin; AltName: Full=ESP10	ENST00000360270	ENSMUST00000149985	ENSDART00000125218	ENSGACT00000019699	ENSORLT00000011512	ENSTNIT00000018986	ENSTRUT00000039549	ENSP00000342830	ENSMUSP00000128167	ENSDARP00000073352	ENSGACP00000019661	ENSORLP00000006904	ENSTNIP00000017541	ENSTRUP00000014282	mus musculus moesin mrna
	P_isotig12144	gi|47230339|emb|CAF99532.1|unnamed protein product [Tetraodon nigroviridis]	gi|23396596|sp|Q9BQ70.1|TCF25_HUMANRecName: Full=Transcription factor 25; Short=TCF-25; AltName: Full=Nuclear localized protein 1	ENST00000263347			ENSGACT00000021088	ENSORLT00000011774	ENSTNIT00000012346	ENSTRUT00000046694	ENSP00000263347	ENSMUSP00000090738	ENSDARP00000059892	ENSGACP00000021048	ENSORLP00000011773	ENSTNIP00000012155	ENSTRUP00000046536	tetraodon nigroviridis full-length cdna
	P_isotig12250						ENSGACT00000016236
	P_isotig12472	gi|149742301|ref|XP_001490589.1|PREDICTED: ICOS ligand-like [Equus caballus]	gi|461607|sp|Q00609.1|CD80_MOUSERecName: Full=T-lymphocyte activation antigen CD80; AltName: Full=Activation B7-1 antigen; Short=B7; AltName: CD_antigen=CD80; Flags: Precursor				ENSGACT00000018345							ENSGACP00000018310
	P_isotig12502	gi|47215351|emb|CAG12585.1|unnamed protein product [Tetraodon nigroviridis]	gi|81892619|sp|Q6PFX9.1|TNKS1_MOUSERecName: Full=Tankyrase-1; Short=TANK1; AltName: Full=TRF1-interacting ankyrin-related ADP-ribose polymerase 1; Short=Tankyrase I	ENST00000518281	ENSMUST00000033929	ENSDART00000132653	ENSGACT00000017007	ENSORLT00000014209	ENSTNIT00000022296	ENSTRUT00000026662	ENSP00000429890	ENSMUSP00000033929	ENSDARP00000085830	ENSGACP00000016973	ENSORLP00000014208	ENSTNIP00000022060	ENSTRUP00000026555	danio rerio trf1-interacting ankyrin-related adp-ribose polymerase mrna
	P_isotig12849	gi|317419539|emb|CBN81576.1|Cation transport regulator-like protein 2 [Dicentrarchus labrax]	gi|123904611|sp|Q4KMJ1.1|CHAC2_DANRERecName: Full=Cation transport regulator-like protein 2	ENST00000295304	ENSMUST00000101394	ENSDART00000050831	ENSGACT00000003567	ENSORLT00000012692	ENSTNIT00000005987	ENSTRUT00000007055	ENSP00000295304	ENSMUSP00000098942	ENSDARP00000050830	ENSGACP00000003555	ENSORLP00000012691	ENSTNIP00000005838	ENSTRUP00000007010	tetraodon nigroviridis full-length cdna
	P_isotig12865	gi|47224410|emb|CAG08660.1|unnamed protein product [Tetraodon nigroviridis]	gi|82082155|sp|Q5ZKI6.1|GXLT1_CHICKRecName: Full=Glucoside xylosyltransferase 1; AltName: Full=Glycosyltransferase 8 domain-containing protein 3	ENST00000280876	ENSMUST00000117335	ENSDART00000032805	ENSGACT00000005419	ENSORLT00000004062	ENSTNIT00000019306	ENSTRUT00000043130	ENSP00000280876	ENSMUSP00000132442	ENSDARP00000030796	ENSGACP00000005404	ENSORLP00000004061	ENSTNIP00000019078	ENSTRUP00000042985	rattus norvegicus glycosyltransferase 8 domain containing 3 mrna
	P_isotig13027					ENSDART00000130582
	P_isotig13072	gi|47204808|emb|CAF96704.1|unnamed protein product [Tetraodon nigroviridis]	gi|341941201|sp|Q9CWD8.2|NUBPL_MOUSERecName: Full=Iron-sulfur protein NUBPL; AltName: Full=Nucleotide-binding protein-like; Flags: Precursor		ENSMUST00000040090	ENSDART00000077077	ENSGACT00000014352	ENSORLT00000022621	ENSTNIT00000010186	ENSTRUT00000008024	ENSP00000281081	ENSMUSP00000044292	ENSDARP00000071545	ENSGACP00000014327	ENSORLP00000022620	ENSTNIP00000010007	ENSTRUP00000007976	tetraodon nigroviridis full-length cdna
	P_isotig13226	gi|213512140|ref|NP_001134466.1|DNA-directed RNA polymerase III subunit RPC8 [Salmo salar]	gi|29427995|sp|Q9D2C6.2|RPC8_MOUSERecName: Full=DNA-directed RNA polymerase III subunit RPC8; AltName: Full=DNA-directed RNA polymerase III subunit H; AltName: Full=RNA polymerase III subunit C7	ENST00000396504	ENSMUST00000023113	ENSDART00000056037	ENSGACT00000010051	ENSORLT00000017762	ENSTNIT00000007781	ENSTRUT00000009560	ENSP00000379761	ENSMUSP00000023113	ENSDARP00000056036	ENSGACP00000010029	ENSORLP00000017761	ENSTNIP00000007621	ENSTRUP00000009505	salmo salar dna-directed rna polymerase iii subunit rpc8 mrna
	P_isotig13317	gi|47208052|emb|CAF93269.1|unnamed protein product [Tetraodon nigroviridis]	gi|84029395|sp|Q63312.2|PHLB1_RATRecName: Full=Pleckstrin homology-like domain family B member 1; AltName: Full=Protein LL5-alpha	ENST00000292140	ENSMUST00000073325	ENSDART00000130279	ENSGACT00000016652	ENSORLT00000019082	ENSTNIT00000007844	ENSTRUT00000024001	ENSP00000350921	ENSMUSP00000121809	ENSDARP00000107835	ENSGACP00000016612	ENSORLP00000008099	ENSTNIP00000007683	ENSTRUP00000023902	danio rerio pleckstrin homology-like domain family b member 3-like partial mrna
	P_isotig13337	gi|47086091|ref|NP_998426.1|phosphatidylinositol N-acetylglucosaminyltransferase subunit C [Danio rerio]	gi|62510831|sp|Q9CXR4.1|PIGC_MOUSERecName: Full=Phosphatidylinositol N-acetylglucosaminyltransferase subunit C; AltName: Full=Phosphatidylinositol-glycan biosynthesis class C protein; Short=PIG-C	ENST00000258324	ENSMUST00000160881	ENSDART00000010550		ENSORLT00000002314	ENSTNIT00000009121	ENSTRUT00000042224	ENSP00000258324	ENSMUSP00000028021	ENSDARP00000007438		ENSORLP00000002313	ENSTNIP00000008950	ENSTRUP00000042080	gasterosteus aculeatus clone cnb195-d10 mrna sequence
	P_isotig13390						ENSGACT00000001790		ENSTNIT00000003297	ENSTRUT00000006943						ENSTNIP00000002207
	P_isotig13467	gi|335295472|ref|XP_003357508.1|PREDICTED: adseverin-like [Sus scrofa]	gi|341940610|sp|Q60604.3|ADSV_MOUSERecName: Full=Adseverin; AltName: Full=Gelsolin-like protein; AltName: Full=Scinderin	ENST00000445618	ENSMUST00000078481	ENSDART00000046609	ENSGACT00000000687	ENSORLT00000022044	ENSTNIT00000008092	ENSTRUT00000003742	ENSP00000297029	ENSMUSP00000002640	ENSDARP00000046608	ENSGACP00000023985	ENSORLP00000015457	ENSTNIP00000007931	ENSTRUP00000003720	danio rerio scinderin mrna
	P_isotig13469	gi|224587603|gb|ACN58688.1|Methionine aminopeptidase 2 [Salmo salar]	gi|1703273|sp|P50579.1|AMPM2_HUMANRecName: Full=Methionine aminopeptidase 2; Short=MAP 2; Short=MetAP 2; AltName: Full=Initiation factor 2-associated 67 kDa glycoprotein; AltName: Full=Peptidase M 2; AltName: Full=p67eIF2; Short=p67	ENST00000551840	ENSMUST00000047910	ENSDART00000126188	ENSGACT00000026554	ENSORLT00000020837	ENSTNIT00000015856	ENSTRUT00000038502	ENSP00000450063	ENSMUSP00000048285	ENSDARP00000106939	ENSGACP00000026503	ENSORLP00000020838	ENSTNIP00000015649	ENSTRUP00000038364	tetraodon nigroviridis full-length cdna
	P_isotig13475	gi|41053501|ref|NP_956598.1|serine-threonine kinase receptor-associated protein [Danio rerio]	gi|75040209|sp|Q5E959.1|STRAP_BOVINRecName: Full=Serine-threonine kinase receptor-associated protein	ENST00000538352	ENSMUST00000064910	ENSDART00000013224	ENSGACT00000001459	ENSORLT00000012491	ENSTNIT00000010219	ENSTRUT00000028009	ENSP00000439761	ENSMUSP00000068267	ENSDARP00000024391	ENSGACP00000001458	ENSORLP00000012490	ENSTNIP00000010039	ENSTRUP00000027899	gasterosteus aculeatus clone cfw214-b02 mrna sequence
	P_isotig13499	gi|49333441|gb|AAT64059.1|claudin 30c [Takifugu rubripes]	gi|52782771|sp|Q6BBL6.1|CLD4_BOVINRecName: Full=Claudin-4	ENST00000543176	ENSMUST00000051401	ENSDART00000021664	ENSGACT00000027159	ENSORLT00000003641	ENSTNIT00000019435	ENSTRUT00000025630	ENSP00000442292	ENSMUSP00000053420	ENSDARP00000013958	ENSGACP00000016804	ENSORLP00000003640	ENSTNIP00000019206	ENSTRUP00000025526	takifugu rubripes claudin 30c complete cds
	P_isotig13585	gi|224587759|gb|ACN58708.1|Sec1 family domain-containing protein 1 [Salmo salar]	gi|51316882|sp|Q8WVM8.4|SCFD1_HUMANRecName: Full=Sec1 family domain-containing protein 1; AltName: Full=SLY1 homolog; Short=Sly1p; AltName: Full=Syntaxin-binding protein 1-like 2	ENST00000396629	ENSMUST00000110734	ENSDART00000134735	ENSGACT00000017119	ENSORLT00000013212	ENSTNIT00000004808	ENSTRUT00000030148	ENSP00000379870	ENSMUSP00000082536	ENSDARP00000121390	ENSGACP00000017085	ENSORLP00000013211	ENSTNIP00000004665	ENSTRUP00000030031	salmo salar clone ssal-rgf-532-318 sec1 family domain-containing protein 1 partial cds
	P_isotig13809	gi|82658210|ref|NP_001032463.1|protein phosphatase 1 regulatory subunit 7 [Danio rerio]	gi|108860897|sp|Q32PL1.1|PP1R7_DANRERecName: Full=Protein phosphatase 1 regulatory subunit 7; AltName: Full=Protein phosphatase 1 regulatory subunit 22	ENST00000485630	ENSMUST00000027494	ENSDART00000022356	ENSGACT00000018031	ENSORLT00000020634	ENSTNIT00000018524	ENSTRUT00000012104	ENSP00000385022	ENSMUSP00000027494	ENSDARP00000025441	ENSGACP00000017996	ENSORLP00000020633	ENSTNIP00000018299	ENSTRUP00000012044	salmo salar protein phosphatase regulatory subunit 7 mrna
	P_isotig13867	gi|90085429|dbj|BAE91455.1|unnamed protein product [Macaca fascicularis]	gi|82187585|sp|Q7SXE4.1|GOGA5_DANRERecName: Full=Golgin subfamily A member 5; AltName: Full=Golgin-84	ENST00000439315	ENSMUST00000021609	ENSDART00000129806	ENSGACT00000016190	ENSORLT00000012149		ENSTRUT00000031683	ENSP00000401543	ENSMUSP00000021609	ENSDARP00000107742	ENSGACP00000016167	ENSORLP00000012148		ENSTRUP00000031560	gasterosteus aculeatus clone cnb146-g04 mrna sequence
	P_isotig14014	gi|213510992|ref|NP_001134602.1|F54F2.7 [Salmo salar]	gi|82184720|sp|Q6GR35.1|CI006_XENLARecName: Full=UPF0436 protein C9orf6 homolog	ENST00000322940	ENSMUST00000045368	ENSDART00000103276	ENSGACT00000007870	ENSORLT00000004305	ENSTNIT00000023306	ENSTRUT00000027685	ENSP00000363753	ENSMUSP00000047275	ENSDARP00000094053	ENSGACP00000007851	ENSORLP00000004304	ENSTNIP00000023064	ENSTRUP00000027576	tetraodon nigroviridis full-length cdna
	P_isotig14043	gi|194368104|gb|AAN40736.2|AF433655_1mitogen-activated protein kinase [Paralichthys olivaceus]	gi|1169551|sp|P46196.3|MK01_BOVINRecName: Full=Mitogen-activated protein kinase 1; Short=MAP kinase 1; Short=MAPK 1; AltName: Full=ERT1; AltName: Full=Extracellular signal-regulated kinase 2; Short=ERK-2; AltName: Full=Mitogen-activated protein kinase 2; Short=MAP kinase 2; Short=MAPK 2	ENST00000403394	ENSMUST00000050201	ENSDART00000103746	ENSGACT00000017379	ENSORLT00000015021	ENSTNIT00000014732	ENSTRUT00000013871	ENSP00000440842	ENSMUSP00000128454	ENSDARP00000094521	ENSGACP00000019049	ENSORLP00000015020	ENSTNIP00000014533	ENSTRUP00000013808	paralichthys olivaceus mitogen-activated protein kinase complete cds
	P_isotig14168	gi|70887657|ref|NP_001020686.1|chromosome 15 open reading frame 24 precursor [Danio rerio]	gi|82079472|sp|Q5TYV0.1|CO024_DANRERecName: Full=UPF0480 protein C15orf24 homolog; Flags: Precursor	ENST00000256545	ENSMUST00000069747	ENSDART00000122313	ENSGACT00000010511	ENSORLT00000022331	ENSTNIT00000015382	ENSTRUT00000046520	ENSP00000256545	ENSMUSP00000068610	ENSDARP00000104784	ENSGACP00000010489	ENSORLP00000022330	ENSTNIP00000015178	ENSTRUP00000046362	osmerus mordax clone omor-eva-505-058 c15orf24 homolog precursor complete cds
	P_isotig14264	gi|343459105|gb|AEM37711.1|NADH dehydrogenase 1 alpha [Epinephelus bruneus]	gi|82186892|sp|Q6PBH5.1|NDUA4_DANRERecName: Full=NADH dehydrogenase [ubiquinone] 1 alpha subcomplex subunit 4	ENST00000339600	ENSMUST00000035735	ENSDART00000055019	ENSGACT00000012791	ENSORLT00000003133	ENSTNIT00000018213	ENSTRUT00000003785	ENSP00000339720	ENSMUSP00000031637	ENSDARP00000055018	ENSGACP00000012767	ENSORLP00000003132	ENSTNIP00000022113	ENSTRUP00000003765	anoplopoma fimbria clone afim-evh-533-373 nadh dehydrogenase 1 alpha subcomplex subunit 4 complete cds
	P_isotig14330	gi|213511704|ref|NP_001134289.1|COP9 signalosome complex subunit 7a [Salmo salar]	gi|55976587|sp|Q9CZ04.2|CSN7A_MOUSERecName: Full=COP9 signalosome complex subunit 7a; Short=SGN7a; Short=Signalosome subunit 7a; AltName: Full=JAB1-containing signalosome subunit 7a	ENST00000534877	ENSMUST00000032220	ENSDART00000039381	ENSGACT00000012985	ENSORLT00000016043	ENSTNIT00000011024	ENSTRUT00000027686	ENSP00000438363	ENSMUSP00000032220	ENSDARP00000029462	ENSGACP00000012961	ENSORLP00000016042	ENSTNIP00000010842	ENSTRUP00000027577	salmo salar cop9 signalosome complex subunit 7a mrna
	P_isotig14506	gi|41053648|ref|NP_956571.1|glutamate carboxypeptidase 2 [Danio rerio]	gi|74718738|sp|Q9HBA9.1|FOH1B_HUMANRecName: Full=Putative N-acetylated-alpha-linked acidic dipeptidase; Short=NAALADase; AltName: Full=Cell growth-inhibiting gene 26 protein; AltName: Full=Prostate-specific membrane antigen-like protein; AltName: Full=Putative folate hydrolase 1B		ENSMUST00000001826	ENSDART00000010881	ENSGACT00000010539	ENSORLT00000013902	ENSTNIT00000004753	ENSTRUT00000021346	ENSP00000344086	ENSMUSP00000001826	ENSDARP00000016784	ENSGACP00000010517	ENSORLP00000013901	ENSTNIP00000004610	ENSTRUP00000021258	danio rerio zgc:56429 (zgc:56429) mrna
	P_isotig14555	gi|148671276|gb|EDL03223.1|putative homeodomain transcription factor 2, isoform CRA_b [Mus musculus]	gi|166987998|sp|Q8N3S3.2|PHTF2_HUMANRecName: Full=Putative homeodomain transcription factor 2	ENST00000416283	ENSMUST00000153194	ENSDART00000123940	ENSGACT00000026031	ENSORLT00000017144	ENSTNIT00000021943	ENSTRUT00000042481	ENSP00000400958	ENSMUSP00000114087	ENSDARP00000106718	ENSGACP00000025980	ENSORLP00000017143	ENSTNIP00000021708	ENSTRUP00000042337	tetraodon nigroviridis full-length cdna
	P_isotig14642	gi|47217410|emb|CAG00770.1|unnamed protein product [Tetraodon nigroviridis]	gi|74753527|sp|Q9Y6V7.1|DDX49_HUMANRecName: Full=Probable ATP-dependent RNA helicase DDX49; AltName: Full=DEAD box protein 49	ENST00000247003	ENSMUST00000008004	ENSDART00000007204	ENSGACT00000010698	ENSORLT00000010693	ENSTNIT00000013279	ENSTRUT00000011194	ENSP00000247003	ENSMUSP00000008004	ENSDARP00000015246	ENSGACP00000010676	ENSORLP00000010692	ENSTNIP00000013087	ENSTRUP00000011134	tetraodon nigroviridis full-length cdna
	P_isotig14735	gi|47219489|emb|CAG10853.1|unnamed protein product [Tetraodon nigroviridis]	gi|1705919|sp|P49760.1|CLK2_HUMANRecName: Full=Dual specificity protein kinase CLK2; AltName: Full=CDC-like kinase 2	ENST00000419527	ENSMUST00000128318	ENSDART00000142910	ENSGACT00000004246	ENSORLT00000003192		ENSTRUT00000023089	ENSP00000439440	ENSMUSP00000113861	ENSDARP00000116449	ENSGACP00000004238	ENSORLP00000003191	ENSTNIP00000013417	ENSTRUP00000022993	gasterosteus aculeatus clone vmrc28- complete sequence
	P_isotig14774	gi|13937808|gb|AAH07004.1|AAH07004Similar to oxysterol-binding protein-related protein 1 [Homo sapiens]	gi|20143880|sp|Q9BXW6.2|OSBL1_HUMANRecName: Full=Oxysterol-binding protein-related protein 1; Short=ORP-1; Short=OSBP-related protein 1	ENST00000357041	ENSMUST00000164033	ENSDART00000090468	ENSGACT00000014467	ENSORLT00000001819	ENSTNIT00000021023	ENSTRUT00000040533	ENSP00000349545	ENSMUSP00000126704	ENSDARP00000084901	ENSGACP00000014441	ENSORLP00000001818	ENSTNIP00000003121	ENSTRUP00000004946	sus scrofa oxysterol binding transcript variant 4 mrna
	P_isotig14877	gi|47225233|emb|CAG09733.1|unnamed protein product [Tetraodon nigroviridis]					ENSGACT00000023400							ENSGACP00000023354
	P_isotig15230	gi|47222172|emb|CAG11598.1|unnamed protein product [Tetraodon nigroviridis]	gi|74745799|sp|Q5TAA0.1|TTC22_HUMANRecName: Full=Tetratricopeptide repeat protein 22; Short=TPR repeat protein 22	ENST00000371276	ENSMUST00000047922	ENSDART00000112294	ENSGACT00000009565	ENSORLT00000012443	ENSTNIT00000021512	ENSTRUT00000047686	ENSP00000360323	ENSMUSP00000035773	ENSDARP00000097597	ENSGACP00000009545	ENSORLP00000012442	ENSTNIP00000021277	ENSTRUP00000047525	danio rerio tetratricopeptide repeat domain 22 mrna
	P_isotig15341	gi|47221529|emb|CAG08191.1|unnamed protein product [Tetraodon nigroviridis]	gi|73920184|sp|Q14678.3|KANK1_HUMANRecName: Full=KN motif and ankyrin repeat domain-containing protein 1; AltName: Full=Ankyrin repeat domain-containing protein 15; AltName: Full=Kidney ankyrin repeat-containing protein	ENST00000397976	ENSMUST00000078392	ENSDART00000084370	ENSGACT00000019197	ENSORLT00000025773	ENSTNIT00000001422	ENSTRUT00000040330	ENSP00000381063	ENSMUSP00000077498	ENSDARP00000078805	ENSGACP00000019159	ENSORLP00000025772	ENSTNIP00000003381	ENSTRUP00000040188	danio rerio si:dkey- (si:dkey- ) mrna
	P_isotig15358	gi|153792613|ref|NP_001093460.1|death-associated protein kinase 1 [Danio rerio]	gi|317373595|sp|P53355.6|DAPK1_HUMANRecName: Full=Death-associated protein kinase 1; Short=DAP kinase 1	ENST00000545797	ENSMUST00000044083	ENSDART00000124059	ENSGACT00000019298	ENSORLT00000025760	ENSTNIT00000018935	ENSTRUT00000040638	ENSP00000418885	ENSMUSP00000040825	ENSDARP00000078749	ENSGACP00000022385	ENSORLP00000022488	ENSTNIP00000018708	ENSTRUP00000040496	danio rerio si:ch211- (si:ch211- ) mrna
	P_isotig15548	gi|47214511|emb|CAG00935.1|unnamed protein product [Tetraodon nigroviridis]	gi|84029495|sp|Q6ZPY2.2|SMG5_MOUSERecName: Full=Protein SMG5; AltName: Full=EST1-like protein B; AltName: Full=SMG-5 homolog	ENST00000420555	ENSMUST00000001451	ENSDART00000060809	ENSGACT00000017415	ENSORLT00000020331	ENSTNIT00000013399	ENSTRUT00000031970	ENSP00000400574	ENSMUSP00000001451	ENSDARP00000060808	ENSGACP00000017381	ENSORLP00000020330	ENSTNIP00000013207	ENSTRUP00000031847	danio rerio mrna for smg5 homolog nonsense mediated mrna decay factor protein (smg5 gene) strain tue
	P_isotig15760	gi|326674558|ref|XP_002664809.2|PREDICTED: threonyl-tRNA synthetase, cytoplasmic-like, partial [Danio rerio]	gi|123909108|sp|Q0V9S0.1|SYTC2_XENTRRecName: Full=Probable threonyl-tRNA synthetase 2, cytoplasmic; AltName: Full=Threonine--tRNA ligase; Short=ThrRS; AltName: Full=Threonyl-tRNA synthetase-like protein 2	ENST00000539112	ENSMUST00000022849	ENSDART00000109645	ENSGACT00000015611	ENSORLT00000013023	ENSTNIT00000011066	ENSTRUT00000038484	ENSP00000338093	ENSMUSP00000032728	ENSDARP00000036825	ENSGACP00000015580	ENSORLP00000017952	ENSTNIP00000019047	ENSTRUP00000038347	gasterosteus aculeatus clone cnb276-e08 mrna sequence
	P_isotig16020	gi|47209856|emb|CAG12239.1|unnamed protein product [Tetraodon nigroviridis]	gi|166987999|sp|Q8CB19.2|PHTF2_MOUSERecName: Full=Putative homeodomain transcription factor 2	ENST00000416283	ENSMUST00000153194	ENSDART00000123940	ENSGACT00000026031	ENSORLT00000017144	ENSTNIT00000021943	ENSTRUT00000042481	ENSP00000400958	ENSMUSP00000114087	ENSDARP00000106718	ENSGACP00000025980	ENSORLP00000017143	ENSTNIP00000021708	ENSTRUP00000042337	equus caballus homeodomain transcription factor 2 mrna
	P_isotig16036	gi|47205674|emb|CAF92895.1|unnamed protein product [Tetraodon nigroviridis]	gi|82209585|sp|Q7ZUV0.1|AN13C_DANRERecName: Full=Ankyrin repeat domain-containing protein 13C	ENST00000262346	ENSMUST00000040787	ENSDART00000062237	ENSGACT00000012387	ENSORLT00000009729	ENSTNIT00000013598	ENSTRUT00000044649	ENSP00000262346	ENSMUSP00000038662	ENSDARP00000062236	ENSGACP00000012363	ENSORLP00000009728	ENSTNIP00000013404	ENSTRUP00000044499	danio rerio ankyrin repeat domain 13c mrna
	P_isotig16138	gi|74218695|dbj|BAE25212.1|unnamed protein product [Mus musculus]	gi|143811464|sp|Q9UMZ2.2|SYNRG_HUMANRecName: Full=Synergin gamma; AltName: Full=AP1 subunit gamma-binding protein 1; AltName: Full=Gamma-synergin	ENST00000502449	ENSMUST00000092834	ENSDART00000115129	ENSGACT00000014724	ENSORLT00000005693	ENSTNIT00000000863	ENSTRUT00000010592	ENSP00000424893	ENSMUSP00000090510	ENSDARP00000102639	ENSGACP00000014697	ENSORLP00000005692	ENSTNIP00000003651	ENSTRUP00000010534	danio rerio cdna clone image:5777036
	P_isotig16214	gi|122891275|emb|CAM13012.1|novel protein similar to vertebrate galactosidase, beta 1 (GLB1) [Danio rerio]	gi|74728154|sp|Q8IW92.1|GLBL2_HUMANRecName: Full=Beta-galactosidase-1-like protein 2; Flags: Precursor	ENST00000389881	ENSMUST00000162702	ENSDART00000098523	ENSGACT00000008629	ENSORLT00000018321			ENSP00000374531	ENSMUSP00000125022	ENSDARP00000089294	ENSGACP00000008610	ENSORLP00000018320	ENSTNIP00000002327	ENSTRUP00000005570	danio rerio beta-galactosidase-1-like protein 2-like mrna
	P_isotig16271	gi|47209290|emb|CAF89573.1|unnamed protein product [Tetraodon nigroviridis]	gi|60390199|sp|Q7ZUV2.1|KTNB1_DANRERecName: Full=Katanin p80 WD40-containing subunit B1; Short=Katanin p80 subunit B1; AltName: Full=p80 katanin	ENST00000379661	ENSMUST00000034239	ENSDART00000014632	ENSGACT00000023264	ENSORLT00000023092	ENSTNIT00000005248	ENSTRUT00000009238	ENSP00000368982	ENSMUSP00000034239	ENSDARP00000024623	ENSGACP00000023219	ENSORLP00000023091	ENSTNIP00000005102	ENSTRUP00000009183	danio rerio katanin p80 (wd repeat containing) subunit b 1 mrna
	P_isotig16530								ENSTNIT00000001509									tetraodon nigroviridis full-length cdna
	P_isotig16578	gi|213515474|ref|NP_001133311.1|N-acetylneuraminate lyase [Salmo salar]	gi|82185976|sp|Q6NYR8.1|NPL_DANRERecName: Full=N-acetylneuraminate lyase; Short=NALase; AltName: Full=N-acetylneuraminate pyruvate-lyase; AltName: Full=N-acetylneuraminic acid aldolase; AltName: Full=Sialate lyase; AltName: Full=Sialate-pyruvate lyase; AltName: Full=Sialic acid aldolase; AltName: Full=Sialic acid lyase	ENST00000258317	ENSMUST00000041874	ENSDART00000011258	ENSGACT00000016445	ENSORLT00000005135	ENSTNIT00000009586	ENSTRUT00000045680	ENSP00000258317	ENSMUSP00000037454	ENSDARP00000027094	ENSGACP00000016413	ENSORLP00000005134	ENSTNIP00000009415	ENSTRUP00000045526	salmo salar n-acetylneuraminate pyruvate lyase (dihydrodipicolinate synthase) mrna
	P_isotig16654	gi|125821661|ref|XP_001343204.1|PREDICTED: protein GRINL1A-like [Danio rerio]	gi|81879686|sp|Q91XQ4.2|GRL1A_RATRecName: Full=Protein GRINL1A; AltName: Full=Glutamate receptor-like protein 1A				ENSGACT00000020933	ENSORLT00000010498			ENSP00000369930	ENSMUSP00000034720	ENSDARP00000103340	ENSGACP00000020893	ENSORLP00000010497			salmo salar grinl1b mrna
	P_isotig16878						ENSGACT00000017035
	P_isotig16938								ENSTNIT00000008286	ENSTRUT00000001958	ENSP00000301258	ENSMUSP00000091991	ENSDARP00000109164	ENSGACP00000012157	ENSORLP00000011424	ENSTNIP00000008121	ENSTRUP00000001950	salmo salar sperm acrosome membrane-associated protein 4 mrna
	P_isotig17154	gi|229366252|gb|ACQ58106.1|S100-A11 [Anoplopoma fimbria]	gi|1173339|sp|P35467.3|S10A1_RATRecName: Full=Protein S100-A1; AltName: Full=S-100 protein alpha chain; AltName: Full=S-100 protein subunit alpha; AltName: Full=S100 calcium-binding protein A1						ENSTNIT00000021727	ENSTRUT00000018853	ENSP00000357687	ENSMUSP00000022186	ENSDARP00000033294	ENSGACP00000015844	ENSORLP00000012422	ENSTNIP00000021492	ENSTRUP00000018775	anoplopoma fimbria clone afim-evh-534-145 s100-a11 complete cds
	P_isotig17288	gi|47198082|emb|CAF87945.1|unnamed protein product [Tetraodon nigroviridis]	gi|38258936|sp|Q14344.2|GNA13_HUMANRecName: Full=Guanine nucleotide-binding protein subunit alpha-13; Short=G alpha-13; Short=G-protein subunit alpha-13	ENST00000439174	ENSMUST00000106702	ENSDART00000028883	ENSGACT00000004271	ENSORLT00000023491	ENSTNIT00000004570	ENSTRUT00000046339	ENSP00000400717	ENSMUSP00000102313	ENSDARP00000036006	ENSGACP00000004257	ENSORLP00000021734	ENSTNIP00000004430	ENSTRUP00000046184	dicentrarchus labrax chromosome sequence corresponding to linkage group bottom complete sequence
	P_isotig17387	gi|47212653|emb|CAF89480.1|unnamed protein product [Tetraodon nigroviridis]	gi|332278226|sp|Q9Y6A1.3|POMT1_HUMANRecName: Full=Protein O-mannosyl-transferase 1; AltName: Full=Dolichyl-phosphate-mannose--protein mannosyltransferase 1	ENST00000419118			ENSGACT00000014267	ENSORLT00000020744	ENSTNIT00000005169	ENSTRUT00000047014	ENSP00000403032	ENSMUSP00000038722	ENSDARP00000086435	ENSGACP00000014243	ENSORLP00000020743	ENSTNIP00000005023	ENSTRUP00000046857	hippoglossus hippoglossus clone hhi46imb microsatellite sequence
	P_isotig17435	gi|197127201|gb|ACH43699.1|putative microtubule-associated protein 1 light chain 3 alpha [Taeniopygia guttata]	gi|122135682|sp|Q2HJ23.1|MLP3A_BOVINRecName: Full=Microtubule-associated proteins 1A/1B light chain 3A; AltName: Full=Autophagy-related protein LC3 A; AltName: Full=Autophagy-related ubiquitin-like modifier LC3 A; AltName: Full=MAP1 light chain 3-like protein 1; AltName: Full=MAP1A/MAP1B light chain 3 A; Short=MAP1A/MAP1B LC3 A; AltName: Full=Microtubule-associated protein 1 light chain 3 alpha; …	ENST00000397709	ENSMUST00000029128	ENSDART00000042322	ENSGACT00000000014	ENSORLT00000003596	ENSTNIT00000005548	ENSTRUT00000000256	ENSP00000380821	ENSMUSP00000029128	ENSDARP00000042321	ENSGACP00000000014	ENSORLP00000003595	ENSTNIP00000005402	ENSTRUP00000000254	tetraodon nigroviridis full-length cdna
	P_isotig17782	gi|66472408|ref|NP_001018508.1|vitronectin a [Danio rerio]	gi|139654|sp|P22458.1|VTNC_RABITRecName: Full=Vitronectin; AltName: Full=Glycoprotein 66; AltName: Full=S-protein; AltName: Full=Serum-spreading factor; Flags: Precursor	ENST00000226218	ENSMUST00000017488	ENSDART00000077736	ENSGACT00000027126	ENSORLT00000003169	ENSTNIT00000019453	ENSTRUT00000031695	ENSP00000226218	ENSMUSP00000017488	ENSDARP00000072202	ENSGACP00000027074	ENSORLP00000003168	ENSTNIP00000019224	ENSTRUP00000031571	gasterosteus aculeatus clone cgx38-h10 mrna sequence
	P_isotig17840	gi|47217646|emb|CAG03043.1|unnamed protein product [Tetraodon nigroviridis]	gi|190359450|sp|A2VE15.1|FADS6_BOVINRecName: Full=Fatty acid desaturase 6	ENST00000310226		ENSDART00000123533	ENSGACT00000019127	ENSORLT00000017457	ENSTNIT00000015026	ENSTRUT00000011586	ENSP00000307821	ENSMUSP00000058783	ENSDARP00000104846	ENSGACP00000019089	ENSORLP00000017456	ENSTNIP00000014825	ENSTRUP00000011526	danio rerio fatty acid desaturase 6-like mrna
	P_isotig17864	gi|125852928|ref|XP_001336482.1|PREDICTED: transcription factor CP2 [Danio rerio]	gi|82096148|sp|Q7T2U9.1|TFCP2_CHICKRecName: Full=Transcription factor CP2	ENST00000548108	ENSMUST00000100199	ENSDART00000084848	ENSGACT00000014498	ENSORLT00000019592	ENSTNIT00000004163	ENSTRUT00000038214	ENSP00000449280	ENSMUSP00000097773	ENSDARP00000079283	ENSGACP00000014472	ENSORLP00000019591	ENSTNIP00000002177	ENSTRUP00000038077	danio rerio transcription factor cp2 mrna
	P_isotig18027	gi|47216309|emb|CAF96605.1|unnamed protein product [Tetraodon nigroviridis]	gi|81885370|sp|Q6P7S1.1|ASAH1_RATRecName: Full=Acid ceramidase; Short=AC; Short=ACDase; Short=Acid CDase; AltName: Full=Acylsphingosine deacylase; AltName: Full=N-acylsphingosine amidohydrolase; Flags: Precursor			ENSDART00000040434	ENSGACT00000022420	ENSORLT00000010155	ENSTNIT00000010109	ENSTRUT00000041473	ENSP00000427751	ENSMUSP00000034000	ENSDARP00000040433	ENSGACP00000022356	ENSORLP00000010154	ENSTNIP00000009931	ENSTRUP00000041329	sebastes schlegelii clone: brf 7- induced by treatment of lps and con a pma
	P_isotig18033	gi|51011097|ref|NP_001003504.1|polyadenylate-binding protein-interacting protein 1 [Danio rerio]	gi|46396971|sp|Q8VE62.1|PAIP1_MOUSERecName: Full=Polyadenylate-binding protein-interacting protein 1; Short=PABP-interacting protein 1; Short=PAIP-1; Short=Poly(A)-binding protein-interacting protein 1				ENSGACT00000006005	ENSORLT00000002409	ENSTNIT00000019251	ENSTRUT00000042599	ENSP00000425736	ENSMUSP00000104826	ENSDARP00000062956	ENSGACP00000005988	ENSORLP00000002408	ENSTNIP00000019023	ENSTRUP00000042454	gasterosteus aculeatus clone cec47-g04 mrna sequence
	P_isotig18148	gi|224812569|gb|ACN64942.1|interleukin-1 receptor activated kinase 1 [Siniperca chuatsi]					ENSGACT00000001478		ENSTNIT00000007944					ENSGACP00000001477				siniperca chuatsi interleukin-1 receptor activated kinase 1 complete cds
	P_isotig18201	gi|213513199|ref|NP_001133759.1|ribonuclease P protein subunit p14 [Salmo salar]	gi|6226022|sp|O95059.3|RPP14_HUMANRecName: Full=Ribonuclease P protein subunit p14				ENSGACT00000005192	ENSORLT00000016623	ENSTNIT00000005092	ENSTRUT00000007395				ENSGACP00000005177	ENSORLP00000016622	ENSTNIP00000004946	ENSTRUP00000007350
	P_isotig18213								ENSTNIT00000011082	ENSTRUT00000038965								gasterosteus aculeatus clone vmrc26- complete sequence
	P_isotig18248	gi|229366748|gb|ACQ58354.1|Transmembrane protein 50A [Anoplopoma fimbria]	gi|24638220|sp|Q9CXL1.1|TM50A_MOUSERecName: Full=Transmembrane protein 50A; AltName: Full=Small membrane protein 1	ENST00000544956	ENSMUST00000105863	ENSDART00000142381	ENSGACT00000009774	ENSORLT00000021941	ENSTNIT00000020264	ENSTRUT00000003915	ENSP00000363478	ENSMUSP00000101489	ENSDARP00000116685	ENSGACP00000009764	ENSORLP00000021940	ENSTNIP00000020033	ENSTRUP00000003895	anoplopoma fimbria clone afim-evh-510-096 transmembrane protein 50a complete cds
	P_isotig18470	gi|47209480|emb|CAF89969.1|unnamed protein product [Tetraodon nigroviridis]	gi|23396937|sp|Q9NRW7.1|VPS45_HUMANRecName: Full=Vacuolar protein sorting-associated protein 45; Short=h-VPS45; Short=hlVps45	ENST00000462852	ENSMUST00000131281	ENSDART00000086961	ENSGACT00000013280	ENSORLT00000001725	ENSTNIT00000005555	ENSTRUT00000008776	ENSP00000358126	ENSMUSP00000015891	ENSDARP00000081395	ENSGACP00000013255	ENSORLP00000001724	ENSTNIP00000005409	ENSTRUP00000008725	gasterosteus aculeatus clone cfw225-b11 mrna sequence
[truncated: 103 more rows]
