# Supplementary material for: Exploring the larval transcriptome of the common sole (Solea solea L.)
Source: BMC Genomics. 2013 May 10;14:315. doi: 10.1186/1471-2164-14-315 (PMC3659078; doi:10.1186/1471-2164-14-315)
Supplement: Additional file 6 — Functional annotation of genes up-regulated on pre-metamorphic larvae. Functional annotation, based on both Gene Ontology and KEGG Pathway analyses, of genes significantly up-regulated in pre-metamorphic larvae and positively correlated to PCA Y-axis projection. [file 1471-2164-14-315-S6.xls]

## Sheet: UP
Biological Process
Category	Term	Count	PValue	Fold Enrichment
GOTERM_BP_FAT	GO:0055114~oxidation reduction	26	4.71476e-05	2.33651
GOTERM_BP_FAT	GO:0008610~lipid biosynthetic process	8	0.0012531	4.61627
GOTERM_BP_FAT	GO:0006631~fatty acid metabolic process	6	0.001547	6.57818
GOTERM_BP_FAT	GO:0016125~sterol metabolic process	4	0.00617897	9.74545
GOTERM_BP_FAT	GO:0055085~transmembrane transport	13	0.0072237	2.35582
GOTERM_BP_FAT	GO:0008299~isoprenoid biosynthetic process	3	0.0114387	16.4455
GOTERM_BP_FAT	GO:0009396~folic acid and derivative biosynthetic process	3	0.0114387	16.4455
GOTERM_BP_FAT	GO:0008202~steroid metabolic process	5	0.0130216	5.22078
GOTERM_BP_FAT	GO:0006760~folic acid and derivative metabolic process	3	0.0185042	13.1564
GOTERM_BP_FAT	GO:0006633~fatty acid biosynthetic process	4	0.0227021	6.26494
GOTERM_BP_FAT	GO:0009166~nucleotide catabolic process	3	0.0269434	10.9636
GOTERM_BP_FAT	GO:0006544~glycine metabolic process	3	0.0269434	10.9636
GOTERM_BP_FAT	GO:0006096~glycolysis	5	0.0310269	4.06061
GOTERM_BP_FAT	GO:0034656~nucleobase, nucleoside and nucleotide catabolic process	3	0.0366201	9.3974
GOTERM_BP_FAT	GO:0006720~isoprenoid metabolic process	3	0.0366201	9.3974
GOTERM_BP_FAT	GO:0034655~nucleobase, nucleoside, nucleotide and nucleic acid catabolic process	3	0.0366201	9.3974
GOTERM_BP_FAT	GO:0006007~glucose catabolic process	5	0.0535556	3.42614
GOTERM_BP_FAT	GO:0019320~hexose catabolic process	5	0.0535556	3.42614
GOTERM_BP_FAT	GO:0046365~monosaccharide catabolic process	5	0.0535556	3.42614
GOTERM_BP_FAT	GO:0046394~carboxylic acid biosynthetic process	5	0.0645147	3.2246
GOTERM_BP_FAT	GO:0016053~organic acid biosynthetic process	5	0.0645147	3.2246
GOTERM_BP_FAT	GO:0046164~alcohol catabolic process	5	0.0704032	3.13247
GOTERM_BP_FAT	GO:0044275~cellular carbohydrate catabolic process	5	0.0704032	3.13247
GOTERM_BP_FAT	GO:0044270~nitrogen compound catabolic process	3	0.0718487	6.57818
GOTERM_BP_FAT	GO:0009108~coenzyme biosynthetic process	4	0.074043	3.98678
GOTERM_BP_FAT	GO:0005996~monosaccharide metabolic process	6	0.0775376	2.57968
GOTERM_BP_FAT	GO:0009264~deoxyribonucleotide catabolic process	2	0.0883571	21.9273
GOTERM_BP_FAT	GO:0006006~glucose metabolic process	5	0.0965829	2.81119
GOTERM_BP_FAT	GO:0006694~steroid biosynthetic process	3	0.0994181	5.48182
Cellular Component
Category	Term	Count	PValue	Fold Enrichment
GOTERM_CC_FAT	GO:0016021~integral to membrane	29	0.00599148	1.50377
GOTERM_CC_FAT	GO:0031224~intrinsic to membrane	29	0.00781527	1.47926
Molecular Function
Category	Term	Count	PValue	Fold Enrichment
GOTERM_MF_FAT	GO:0016860~intramolecular oxidoreductase activity	5	0.00228465	8.21926
GOTERM_MF_FAT	GO:0016702~oxidoreductase activity, acting on single donors with incorporation of molecular oxygen, incorporation of two atoms of oxygen	5	0.00658072	6.28532
GOTERM_MF_FAT	GO:0016701~oxidoreductase activity, acting on single donors with incorporation of molecular oxygen	5	0.00816152	5.93613
GOTERM_MF_FAT	GO:0016863~intramolecular oxidoreductase activity, transposing C=C bonds	3	0.0120652	16.0276
GOTERM_MF_FAT	GO:0046906~tetrapyrrole binding	6	0.0263158	3.46542
GOTERM_MF_FAT	GO:0048037~cofactor binding	11	0.0293393	2.13701
GOTERM_MF_FAT	GO:0016638~oxidoreductase activity, acting on the CH-NH2 group of donors	3	0.0385233	9.15861
GOTERM_MF_FAT	GO:0005506~iron ion binding	9	0.0490833	2.18558
GOTERM_MF_FAT	GO:0016831~carboxy-lyase activity	3	0.0621552	7.12336
GOTERM_MF_FAT	GO:0019200~carbohydrate kinase activity	3	0.0621552	7.12336
GOTERM_MF_FAT	GO:0019842~vitamin binding	6	0.064262	2.7281
GOTERM_MF_FAT	GO:0005496~steroid binding	3	0.0753878	6.41102
GOTERM_MF_FAT	GO:0050662~coenzyme binding	8	0.083461	2.08489
GOTERM_MF_FAT	GO:0008241~peptidyl-dipeptidase activity	2	0.0907128	21.3701
GOTERM_MF_FAT	GO:0047750~cholestenol delta-isomerase activity	2	0.0907128	21.3701
GOTERM_MF_FAT	GO:0004329~formate-tetrahydrofolate ligase activity	2	0.0907128	21.3701
GOTERM_MF_FAT	GO:0031419~cobalamin binding	2	0.0907128	21.3701
KEGG PATHWAY
Category	Term	Count	PValue	Fold Enrichment
KEGG_PATHWAY	dre00100:Steroid biosynthesis	9	2.67682e-09	16.02
KEGG_PATHWAY	dre00900:Terpenoid backbone biosynthesis	4	0.00491473	10.1714
KEGG_PATHWAY	dre00630:Glyoxylate and dicarboxylate metabolism	4	0.00755015	8.9
KEGG_PATHWAY	dre00640:Propanoate metabolism	5	0.0348578	3.86957
KEGG_PATHWAY	dre00590:Arachidonic acid metabolism	4	0.0385318	5.08571
KEGG_PATHWAY	dre00561:Glycerolipid metabolism	4	0.0462789	4.74667
KEGG_PATHWAY	dre00983:Drug metabolism	4	0.0638752	4.18824
KEGG_PATHWAY	dre00670:One carbon pool by folate	3	0.0685717	6.675
KEGG_PATHWAY	dre00591:Linoleic acid metabolism	3	0.0685717	6.675
KEGG_PATHWAY	dre00620:Pyruvate metabolism	5	0.072724	3.06897
KEGG_PATHWAY	dre03320:PPAR signaling pathway	5	0.072724	3.06897
KEGG_PATHWAY	dre00500:Starch and sucrose metabolism	4	0.0736737	3.95556
KEGG_PATHWAY	dre00380:Tryptophan metabolism	4	0.0951207	3.56
