# Supplementary material for: Exploring the larval transcriptome of the common sole (Solea solea L.)
Source: BMC Genomics. 2013 May 10;14:315. doi: 10.1186/1471-2164-14-315 (PMC3659078; doi:10.1186/1471-2164-14-315)
Supplement: Additional file 7 — List and annotation of up-regulated genes on pre-metamorphic larvae. List and annotation of 372 genes found both significantly up-regulated in pre-metamorphic larvae and positively correlated to samples projection on PCA Y-axis. [file 1471-2164-14-315-S7.xls]

## Sheet: Foglio2
	ANNOTATION
	NCBI nr Prot	SwissProt	ENSEMBL TRANSCRIPTS							ENSEMBLE PROTEINS							NCBI nr Nucl
Seq_Name			Human	Mouse	D. rerio	G. aculeatus	O. latipes	T. nigroviridis	T. rubripes	Human	Mouse	D. rerio	G. aculeatus	O. latipes	T. nigroviridis	T. rubripes
AS_isotig01006																	dicentrarchus labrax hmg- reductase complete cds
AS_isotig01831																	dicentrarchus labrax chromosome sequence corresponding to linkage group bottom complete sequence
AS_isotig01859																	dicentrarchus labrax chromosome sequence corresponding to linkage group complete sequence
AS_isotig01921																	solea senegalensis mx protein complete cds
AS_isotig03824																	tetraodon nigroviridis full-length cdna
AS_isotig04994																	tetraodon nigroviridis full-length cdna
AS_isotig05105																	salmo salar clone ssal-rgf-514-197 squalene synthetase partial cds
AS_isotig05563				ENSMUST00000077868	ENSDART00000123062												dicentrarchus labrax chromosome sequence corresponding to linkage group complete sequence
AS_isotig07026																	dicentrarchus labrax chromosome sequence corresponding to linkage group top complete sequence
AS_isotig07545	gi|113679116|ref|NP_001038862.1|hypothetical protein LOC751683 [Danio rerio]	gi|1352938|sp|P47173.1|YJ9J_YEASTRecName: Full=Uncharacterized protein YJR142W			ENSDART00000080832	ENSGACT00000004766	ENSORLT00000023508	ENSTNIT00000010550				ENSDARP00000075278	ENSGACP00000004752	ENSORLP00000023507			osmerus mordax clone omor-eva-517-135 nudix hydrolase chloroplast precursor complete cds
AS_isotig09316																	tetraodon nigroviridis full-length cdna
AS_isotig11549																	anoplopoma fimbria clone afim-evh-010-352 tumor susceptibility gene 101 protein complete cds
AS_isotig12396																	dicentrarchus labrax chromosome sequence corresponding to linkage group bottom complete sequence
AS_isotig13970				ENSMUST00000170001	ENSDART00000086053
AS_isotig14256																	dicentrarchus labrax chromosome sequence corresponding to linkage group bottom complete sequence
AS_isotig15016	gi|77563563|gb|ABB00038.1|reverse transcriptase family member [Glycine max]	gi|2851550|sp|Q03278.2|PO21_NASVIRecName: Full=Retrovirus-related Pol polyprotein from type-1 retrotransposable element R2; AltName: Full=Retrovirus-related Pol polyprotein from type I retrotransposable element R2; Includes: RecName: Full=Reverse transcriptase; Includes: RecName: Full=Endonuclease					ENSORLT00000006644	ENSTNIT00000022623	ENSTRUT00000035915			ENSDARP00000109971	ENSGACP00000000161	ENSORLP00000006643	ENSTNIP00000022384	ENSTRUP00000035787	oryzias dancena retinoid x receptor beta partial cds collagen type xi alpha 2 preprotein estradiol 17 beta-dehydrogenase 8 and bromodomain containing 2 and non-classical mhc class i antigen (orda-uda) orda-uda*101 complete cds transporter 2 atp-binding cassette sub-family b partial cds proteasome beta 9 subunit proteasome beta 9 like subunit proteasome subunit beta type 10 and proteasome beta 8 s…
AS_isotig16495																	takifugu rubripes frclic6 complete sequence frrunx1 complete cds and and frfarp1l complete sequence
AS_isotig16932																	solea senegalensis 17-beta hydroxysteroid dehydrogenase complete cds
AS_isotig17068			ENST00000464673	ENSMUST00000105694	ENSDART00000075796	ENSGACT00000011245											gasterosteus aculeatus clone cnb171-b08 mrna sequence
AS_isotig20528																	paralichthys olivaceus irf10 gene for interferon regulatory factor complete cds
AS_isotig21797																	zebrafish dna sequence from clone dkey-112e7 in linkage group 4 contains the 5 end of the foxp2 gene for forkhead box the sreb2 gene for sreb2 and two complete sequence
N_isotig00278	gi|68372820|ref|XP_687148.1|PREDICTED: amine sulfotransferase [Danio rerio]	gi|81870421|sp|O35403.1|ST3A1_MOUSERecName: Full=Amine sulfotransferase; AltName: Full=SULT-X2; AltName: Full=Sulfotransferase 3A1; Short=ST3A1	ENST00000272452	ENSMUST00000092597	ENSDART00000019785	ENSGACT00000019236		ENSTNIT00000020359	ENSTRUT00000006263	ENSP00000272452	ENSMUSP00000090259	ENSDARP00000011877	ENSGACP00000019198	ENSORLP00000007258	ENSTNIP00000020128	ENSTRUP00000004595	anoplopoma fimbria clone afim-evh-013-233 amine sulfotransferase complete cds
N_isotig00337	gi|157423543|gb|AAI53492.1|Idh1 protein [Danio rerio]				ENSDART00000007789	ENSGACT00000012129		ENSTNIT00000014707	ENSTRUT00000014357			ENSDARP00000023774			ENSTNIP00000014508	ENSTRUP00000014291	gasterosteus aculeatus clone cnb287-b10 mrna sequence
N_isotig00354	gi|50927292|gb|AAH79529.1|Carboxyl ester lipase, tandem duplicate 1 [Danio rerio]	gi|251757481|sp|P19835.3|CEL_HUMANRecName: Full=Bile salt-activated lipase; Short=BAL; AltName: Full=Bile salt-stimulated lipase; Short=BSSL; AltName: Full=Bucelipase; AltName: Full=Carboxyl ester lipase; AltName: Full=Cholesterol esterase; AltName: Full=Pancreatic lysophospholipase; AltName: Full=Sterol esterase; Flags: Precursor			ENSDART00000124517	ENSGACT00000024004	ENSORLT00000020574	ENSTNIT00000006125	ENSTRUT00000034641	ENSP00000304021	ENSMUSP00000028161	ENSDARP00000116496	ENSGACP00000023957	ENSORLP00000020573	ENSTNIP00000008335	ENSTRUP00000034512	danio rerio carboxyl ester like mrna
N_isotig00376					ENSDART00000144830	ENSGACT00000000008	ENSORLT00000013638	ENSTNIT00000009507									dicentrarchus labrax chromosome sequence corresponding to linkage group top complete sequence
N_isotig00377					ENSDART00000102658	ENSGACT00000003997	ENSORLT00000013638	ENSTNIT00000009507									dicentrarchus labrax chromosome sequence corresponding to linkage group top complete sequence
N_isotig00689	gi|325111375|gb|ADY80025.1|glutathione S-transferase theta b [Oplegnathus fasciatus]	gi|1170112|sp|P20135.3|GSTT1_CHICKRecName: Full=Glutathione S-transferase theta-1; AltName: Full=GST class-theta; AltName: Full=GST-CL1	ENST00000443377	ENSMUST00000001715	ENSDART00000015841	ENSGACT00000019523	ENSORLT00000025588	ENSTNIT00000005147	ENSTRUT00000023216	ENSP00000248935	ENSMUSP00000113839	ENSDARP00000010116	ENSGACP00000019485	ENSORLP00000024982	ENSTNIP00000005001	ENSTRUP00000023120	oplegnathus fasciatus glutathione s-transferase theta b complete cds
N_isotig00713	gi|229365834|gb|ACQ57897.1|Dehydrogenase/reductase SDR family member 4 [Anoplopoma fimbria]	gi|308153436|sp|Q8WNV7.2|DHRS4_PIGRecName: Full=Dehydrogenase/reductase SDR family member 4; AltName: Full=NADPH-dependent carbonyl reductase/NADP-retinol dehydrogenase; Short=CR; Short=PHCR; AltName: Full=NADPH-dependent retinol dehydrogenase/reductase; Short=NDRD; AltName: Full=Peroxisomal short-chain alcohol dehydrogenase; Short=PSCD	ENST00000313250	ENSMUST00000022821	ENSDART00000124653	ENSGACT00000025421	ENSORLT00000009298	ENSTNIT00000017061	ENSTRUT00000022755	ENSP00000326219	ENSMUSP00000022821	ENSDARP00000106922	ENSGACP00000025372	ENSORLP00000009297	ENSTNIP00000016847	ENSTRUP00000022661	anoplopoma fimbria clone afim-evh-528-082 dehydrogenase reductase sdr family member 4 complete cds
N_isotig01074	gi|213511424|ref|NP_001134825.1|Cytosolic sulfotransferase 3 [Salmo salar]	gi|51701960|sp|Q6PH37.1|ST1S1_DANRERecName: Full=Cytosolic sulfotransferase 1; AltName: Full=SULT1 ST1	ENST00000409309	ENSMUST00000024738	ENSDART00000038924	ENSGACT00000003836	ENSORLT00000013541	ENSTNIT00000001364	ENSTRUT00000008610	ENSP00000333310	ENSMUSP00000024738	ENSDARP00000034116	ENSGACP00000003811	ENSORLP00000013540	ENSTNIP00000001656	ENSTRUP00000008559	tetraodon nigroviridis full-length cdna
N_isotig01122	gi|229366624|gb|ACQ58292.1|Trans-1,2-dihydrobenzene-1,2-diol dehydrogenase [Anoplopoma fimbria]	gi|166198637|sp|Q642M9.2|DHDH_DANRERecName: Full=Trans-1,2-dihydrobenzene-1,2-diol dehydrogenase; AltName: Full=D-xylose 1-dehydrogenase; AltName: Full=D-xylose-NADP dehydrogenase; AltName: Full=Dimeric dihydrodiol dehydrogenase			ENSDART00000134144	ENSGACT00000021954	ENSORLT00000016549	ENSTNIT00000004494	ENSTRUT00000032954	ENSP00000221403	ENSMUSP00000131995	ENSDARP00000115782	ENSGACP00000021913	ENSORLP00000016548	ENSTNIP00000004355	ENSTRUP00000032829	anoplopoma fimbria clone afim-evh-009-247 trans- -dihydrobenzene- -diol dehydrogenase complete cds
N_isotig01133	gi|225705978|gb|ACO08835.1|Brain protein 44-like protein [Osmerus mordax]	gi|51702213|sp|P63030.1|BR44L_MOUSERecName: Full=Brain protein 44-like protein	ENST00000360961	ENSMUST00000165094	ENSDART00000137572	ENSGACT00000021236	ENSORLT00000012741	ENSTNIT00000017013	ENSTRUT00000003257	ENSP00000354223	ENSMUSP00000045654	ENSDARP00000115443	ENSGACP00000021195	ENSORLP00000012740	ENSTNIP00000016799	ENSTRUP00000003238	anoplopoma fimbria clone afim-evh-529-307 brain protein 44-like protein complete cds
N_isotig01171	gi|319655711|ref|NP_571526.2|interphotoreceptor retinoid-binding protein [Danio rerio]	gi|78099779|sp|P49194.3|RET3_MOUSERecName: Full=Retinol-binding protein 3; AltName: Full=Interphotoreceptor retinoid-binding protein; Short=IRBP; AltName: Full=Interstitial retinol-binding protein; Flags: Precursor	ENST00000224600	ENSMUST00000035695	ENSDART00000147532	ENSGACT00000006488	ENSORLT00000025164	ENSTNIT00000007514	ENSTRUT00000044014	ENSP00000224600	ENSMUSP00000040249	ENSDARP00000118871	ENSGACP00000006471	ENSORLP00000025163	ENSTNIP00000007356	ENSTRUP00000043868	tetraodon nigroviridis full-length cdna
N_isotig01189	gi|213515112|ref|NP_001133258.1|Globoside alpha-1,3-N-acetylgalactosaminyltransferase 1 [Salmo salar]	gi|73921299|sp|Q5ZLK4.1|GBGT1_CHICKRecName: Full=Globoside alpha-1,3-N-acetylgalactosaminyltransferase 1; AltName: Full=Forssman glycolipid synthase-like protein		ENSMUST00000030585	ENSDART00000019992	ENSGACT00000019603				ENSP00000439154	ENSMUSP00000127071	ENSDARP00000116300	ENSGACP00000019565	ENSORLP00000012717	ENSTNIP00000017824	ENSTRUP00000037469	engraulis encrasicolus clone ee5-360 microsatellite sequence
N_isotig01207	gi|47219421|emb|CAG01584.1|unnamed protein product [Tetraodon nigroviridis]	gi|90101398|sp|Q3U9G9.2|LBR_MOUSERecName: Full=Lamin-B receptor; AltName: Full=Integral nuclear envelope inner membrane protein	ENST00000441022	ENSMUST00000005003	ENSDART00000042162	ENSGACT00000026851	ENSORLT00000013411	ENSTNIT00000013913	ENSTRUT00000002946	ENSP00000415428	ENSMUSP00000005003	ENSDARP00000042161	ENSGACP00000026799	ENSORLP00000013410	ENSTNIP00000013719	ENSTRUP00000002929	gasterosteus aculeatus clone cfw279-a01 mrna sequence
N_isotig01324	gi|169146688|emb|CAQ15540.1|novel protein similar to vertebrate proline rich 6 (PRR6) [Danio rerio]	gi|109892841|sp|Q9CXS4.2|CENPV_MOUSERecName: Full=Centromere protein V; Short=CENP-V; AltName: Full=Proline-rich protein 6	ENST00000299736	ENSMUST00000123542	ENSDART00000148021	ENSGACT00000026823	ENSORLT00000015033		ENSTRUT00000001622	ENSP00000299736	ENSMUSP00000018653	ENSDARP00000112607	ENSGACP00000026771	ENSORLP00000015032		ENSTRUP00000001614	tetraodon nigroviridis full-length cdna
N_isotig01482	gi|47225978|emb|CAG04352.1|unnamed protein product [Tetraodon nigroviridis]	gi|92081397|sp|Q6NV34.1|DECR2_DANRERecName: Full=Peroxisomal 2,4-dienoyl-CoA reductase; AltName: Full=2,4-dienoyl-CoA reductase 2	ENST00000429116		ENSDART00000066558	ENSGACT00000011240	ENSORLT00000009414	ENSTNIT00000015999	ENSTRUT00000038702	ENSP00000400374	ENSMUSP00000045621	ENSDARP00000066557	ENSGACP00000011217	ENSORLP00000009413	ENSTNIP00000015790	ENSTRUP00000038563	tetraodon nigroviridis full-length cdna
N_isotig01569	gi|41054505|ref|NP_955927.1|WD repeat and SOCS box-containing protein 1 [Danio rerio]	gi|82240448|sp|Q7T2F6.1|WSB1_DANRERecName: Full=WD repeat and SOCS box-containing protein 1; Short=WSB-1	ENST00000262394	ENSMUST00000017821	ENSDART00000008854	ENSGACT00000018085	ENSORLT00000017244	ENSTNIT00000007811	ENSTRUT00000011724	ENSP00000262394	ENSMUSP00000017821	ENSDARP00000005989	ENSGACP00000018050	ENSORLP00000017243	ENSTNIP00000007650	ENSTRUP00000011664	takifugu rubripes wsb1 protein mrna
N_isotig01617	gi|41282194|ref|NP_955839.2|glutamate dehydrogenase 1b [Danio rerio]	gi|13959323|sp|P82264.1|DHE3_CHAACRecName: Full=Glutamate dehydrogenase, mitochondrial; Short=GDH	ENST00000513510	ENSMUST00000022322	ENSDART00000101042	ENSGACT00000003741	ENSORLT00000013068	ENSTNIT00000008176	ENSTRUT00000000723	ENSP00000277865	ENSMUSP00000022322	ENSDARP00000017123	ENSGACP00000003729	ENSORLP00000013067	ENSTNIP00000008014	ENSTRUP00000000720	gasterosteus aculeatus clone cfw245-f08 mrna sequence
N_isotig01631	gi|78523100|gb|ABB46295.1|four and a half LIM domains protein 2 [Sparus aurata]	gi|116241364|sp|Q14192.3|FHL2_HUMANRecName: Full=Four and a half LIM domains protein 2; Short=FHL-2; AltName: Full=LIM domain protein DRAL; AltName: Full=Skeletal muscle LIM-protein 3; Short=SLIM-3	ENST00000358129	ENSMUST00000008280	ENSDART00000061577	ENSGACT00000003961	ENSORLT00000015628	ENSTNIT00000001050	ENSTRUT00000034737	ENSP00000344266	ENSMUSP00000008280	ENSDARP00000061576	ENSGACP00000003955	ENSORLP00000015627	ENSTNIP00000020312	ENSTRUP00000034611	sparus aurata four and a half lim domains protein 2 complete cds
N_isotig01667	gi|47222600|emb|CAG02965.1|unnamed protein product [Tetraodon nigroviridis]				ENSDART00000103857		ENSORLT00000003307					ENSDARP00000094633		ENSORLP00000003306		ENSTRUP00000001225	danio rerio zgc:162509 (zgc:162509) mrna
N_isotig01825	gi|47215577|emb|CAG10748.1|unnamed protein product [Tetraodon nigroviridis]	gi|82197998|sp|Q63ZT8.1|AL1L1_XENTRRecName: Full=Aldehyde dehydrogenase family 1 member L1; AltName: Full=Cytosolic 10-formyltetrahydrofolate dehydrogenase; Short=10-FTHFDH; Short=FDH	ENST00000393434	ENSMUST00000032175	ENSDART00000112636	ENSGACT00000014980	ENSORLT00000011904	ENSTNIT00000020870	ENSTRUT00000014844	ENSP00000258494	ENSMUSP00000032175	ENSDARP00000099570	ENSGACP00000014952	ENSORLP00000011903	ENSTNIP00000020637	ENSTRUP00000014772	tetraodon nigroviridis full-length cdna
N_isotig01869	gi|225707046|gb|ACO09369.1|Alpha-aspartyl dipeptidase [Osmerus mordax]	gi|20139021|sp|Q91642.1|PEPE_XENLARecName: Full=Alpha-aspartyl dipeptidase; AltName: Full=Asp-specific dipeptidase; AltName: Full=Dipeptidase E			ENSDART00000146585		ENSORLT00000017724		ENSTRUT00000030724			ENSDARP00000114964		ENSORLP00000017723		ENSTRUP00000030607	osmerus mordax clone omor-eva-005-204 alpha-aspartyl dipeptidase complete cds
N_isotig01887					ENSDART00000033037
N_isotig02039							ENSORLT00000015380	ENSTNIT00000013189	ENSTRUT00000031725					ENSORLP00000015379	ENSTNIP00000012997	ENSTRUP00000031602	dicentrarchus labrax chromosome sequence corresponding to linkage group bottom complete sequence
N_isotig02156					ENSDART00000054153												solea senegalensis pgrp2 gene for peptidoglycan recognition protein ii and lysg gene for g-type bac clone 4 21n
N_isotig02181					ENSDART00000005895
N_isotig02196	gi|229367648|gb|ACQ58804.1|Lipopolysaccharide-induced tumor necrosis factor-alpha factor homolog [Anoplopoma fimbria]	gi|81941487|sp|Q6GZQ0.1|075L_FRG3GRecName: Full=Uncharacterized protein 075L								ENSP00000340118	ENSMUSP00000112667	ENSDARP00000101199	ENSGACP00000025043	ENSORLP00000014581	ENSTNIP00000017085	ENSTRUP00000029802	epinephelus coioides lps-induced tumor necrosis factor-alpha complete cds
N_isotig02221	gi|45767835|gb|AAH67696.1|Bcdo2l protein [Danio rerio]	gi|75042584|sp|Q5RF16.1|BCDO2_PONABRecName: Full=Beta,beta-carotene 9',10'-oxygenase; AltName: Full=B-diox-II; AltName: Full=Beta-carotene dioxygenase 2			ENSDART00000002221	ENSGACT00000014093	ENSORLT00000013333	ENSTNIT00000006749	ENSTRUT00000001311	ENSP00000376752	ENSMUSP00000112727	ENSDARP00000013052	ENSGACP00000014068	ENSORLP00000009592	ENSTNIP00000006598	ENSTRUP00000001305	danio rerio beta-carotene 15-dioxygenase mrna (cdna clone image:6960682) partial cds
N_isotig02669	gi|327260416|ref|XP_003215030.1|PREDICTED: CAVP-target protein-like [Anolis carolinensis]	gi|115762|sp|P05548.1|CAVPT_BRALARecName: Full=CAVP-target protein; Short=CAVPT	ENST00000412982							ENSP00000390353	ENSMUSP00000107477	ENSDARP00000001468	ENSGACP00000012348	ENSORLP00000021986	ENSTNIP00000014068	ENSTRUP00000005676	anolis carolinensis cavp-target mrna
N_isotig02897	gi|164690977|dbj|BAF98671.1|ribosomal protein L22 [Solea senegalensis]	gi|82179306|sp|Q5I0R6.1|RL22L_XENTRRecName: Full=60S ribosomal protein L22-like 1	ENST00000494771	ENSMUST00000150485	ENSDART00000136871	ENSGACT00000016612	ENSORLT00000003643	ENSTNIT00000005259	ENSTRUT00000007434	ENSP00000346080	ENSMUSP00000043111	ENSDARP00000112501	ENSGACP00000016579	ENSORLP00000003642	ENSTNIP00000005113	ENSTRUP00000007389	solea senegalensis rpl22-like2 mrna for ribosomal protein complete cds
N_isotig03043	gi|334362404|gb|AEG78401.1|3-oxo-5-beta-steroid 4-dehydrogenase [Epinephelus coioides]	gi|67460573|sp|Q8VCX1.1|AK1D1_MOUSERecName: Full=3-oxo-5-beta-steroid 4-dehydrogenase; AltName: Full=Aldo-keto reductase family 1 member D1; AltName: Full=Delta(4)-3-ketosteroid 5-beta-reductase; AltName: Full=Delta(4)-3-oxosteroid 5-beta-reductase	ENST00000297463	ENSMUST00000040987	ENSDART00000051082	ENSGACT00000004797	ENSORLT00000002954	ENSTNIT00000001000	ENSTRUT00000042077	ENSP00000242375	ENSMUSP00000048830	ENSDARP00000067039	ENSGACP00000004783	ENSORLP00000002953	ENSTNIP00000000491	ENSTRUP00000041933	epinephelus coioides 3-oxo-5-beta-steroid 4-dehydrogenase partial cds
N_isotig03473						ENSGACT00000004189
N_isotig03597	gi|157278389|ref|NP_001098296.1|annexin max4 [Oryzias latipes]	gi|1703322|sp|P50995.1|ANX11_HUMANRecName: Full=Annexin A11; AltName: Full=56 kDa autoantigen; AltName: Full=Annexin XI; AltName: Full=Annexin-11; AltName: Full=Calcyclin-associated annexin 50; Short=CAP-50	ENST00000424188	ENSMUST00000022416	ENSDART00000023547	ENSGACT00000002973	ENSORLT00000011130	ENSTNIT00000016351	ENSTRUT00000035628	ENSP00000410826	ENSMUSP00000022416	ENSDARP00000019120	ENSGACP00000002962	ENSORLP00000011129	ENSTNIP00000016138	ENSTRUP00000035500	oryzias latipes annexin max4 mrna
N_isotig03622	gi|209154332|gb|ACI33398.1|28 kDa heat- and acid-stable phosphoprotein [Salmo salar]	gi|2498465|sp|Q62785.1|HAP28_RATRecName: Full=28 kDa heat- and acid-stable phosphoprotein; AltName: Full=PDGF-associated protein; Short=PAP; AltName: Full=PDGFA-associated protein 1; Short=PAP1	ENST00000426447	ENSMUST00000123111	ENSDART00000066393	ENSGACT00000006115	ENSORLT00000017301		ENSTRUT00000014755	ENSP00000222968	ENSMUSP00000031627	ENSDARP00000066392	ENSGACP00000006099	ENSORLP00000017300		ENSTRUP00000014687	danio rerio solute carrier family 16 (monocarboxylic acid transporters) member mrna (cdna clone mgc:174537 image:8776768) complete cds
N_isotig03676				ENSMUST00000111186													zebrafish dna sequence from clone dkey-77g5 in linkage group complete sequence
N_isotig03961	gi|225708216|gb|ACO09954.1|Multiple coagulation factor deficiency protein 2 homolog precursor [Osmerus mordax]	gi|49036094|sp|Q8K5B3.1|MCFD2_RATRecName: Full=Multiple coagulation factor deficiency protein 2 homolog; AltName: Full=Neural stem cell-derived neuronal survival protein; Flags: Precursor	ENST00000444761	ENSMUST00000129616	ENSDART00000058107	ENSGACT00000003405	ENSORLT00000001770	ENSTNIT00000020461	ENSTRUT00000023133	ENSP00000394647	ENSMUSP00000123352	ENSDARP00000058106	ENSGACP00000003394	ENSORLP00000001769	ENSTNIP00000020230	ENSTRUP00000023037	tetraodon nigroviridis full-length cdna
N_isotig04047	gi|318056286|ref|NP_001187366.1|hypoxanthine-guanine phosphoribosyltransferase [Ictalurus punctatus]	gi|14194826|sp|Q9W719.1|HPRT_CHICKRecName: Full=Hypoxanthine-guanine phosphoribosyltransferase; Short=HGPRT; Short=HGPRTase	ENST00000298556	ENSMUST00000026723	ENSDART00000024075	ENSGACT00000024687	ENSORLT00000012442	ENSTNIT00000008799	ENSTRUT00000007569	ENSP00000298556	ENSMUSP00000026723	ENSDARP00000123706	ENSGACP00000024638	ENSORLP00000012441	ENSTNIP00000008631	ENSTRUP00000007522	solea senegalensis hprt mrna for hypoxanthine complete cds
N_isotig04322	gi|229365884|gb|ACQ57922.1|Dipeptidase 1 precursor [Anoplopoma fimbria]	gi|146345412|sp|P31430.2|DPEP1_RATRecName: Full=Dipeptidase 1; AltName: Full=Microsomal dipeptidase; AltName: Full=Renal dipeptidase; Flags: Precursor	ENST00000393092	ENSMUST00000019422	ENSDART00000098430	ENSGACT00000020424	ENSORLT00000007233	ENSTNIT00000008639	ENSTRUT00000044363	ENSP00000376807	ENSMUSP00000019422	ENSDARP00000089201	ENSGACP00000020385	ENSORLP00000007232	ENSTNIP00000008472	ENSTRUP00000044215	anoplopoma fimbria clone afim-evh-511-243 dipeptidase 1 precursor complete cds
N_isotig04430	gi|322229352|dbj|BAJ72743.1|monocarboxylate transporter 1a [Takifugu rubripes]	gi|547914|sp|Q03064.1|MOT1_CRILORecName: Full=Monocarboxylate transporter 1; Short=MCT 1; AltName: Full=Solute carrier family 16 member 1	ENST00000538576	ENSMUST00000046212	ENSDART00000023506	ENSGACT00000014126	ENSORLT00000020856	ENSTNIT00000004924	ENSTRUT00000002525	ENSP00000441065	ENSMUSP00000045216	ENSDARP00000089986	ENSGACP00000014101	ENSORLP00000020855	ENSTNIP00000004779	ENSTRUP00000002513	takifugu rubripes mct1a mrna for monocarboxylate transporter complete cds
N_isotig04924	gi|221221002|gb|ACM09162.1|Probable ergosterol biosynthetic protein 28 [Salmo salar]	gi|13431328|sp|Q9UKR5.1|ERG28_HUMANRecName: Full=Probable ergosterol biosynthetic protein 28	ENST00000256319	ENSMUST00000021676	ENSDART00000103347	ENSGACT00000010098	ENSORLT00000020692	ENSTNIT00000020780	ENSTRUT00000047053	ENSP00000256319	ENSMUSP00000021676	ENSDARP00000094124	ENSGACP00000010076	ENSORLP00000020691	ENSTNIP00000020548	ENSTRUP00000046894	salmo salar clone ssal-evd-574-091 probable ergosterol biosynthetic protein 28 complete cds
N_isotig05008	gi|47215578|emb|CAG10749.1|unnamed protein product [Tetraodon nigroviridis]	gi|82187740|sp|Q7SY73.1|ABH6B_XENLARecName: Full=Monoacylglycerol lipase abhd6-B; AltName: Full=Abhydrolase domain-containing protein 6-B	ENST00000295962		ENSDART00000127901	ENSGACT00000005180	ENSORLT00000024328	ENSTNIT00000020871	ENSTRUT00000014370	ENSP00000295962	ENSMUSP00000026313	ENSDARP00000080392	ENSGACP00000005165	ENSORLP00000024327	ENSTNIP00000020638	ENSTRUP00000014304	tetraodon nigroviridis full-length cdna
N_isotig05016	gi|254839957|gb|ACT83525.1|mitochondrial uncoupling protein 1 [Sparus aurata]	gi|14195302|sp|Q9W725.1|UCP2_CYPCARecName: Full=Mitochondrial uncoupling protein 2; Short=UCP 2; AltName: Full=Solute carrier family 25 member 8	ENST00000314032	ENSMUST00000107059	ENSDART00000038807	ENSGACT00000022876	ENSORLT00000023150	ENSTNIT00000009805	ENSTRUT00000033569	ENSP00000312029	ENSMUSP00000120967	ENSDARP00000037614	ENSGACP00000022833	ENSORLP00000011391	ENSTNIP00000009630	ENSTRUP00000033443	siniperca chuatsi mitochondrial uncoupling protein 1 complete cds nuclear gene for mitochondrial product
N_isotig05152	gi|82117610|sp|Q9PTU6.1|ENDOU_PAROLRecName: Full=Poly(U)-specific endoribonuclease; AltName: Full=Pancreatic protein with two somatomedin-B domains; AltName: Full=Protein endoU; AltName: Full=Uridylate-specific endoribonuclease; Flags: Precursor	gi|82117610|sp|Q9PTU6.1|ENDOU_PAROLRecName: Full=Poly(U)-specific endoribonuclease; AltName: Full=Pancreatic protein with two somatomedin-B domains; AltName: Full=Protein endoU; AltName: Full=Uridylate-specific endoribonuclease; Flags: Precursor	ENST00000545824	ENSMUST00000100249	ENSDART00000114115	ENSGACT00000000906	ENSORLT00000024893	ENSTNIT00000017827	ENSTRUT00000035070	ENSP00000445004	ENSMUSP00000097820	ENSDARP00000104110	ENSGACP00000000906	ENSORLP00000024892	ENSTNIP00000017606	ENSTRUP00000034942	paralichthys olivaceus ppsb mrna for pancreatic protein with two somatomedin b complete cds
N_isotig05168	gi|334362386|gb|AEG78392.1|zonadhesin-like protein [Epinephelus coioides]	gi|17380516|sp|P57999.2|ZAN_RABITRecName: Full=Zonadhesin			ENSDART00000056540	ENSGACT00000018536	ENSORLT00000019951	ENSTNIT00000018562	ENSTRUT00000034017	ENSP00000444427	ENSMUSP00000106669	ENSDARP00000073778	ENSGACP00000018500	ENSORLP00000013284	ENSTNIP00000018337	ENSTRUP00000010509	epinephelus coioides zonadhesin-like protein partial cds
N_isotig05250						ENSGACT00000008419							ENSGACP00000008400				lithognathus mormyrus clone lithmor460 mrna sequence
N_isotig05279	gi|292628331|ref|XP_002666918.1|PREDICTED: papilin-like [Danio rerio]	gi|82203423|sp|Q6T269.1|IVBI3_BITGARecName: Full=Bitisilin-3; AltName: Full=Two-Kunitz protease inhibitor				ENSGACT00000006070	ENSORLT00000009201	ENSTNIT00000001977		ENSP00000233156	ENSMUSP00000107341	ENSDARP00000109462	ENSGACP00000006053	ENSORLP00000009200	ENSTNIP00000002900	ENSTRUP00000017202
N_isotig05327	gi|224613206|gb|ACN60182.1|PDZ domain-containing protein 1 [Salmo salar]	gi|73621374|sp|Q5RCF7.1|NHRF3_PONABRecName: Full=Na(+)/H(+) exchange regulatory cofactor NHE-RF3; Short=NHERF-3; AltName: Full=Na(+)/H(+) exchanger regulatory factor 3; AltName: Full=PDZ domain-containing protein 1; AltName: Full=Sodium-hydrogen exchanger regulatory factor 3			ENSDART00000129117	ENSGACT00000004721	ENSORLT00000022487	ENSTNIT00000017149	ENSTRUT00000010587	ENSP00000394485	ENSMUSP00000118846	ENSDARP00000108396	ENSGACP00000004707	ENSORLP00000022486	ENSTNIP00000016935	ENSTRUP00000010530	epinephelus coioides pdz domain-containing protein 1 partial cds
N_isotig05335	gi|47226294|emb|CAG09262.1|unnamed protein product [Tetraodon nigroviridis]	gi|3183542|sp|Q63259.2|PTPRN_RATRecName: Full=Receptor-type tyrosine-protein phosphatase-like N; Short=R-PTP-N; AltName: Full=105 kDa islet cell antigen; AltName: Full=BEM-3; AltName: Full=Brain-enriched membrane-associated protein tyrosine phosphatase; AltName: Full=ICA105; AltName: Full=PTP IA-2; AltName: Full=PTPLP; Flags: Precursor	ENST00000537666	ENSMUST00000164451	ENSDART00000143847	ENSGACT00000008486	ENSORLT00000020183	ENSTNIT00000019773	ENSTRUT00000035964	ENSP00000295718	ENSMUSP00000027404	ENSDARP00000075984	ENSGACP00000008467	ENSORLP00000020182	ENSTNIP00000019543	ENSTRUP00000035834	danio rerio protein tyrosine receptor na mrna
N_isotig05363	gi|114217403|dbj|BAF31237.1|pancreatic lipase [Pagrus major]	gi|126316|sp|P06857.2|LIPR1_CANFARecName: Full=Pancreatic lipase-related protein 1; Short=PL-RP1; Flags: Precursor	ENST00000369221	ENSMUST00000048644						ENSP00000433933	ENSMUSP00000045465	ENSDARP00000109505	ENSGACP00000015000	ENSORLP00000002319	ENSTNIP00000012914	ENSTRUP00000043341	pagrus major pl mrna for pancreatic partial cds
N_isotig05409	gi|318784010|ref|NP_001188044.1|transmembrane 4 l6 family member 5 [Ictalurus punctatus]	gi|122136020|sp|Q2KIG8.1|T4S5_BOVINRecName: Full=Transmembrane 4 L6 family member 5	ENST00000270560	ENSMUST00000019063	ENSDART00000077503	ENSGACT00000025499	ENSORLT00000009006	ENSTNIT00000016194	ENSTRUT00000039378	ENSP00000270560	ENSMUSP00000019063	ENSDARP00000071970	ENSGACP00000025449	ENSORLP00000009005	ENSTNIP00000015983	ENSTRUP00000039237	tetraodon nigroviridis full-length cdna
N_isotig05464			ENST00000229810		ENSDART00000122916	ENSGACT00000013097	ENSORLT00000015374	ENSTNIT00000006955	ENSTRUT00000046291			ENSDARP00000109949	ENSGACP00000013074	ENSORLP00000015373	ENSTNIP00000006804	ENSTRUP00000046136	gasterosteus aculeatus rhesus-associated glycoprotein complete cds
N_isotig05468	gi|116268053|ref|NP_001070796.1|3-keto-steroid reductase [Danio rerio]	gi|8134405|sp|Q62904.1|DHB7_RATRecName: Full=3-keto-steroid reductase; AltName: Full=17-beta-hydroxysteroid dehydrogenase 7; Short=17-beta-HSD 7; AltName: Full=Estradiol 17-beta-dehydrogenase 7; AltName: Full=PRL receptor-associated protein; Short=PRAP	ENST00000254521	ENSMUST00000111353	ENSDART00000113097	ENSGACT00000021336	ENSORLT00000013564	ENSTNIT00000016366	ENSTRUT00000028135	ENSP00000254521	ENSMUSP00000027989	ENSDARP00000098015	ENSGACP00000021300	ENSORLP00000013563	ENSTNIP00000016155	ENSTRUP00000028025	danio rerio 3-keto-steroid reductase-like mrna
N_isotig05482	gi|2501483|sp|Q91280.1|UGT3_PLEPLRecName: Full=UDP-glucuronosyltransferase; Short=UDPGT	gi|2501483|sp|Q91280.1|UGT3_PLEPLRecName: Full=UDP-glucuronosyltransferase; Short=UDPGT	ENST00000457664	ENSMUST00000031195	ENSDART00000124516	ENSGACT00000009773	ENSORLT00000025374	ENSTNIT00000016450	ENSTRUT00000019976	ENSP00000448306	ENSMUSP00000058683	ENSDARP00000107388	ENSGACP00000009753	ENSORLP00000025373	ENSTNIP00000016238	ENSTRUP00000019895	mrna for udp-glucuronosyl transferase
N_isotig05570	gi|47217220|emb|CAF96743.1|unnamed protein product [Tetraodon nigroviridis]	gi|24636805|sp|Q91YP3.1|DEOC_MOUSERecName: Full=Putative deoxyribose-phosphate aldolase; Short=DERA; AltName: Full=2-deoxy-D-ribose 5-phosphate aldolase; AltName: Full=Phosphodeoxyriboaldolase; Short=Deoxyriboaldolase	ENST00000530274	ENSMUST00000087675	ENSDART00000024312	ENSGACT00000025522	ENSORLT00000015938	ENSTNIT00000010210	ENSTRUT00000031474	ENSP00000431757	ENSMUSP00000084959	ENSDARP00000008455	ENSGACP00000025472	ENSORLP00000015937	ENSTNIP00000010030	ENSTRUP00000031352	gasterosteus aculeatus clone cfw211-d11 mrna sequence
N_isotig05599	gi|158517972|ref|NP_001103509.1|squalene monooxygenase [Danio rerio]	gi|296439362|sp|Q14534.3|ERG1_HUMANRecName: Full=Squalene monooxygenase; AltName: Full=Squalene epoxidase; Short=SE	ENST00000541193	ENSMUST00000100640	ENSDART00000110994	ENSGACT00000006298	ENSORLT00000003982	ENSTNIT00000011217	ENSTRUT00000023069	ENSP00000444974	ENSMUSP00000098205	ENSDARP00000098511	ENSGACP00000006281	ENSORLP00000003981	ENSTNIP00000011035	ENSTRUP00000022973	danio rerio zgc:171801 (zgc:171801) mrna
N_isotig05652	gi|318209996|ref|NP_001187367.1|upf0553 protein c9orf64-like protein [Ictalurus punctatus]	gi|122133935|sp|Q1JP73.1|CI064_BOVINRecName: Full=UPF0553 protein C9orf64 homolog	ENST00000376344	ENSMUST00000022032	ENSDART00000074840	ENSGACT00000010068	ENSORLT00000006478	ENSTNIT00000002517	ENSTRUT00000027718	ENSP00000365522	ENSMUSP00000022032	ENSDARP00000069326	ENSGACP00000010046	ENSORLP00000006477	ENSTNIP00000003801	ENSTRUP00000027609	tetraodon nigroviridis full-length cdna
N_isotig05673	gi|242276435|gb|ACS91459.1|fatty acyl elovl5 elongase [Lates calcarifer]	gi|123898952|sp|Q32NI8.1|ELOV5_XENLARecName: Full=Elongation of very long chain fatty acids protein 5; AltName: Full=3-keto acyl-CoA synthase elovl5	ENST00000542638	ENSMUST00000034904	ENSDART00000006990	ENSGACT00000008538	ENSORLT00000012232	ENSTNIT00000019890	ENSTRUT00000038677	ENSP00000440728	ENSMUSP00000034904	ENSDARP00000027516	ENSGACP00000008519	ENSORLP00000012231	ENSTNIP00000019660	ENSTRUP00000038538	lates calcarifer fatty acid elongase complete cds
N_isotig05732	gi|323649950|gb|ADX97061.1|histamine n-methyltransferase [Perca flavescens]	gi|82232999|sp|Q5U4V2.1|HNMTA_XENLARecName: Full=Histamine N-methyltransferase A; Short=HMT A				ENSGACT00000009729	ENSORLT00000025381	ENSTNIT00000014112	ENSTRUT00000021625	ENSP00000280097	ENSMUSP00000110141	ENSDARP00000004085	ENSGACP00000009703	ENSORLP00000025380	ENSTNIP00000013917	ENSTRUP00000021537	perca flavescens clone pf_163 histamine n-methyltransferase partial cds
N_isotig05777					ENSDART00000062551	ENSGACT00000005488	ENSORLT00000024831	ENSTNIT00000020912	ENSTRUT00000034012								abudefduf saxatilis 14-alpha demethylase complete cds
N_isotig05824	gi|33386533|emb|CAD45004.2|putative tenascin X [Takifugu rubripes]	gi|311033534|sp|Q92752.3|TENR_HUMANRecName: Full=Tenascin-R; Short=TN-R; AltName: Full=Janusin; AltName: Full=Restrictin; Flags: Precursor	ENST00000367673	ENSMUST00000111669	ENSDART00000014439	ENSGACT00000010523	ENSORLT00000008676	ENSTNIT00000021856	ENSTRUT00000041257	ENSP00000239462	ENSMUSP00000039253	ENSDARP00000012374	ENSGACP00000010501	ENSORLP00000008675	ENSTNIP00000021621	ENSTRUP00000041113	danio rerio tenascin-like mrna
N_isotig05992	gi|292611859|ref|XP_002661232.1|PREDICTED: hypothetical protein LOC322507 [Danio rerio]				ENSDART00000044009	ENSGACT00000018114							ENSGACP00000018079
N_isotig06067			ENST00000420139	ENSMUST00000071732	ENSDART00000135273	ENSGACT00000005951	ENSORLT00000021972	ENSTNIT00000000320	ENSTRUT00000045026								gasterosteus aculeatus clone cnb263-a08 mrna sequence
N_isotig06173	gi|47227650|emb|CAG09647.1|unnamed protein product [Tetraodon nigroviridis]	gi|73921740|sp|Q7ZUC7.1|PGES2_DANRERecName: Full=Prostaglandin E synthase 2; AltName: Full=Microsomal prostaglandin E synthase 2; Short=mPGES-2		ENSMUST00000028162		ENSGACT00000019550	ENSORLT00000025583	ENSTNIT00000020066	ENSTRUT00000017165	ENSP00000277462	ENSMUSP00000028162	ENSDARP00000089706	ENSGACP00000019512	ENSORLP00000025582	ENSTNIP00000019836	ENSTRUP00000017092	gasterosteus aculeatus clone cfw204-c11 mrna sequence
N_isotig06318	gi|47223418|emb|CAG04279.1|unnamed protein product [Tetraodon nigroviridis]	gi|341941297|sp|Q9R0B9.2|PLOD2_MOUSERecName: Full=Procollagen-lysine,2-oxoglutarate 5-dioxygenase 2; AltName: Full=Lysyl hydroxylase 2; Short=LH2; Flags: Precursor	ENST00000376369	ENSMUST00000160359	ENSDART00000106488	ENSGACT00000004907	ENSORLT00000012682	ENSTNIT00000015944	ENSTRUT00000045723	ENSP00000420094	ENSMUSP00000125373	ENSDARP00000097266	ENSGACP00000004893	ENSORLP00000012681	ENSTNIP00000015736	ENSTRUP00000045569	takifugu rubripes lysyl hydroxylase 2 mrna
N_isotig06361	gi|169646767|ref|NP_001025241.2|glutathione peroxidase 4b [Danio rerio]	gi|172045785|sp|Q9N2J2.2|GPX4_BOVINRecName: Full=Phospholipid hydroperoxide glutathione peroxidase, mitochondrial; Short=PHGPx; AltName: Full=Glutathione peroxidase 4; Short=GPx-4; Short=GSHPx-4; Flags: Precursor	ENST00000354171	ENSMUST00000105372	ENSDART00000113589	ENSGACT00000020311	ENSORLT00000018493	ENSTNIT00000018632	ENSTRUT00000023784	ENSP00000346103	ENSMUSP00000101011	ENSDARP00000103087	ENSGACP00000017545	ENSORLP00000018492	ENSTNIP00000018406	ENSTRUP00000023686	gasterosteus aculeatus clone cnb116-d07 mrna sequence
N_isotig06498	gi|157384980|ref|NP_001025137.2|tRNA selenocysteine 1-associated protein 1-like [Danio rerio]	gi|123904573|sp|Q4KM14.1|TSP1L_DANRERecName: Full=tRNA selenocysteine 1-associated protein 1-like; AltName: Full=tRNA selenocysteine 1-associated protein 1; AltName: Full=tRNA selenocysteine-associated protein 1		ENSMUST00000147652		ENSGACT00000019755	ENSORLT00000016620	ENSTNIT00000000660	ENSTRUT00000021679	ENSP00000362936	ENSMUSP00000030730	ENSDARP00000073432	ENSGACP00000019717	ENSORLP00000016619	ENSTNIP00000003059	ENSTRUP00000021591
N_isotig06541	gi|209738462|gb|ACI70100.1|Hydroxyacyl-coenzyme A dehydrogenase, mitochondrial precursor [Salmo salar]	gi|7387725|sp|Q9WVK7.1|HCDH_RATRecName: Full=Hydroxyacyl-coenzyme A dehydrogenase, mitochondrial; Short=HCDH; AltName: Full=Medium and short-chain L-3-hydroxyacyl-coenzyme A dehydrogenase; AltName: Full=Short-chain 3-hydroxyacyl-CoA dehydrogenase; Flags: Precursor	ENST00000309522	ENSMUST00000029610	ENSDART00000050603	ENSGACT00000023136	ENSORLT00000008658	ENSTNIT00000021423	ENSTRUT00000021477	ENSP00000312288	ENSMUSP00000029610	ENSDARP00000050602	ENSGACP00000023092	ENSORLP00000008657	ENSTNIP00000021189	ENSTRUP00000021389	gasterosteus aculeatus clone cnb263-b11 mrna sequence
N_isotig06558	gi|284795295|ref|NP_001165258.1|sodium/glucose cotransporter member 1 [Salmo salar]	gi|17433306|sp|Q9NY91.1|SC5A4_HUMANRecName: Full=Low affinity sodium-glucose cotransporter; AltName: Full=Sodium/glucose cotransporter 3; Short=Na(+)/glucose cotransporter 3; AltName: Full=Solute carrier family 5 member 4	ENST00000266086		ENSDART00000080449	ENSGACT00000022851	ENSORLT00000012185	ENSTNIT00000012177	ENSTRUT00000020107	ENSP00000266086	ENSMUSP00000011178	ENSDARP00000074898	ENSGACP00000022808	ENSORLP00000012184	ENSTNIP00000011987	ENSTRUP00000020026	salmo salar sodium glucose cotransporter member 1 mrna
N_isotig06665	gi|47229850|emb|CAG07046.1|unnamed protein product [Tetraodon nigroviridis]	gi|341940593|sp|Q8CG76.3|ARK72_MOUSERecName: Full=Aflatoxin B1 aldehyde reductase member 2; AltName: Full=Succinic semialdehyde reductase; Short=SSA reductase	ENST00000235835	ENSMUST00000073787	ENSDART00000014871	ENSGACT00000002196	ENSORLT00000005499	ENSTNIT00000018064	ENSTRUT00000039548	ENSP00000235835	ENSMUSP00000073459	ENSDARP00000003850	ENSGACP00000002190	ENSORLP00000005498	ENSTNIP00000017840	ENSTRUP00000039407	perca flavescens clone pf_7254 aldo-keto reductase family 7 member a5-like partial cds
N_isotig06708	gi|49473434|gb|AAT66406.1|nonspecific cytotoxic cell receptor protein-1 [Sparus aurata]	gi|74738333|sp|Q6ZVX7.1|NCRP1_HUMANRecName: Full=Non-specific cytotoxic cell receptor protein 1 homolog	ENST00000339852	ENSMUST00000057974	ENSDART00000051186	ENSGACT00000026694	ENSORLT00000000565	ENSTNIT00000008944	ENSTRUT00000015480	ENSP00000342137	ENSMUSP00000055562	ENSDARP00000051185	ENSGACP00000026642	ENSORLP00000000565	ENSTNIP00000008774	ENSTRUP00000015411	sparus aurata nonspecific cytotoxic cell receptor protein-1 (nccrp-1) complete cds
N_isotig06725	gi|158936900|dbj|BAF91565.1|phosphoglucose isomerase-1 [Plecoglossus altivelis altivelis]	gi|81892272|sp|Q6P6V0.1|G6PI_RATRecName: Full=Glucose-6-phosphate isomerase; Short=GPI; AltName: Full=Autocrine motility factor; Short=AMF; AltName: Full=Neuroleukin; Short=NLK; AltName: Full=Phosphoglucose isomerase; Short=PGI; AltName: Full=Phosphohexose isomerase; Short=PHI	ENST00000356487	ENSMUST00000038027	ENSDART00000020914	ENSGACT00000010328	ENSORLT00000000310	ENSTNIT00000013624	ENSTRUT00000006700	ENSP00000348877	ENSMUSP00000049355	ENSDARP00000009909	ENSGACP00000010306	ENSORLP00000000310	ENSTNIP00000013430	ENSTRUP00000006657	gasterosteus aculeatus clone cnb219-c10 mrna sequence
N_isotig06741	gi|47219873|emb|CAF97143.1|unnamed protein product [Tetraodon nigroviridis]	gi|122144639|sp|Q17QF0.1|AGT2_BOVINRecName: Full=Alanine--glyoxylate aminotransferase 2, mitochondrial; Short=AGT 2; AltName: Full=(R)-3-amino-2-methylpropionate--pyruvate transaminase; AltName: Full=Beta-ALAAT II; AltName: Full=Beta-alanine-pyruvate aminotransferase; AltName: Full=D-AIBAT; Flags: Precursor	ENST00000231420	ENSMUST00000110542	ENSDART00000122370	ENSGACT00000021792		ENSTNIT00000010509	ENSTRUT00000029626	ENSP00000231420	ENSMUSP00000106171	ENSDARP00000109106	ENSGACP00000021751	ENSORLP00000006196	ENSTNIP00000010328	ENSTRUP00000029509	gasterosteus aculeatus clone cfw280-c03 mrna sequence
N_isotig06812	gi|229367810|gb|ACQ58885.1|CD82 antigen [Anoplopoma fimbria]	gi|9296930|sp|O70352.1|CD82_RATRecName: Full=CD82 antigen; AltName: Full=Metastasis suppressor Kangai-1 homolog; AltName: CD_antigen=CD82						ENSTNIT00000005660	ENSTRUT00000021372	ENSP00000441037	ENSMUSP00000112158	ENSDARP00000108816	ENSGACP00000023100	ENSORLP00000005908	ENSTNIP00000005513	ENSTRUP00000021284	anoplopoma fimbria clone afim-evh-534-161 cd82 antigen complete cds
N_isotig06814	gi|292616009|ref|XP_002662871.1|PREDICTED: hypothetical protein LOC394209 isoform 1 [Danio rerio]						ENSORLT00000007018							ENSORLP00000007017			danio rerio sb: transcript variant 3 (sb:cb1058) mrna
N_isotig06819	gi|313312|emb|CAA50950.1|P-glycoprotein type B [Pseudopleuronectes americanus]	gi|239938877|sp|P21447.3|MDR3_MOUSERecName: Full=Multidrug resistance protein 3; AltName: Full=ATP-binding cassette sub-family B member 1A; AltName: Full=MDR1A; AltName: Full=P-glycoprotein 3	ENST00000543174	ENSMUST00000126846	ENSDART00000148456	ENSGACT00000012317	ENSORLT00000011623	ENSTNIT00000000709	ENSTRUT00000014104	ENSP00000263817	ENSMUSP00000041204	ENSDARP00000123836	ENSGACP00000012286	ENSORLP00000021371	ENSTNIP00000000891	ENSTRUP00000014041	gene for p-glycoprotein type b pexi-homologous region
N_isotig06839	gi|149047583|gb|EDM00253.1|4-nitrophenylphosphatase domain and non-neuronal SNAP25-like protein homolog 1 (C. elegans), isoform CRA_f [Rattus norvegicus]	gi|17380130|sp|O55125.1|NIPS1_MOUSERecName: Full=Protein NipSnap homolog 1; Short=NipSnap1	ENST00000216121			ENSGACT00000018717	ENSORLT00000009802	ENSTNIT00000018910	ENSTRUT00000042060	ENSP00000216121	ENSMUSP00000091063	ENSDARP00000106906	ENSGACP00000018684	ENSORLP00000001229	ENSTNIP00000022476	ENSTRUP00000039913	anoplopoma fimbria clone afim-evh-518-007 nap homolog 1 complete cds
N_isotig07070	gi|209731004|gb|ACI66371.1|Group XIIB secretory phospholipase A2-like protein precursor [Salmo salar]	gi|20178006|sp|Q99P27.1|PG12B_MOUSERecName: Full=Group XIIB secretory phospholipase A2-like protein; AltName: Full=Group XIII secretory phospholipase A2-like protein; Short=GXIII sPLA2-like; AltName: Full=sPLA2-GXIIB; Short=GXIIB; Flags: Precursor		ENSMUST00000009790	ENSDART00000128494	ENSGACT00000006912	ENSORLT00000014258	ENSTNIT00000017366	ENSTRUT00000029251	ENSP00000362123	ENSMUSP00000009790	ENSDARP00000104679	ENSGACP00000006895	ENSORLP00000014257	ENSTNIP00000017150	ENSTRUP00000010192	salmo salar clone ssal-evf-560-106 group xiib secretory phospholipase a2-like protein precursor complete cds
N_isotig07101	gi|229366170|gb|ACQ58065.1|Probable thiopurine S-methyltransferase [Anoplopoma fimbria]	gi|82189126|sp|Q504A5.1|TPMT_DANRERecName: Full=Probable thiopurine S-methyltransferase; Short=Thiopurine methyltransferase			ENSDART00000078382	ENSGACT00000004035	ENSORLT00000012779	ENSTNIT00000000365	ENSTRUT00000010390	ENSP00000312304	ENSMUSP00000021806	ENSDARP00000072844	ENSGACP00000004021	ENSORLP00000012778	ENSTNIP00000000363	ENSTRUP00000010333	anoplopoma fimbria clone afim-evh-514-025 probable thiopurine s-methyltransferase complete cds
N_isotig07126	gi|157311683|ref|NP_001098566.1|membrane guanylyl cyclase [Oryzias latipes]					ENSGACT00000010004	ENSORLT00000017862	ENSTNIT00000005908	ENSTRUT00000011082				ENSGACP00000009982	ENSORLP00000017861	ENSTNIP00000005760	ENSTRUP00000011023	oryzias latipes membrane guanylyl cyclase mrna
N_isotig07292	gi|47211478|emb|CAG13360.1|unnamed protein product [Tetraodon nigroviridis]	gi|224472918|sp|A6H742.1|PLSI_BOVINRecName: Full=Plastin-1	ENST00000435666	ENSMUST00000131802	ENSDART00000123103	ENSGACT00000014296	ENSORLT00000015352	ENSTNIT00000022878	ENSTRUT00000036023	ENSP00000418700	ENSMUSP00000091317	ENSDARP00000109993	ENSGACP00000014271	ENSORLP00000015351	ENSTNIP00000022639	ENSTRUP00000035893	tetraodon nigroviridis full-length cdna
N_isotig07431	gi|51230599|ref|NP_001003742.1|4-hydroxyphenylpyruvate dioxygenase [Danio rerio]	gi|417144|sp|P32754.2|HPPD_HUMANRecName: Full=4-hydroxyphenylpyruvate dioxygenase; AltName: Full=4-hydroxyphenylpyruvic acid oxidase; Short=4HPPD; Short=HPD; Short=HPPDase	ENST00000545969	ENSMUST00000031398	ENSDART00000066050	ENSGACT00000015747	ENSORLT00000016286	ENSTNIT00000011578	ENSTRUT00000018966	ENSP00000289004	ENSMUSP00000031398	ENSDARP00000066049	ENSGACP00000015716	ENSORLP00000016285	ENSTNIP00000011396	ENSTRUP00000018888	danio rerio 4-hydroxyphenylpyruvate mrna (cdna clone mgc:192968 image:100061460) complete cds
N_isotig07432	gi|154425487|dbj|BAF74749.1|hydroxysteroid (17-beta) dehydrogenase 4 [Fundulus heteroclitus]	gi|2492741|sp|P97852.3|DHB4_RATRecName: Full=Peroxisomal multifunctional enzyme type 2; Short=MFE-2; AltName: Full=17-beta-hydroxysteroid dehydrogenase 4; Short=17-beta-HSD 4; AltName: Full=D-bifunctional protein; Short=DBP; AltName: Full=Multifunctional protein 2; Short=MPF-2; Contains: RecName: Full=(3R)-hydroxyacyl-CoA dehydrogenase; Contains: RecName: Full=Enoyl-CoA hydratase 2; AltName: Full…	ENST00000509606	ENSMUST00000025385	ENSDART00000046431	ENSGACT00000008313	ENSORLT00000004429	ENSTNIT00000020033	ENSTRUT00000043105	ENSP00000426272	ENSMUSP00000025385	ENSDARP00000046430	ENSGACP00000008294	ENSORLP00000004428	ENSTNIP00000019803	ENSTRUP00000042960	fundulus heteroclitus mrna for hydroxysteroid (17-beta) dehydrogenase complete cds
N_isotig07527	gi|225708180|gb|ACO09936.1|Arsenite methyltransferase [Osmerus mordax]					ENSGACT00000011252						ENSDARP00000090730	ENSGACP00000011229
N_isotig07544	gi|47228648|emb|CAG07380.1|unnamed protein product [Tetraodon nigroviridis]	gi|116241317|sp|Q9Y600.2|CSAD_HUMANRecName: Full=Cysteine sulfinic acid decarboxylase; AltName: Full=Cysteine-sulfinate decarboxylase; AltName: Full=Sulfinoalanine decarboxylase	ENST00000398047	ENSMUST00000023805	ENSDART00000024354	ENSGACT00000012633	ENSORLT00000010108	ENSTNIT00000018318	ENSTRUT00000003782	ENSP00000381125	ENSMUSP00000023805	ENSDARP00000024113	ENSGACP00000012609	ENSORLP00000010107	ENSTNIP00000018094	ENSTRUP00000003762	tetraodon nigroviridis full-length cdna
N_isotig07568					ENSDART00000145221												zebrafish dna sequence from clone dkey-19p15 in linkage group 13 contains the 3 end of the gene for a novel serine protease two gene for novel proteins vertebrate pim family two novel the gene for a novel protein (zgc:101572) the gene for a novel protein (zgc:85718) the gene for a novel protein vertebrate ae binding protein 1 ( wu:fa25h05) the 5 end of the gene for a novel protein and a complete …
N_isotig07611	gi|301612585|ref|XP_002935782.1|PREDICTED: emopamil-binding protein-like [Xenopus (Silurana) tropicalis]	gi|18202842|sp|Q9D0P0.1|EBPL_MOUSERecName: Full=Emopamil-binding protein-like; AltName: Full=Emopamil-binding-related protein	ENST00000242827	ENSMUST00000022494	ENSDART00000053220		ENSORLT00000023103			ENSP00000242827	ENSMUSP00000022494	ENSDARP00000053219	ENSGACP00000012732	ENSORLP00000023102		ENSTRUP00000032655	danio rerio emopamil binding mrna
N_isotig07668	gi|47216117|emb|CAG11185.1|unnamed protein product [Tetraodon nigroviridis]	gi|47116943|sp|Q9UBQ7.1|GRHPR_HUMANRecName: Full=Glyoxylate reductase/hydroxypyruvate reductase	ENST00000460882	ENSMUST00000045078	ENSDART00000009457	ENSGACT00000021272	ENSORLT00000006520	ENSTNIT00000021203	ENSTRUT00000014608	ENSP00000313432	ENSMUSP00000047218	ENSDARP00000020804	ENSGACP00000021231	ENSORLP00000006519	ENSTNIP00000020970	ENSTRUP00000014540	tetraodon nigroviridis full-length cdna
N_isotig07855	gi|54400688|ref|NP_001006093.1|sterol carrier protein 2b [Danio rerio]	gi|2501195|sp|Q07598.1|NLTP_CHICKRecName: Full=Non-specific lipid-transfer protein; Short=NSL-TP; AltName: Full=Propanoyl-CoA C-acyltransferase; AltName: Full=SCP-chi; AltName: Full=SCPX; AltName: Full=Sterol carrier protein 2; Short=SCP-2; AltName: Full=Sterol carrier protein X; Short=SCP-X	ENST00000435345		ENSDART00000013079	ENSGACT00000021413	ENSORLT00000013109	ENSTNIT00000009928	ENSTRUT00000032524	ENSP00000396413	ENSMUSP00000102312	ENSDARP00000104941	ENSGACP00000021372	ENSORLP00000013108	ENSTNIP00000009752	ENSTRUP00000032400	tetraodon nigroviridis full-length cdna
N_isotig07874	gi|229365808|gb|ACQ57884.1|Glycine cleavage system H protein, mitochondrial precursor [Anoplopoma fimbria]	gi|121077|sp|P11183.2|GCSH_CHICKRecName: Full=Glycine cleavage system H protein, mitochondrial; Flags: Precursor	ENST00000443090	ENSMUST00000040484	ENSDART00000061698	ENSGACT00000016924	ENSORLT00000009569	ENSTNIT00000012409	ENSTRUT00000045156	ENSP00000319531	ENSMUSP00000037131	ENSDARP00000061697	ENSGACP00000016890	ENSORLP00000009568	ENSTNIP00000012218	ENSTRUP00000045004	anoplopoma fimbria clone afim-evh-504-342 glycine cleavage system h mitochondrial precursor complete cds
N_isotig07930	gi|297671288|ref|XP_002813776.1|PREDICTED: guanine nucleotide-binding protein G(i) subunit alpha-2-like [Pongo abelii]	gi|21263646|sp|O13055.3|GNAI2_ORYLARecName: Full=Guanine nucleotide-binding protein G(i) subunit alpha-2; AltName: Full=Adenylate cyclase-inhibiting G alpha protein; AltName: Full=Gi alpha c; AltName: Full=Gi2 subunit alpha	ENST00000536647	ENSMUST00000055704	ENSDART00000024181	ENSGACT00000026427	ENSORLT00000001336	ENSTNIT00000017863	ENSTRUT00000017362	ENSP00000444360	ENSMUSP00000057543	ENSDARP00000010944	ENSGACP00000001089	ENSORLP00000001335	ENSTNIP00000017642	ENSTRUP00000017288	salmo salar guanine nucleotide binding protein (g protein) alpha inhibiting activity polypeptide 2 mrna
N_isotig07935	gi|292611918|ref|XP_002661255.1|PREDICTED: hypothetical protein LOC100332647 [Danio rerio]	gi|147645934|sp|Q9ULI3.3|HEG1_HUMANRecName: Full=Protein HEG homolog 1; Flags: Precursor								ENSP00000417648	ENSMUSP00000119790	ENSDARP00000102897	ENSGACP00000008741	ENSORLP00000019970	ENSTNIP00000002572	ENSTRUP00000016313	dicentrarchus labrax chromosome sequence corresponding to linkage group bottom complete sequence
N_isotig07945	gi|164690999|dbj|BAF98682.1|ribosomal protein L31 [Solea senegalensis]	gi|14423892|sp|Q9IA76.1|RL31_PAROLRecName: Full=60S ribosomal protein L31	ENST00000441435	ENSMUST00000119957	ENSDART00000148688	ENSGACT00000020047	ENSORLT00000006525	ENSTNIT00000017765	ENSTRUT00000018265	ENSP00000408172	ENSMUSP00000083722	ENSDARP00000069885	ENSGACP00000020009	ENSORLP00000006524	ENSTNIP00000017545	ENSTRUP00000018189	solea senegalensis rpl31 mrna for ribosomal protein complete cds
N_isotig08117	gi|209152323|gb|ACI33107.1|4-aminobutyrate aminotransferase, mitochondrial precursor [Salmo salar]	gi|122065191|sp|P50554.3|GABT_RATRecName: Full=4-aminobutyrate aminotransferase, mitochondrial; AltName: Full=(S)-3-amino-2-methylpropionate transaminase; AltName: Full=GABA aminotransferase; Short=GABA-AT; AltName: Full=Gamma-amino-N-butyrate transaminase; Short=GABA transaminase; Short=GABA-T; AltName: Full=L-AIBAT; Contains: RecName: Full=4-aminobutyrate aminotransferase, brain isoform; Contai…	ENST00000425191	ENSMUST00000115839	ENSDART00000027468	ENSGACT00000006245	ENSORLT00000024550	ENSTNIT00000011346	ENSTRUT00000026166	ENSP00000411916	ENSMUSP00000111505	ENSDARP00000016806	ENSGACP00000006228	ENSORLP00000024549	ENSTNIP00000003019	ENSTRUP00000026061	salmo salar clone ssal-rgf-516-187 4-aminobutyrate mitochondrial precursor complete cds
N_isotig08172	gi|229367906|gb|ACQ58933.1|Folate receptor alpha precursor [Anoplopoma fimbria]	gi|544338|sp|P35846.1|FOLR1_MOUSERecName: Full=Folate receptor alpha; Short=FR-alpha; AltName: Full=Folate receptor 1; AltName: Full=Folate-binding protein 1; Flags: Precursor	ENST00000298223	ENSMUST00000106983	ENSDART00000112934	ENSGACT00000010381	ENSORLT00000014044	ENSTNIT00000006123	ENSTRUT00000023792	ENSP00000298223	ENSMUSP00000102596	ENSDARP00000098284	ENSGACP00000010359	ENSORLP00000014043	ENSTNIP00000005975	ENSTRUP00000023694	anoplopoma fimbria clone afim-evh-525-152 folate receptor alpha precursor complete cds
N_isotig08206	gi|145967358|gb|ABP99036.1|transmembrane 4 L6 family member 4 [Paralichthys olivaceus]	gi|62901042|sp|Q91XD3.1|T4S4_MOUSERecName: Full=Transmembrane 4 L6 family member 4	ENST00000305354	ENSMUST00000029377	ENSDART00000104528	ENSGACT00000008452	ENSORLT00000014147	ENSTNIT00000006051	ENSTRUT00000047002	ENSP00000305852	ENSMUSP00000029377	ENSDARP00000095301	ENSGACP00000008433	ENSORLP00000014146	ENSTNIP00000005903	ENSTRUP00000046845	paralichthys olivaceus transmembrane 4 l6 family member 4 complete cds
N_isotig08533	gi|343459219|gb|AEM37768.1|cGMP phosphodiesterase gamma subunit 6H [Epinephelus bruneus]	gi|116571|sp|P22571.1|CNCG_BOVINRecName: Full=Retinal cone rhodopsin-sensitive cGMP 3',5'-cyclic phosphodiesterase subunit gamma; Short=GMP-PDE gamma	ENST00000331056	ENSMUST00000137768	ENSDART00000103373	ENSGACT00000021106	ENSORLT00000005361	ENSTNIT00000008990	ENSTRUT00000000866	ENSP00000328412	ENSMUSP00000026452	ENSDARP00000094150	ENSGACP00000021066	ENSORLP00000005360	ENSTNIP00000008820	ENSTRUP00000000863	epinephelus bruneus clone jkjrrc001_19-e10-t3 cgmp phosphodiesterase gamma subunit 6h partial cds
N_isotig08564	gi|62122785|ref|NP_001014324.1|low molecular weight phosphotyrosine protein phosphatase [Danio rerio]	gi|585716|sp|P11064.3|PPAC_BOVINRecName: Full=Low molecular weight phosphotyrosine protein phosphatase; Short=LMW-PTP; Short=LMW-PTPase; AltName: Full=Low molecular weight cytosolic acid phosphatase	ENST00000272067		ENSDART00000082647	ENSGACT00000015162	ENSORLT00000017399	ENSTNIT00000015408	ENSTRUT00000038272	ENSP00000272067	ENSMUSP00000073686	ENSDARP00000077082	ENSGACP00000015134	ENSORLP00000017398	ENSTNIP00000015204	ENSTRUP00000038135	anoplopoma fimbria clone afim-evh-515-339 low molecular weight phosphotyrosine protein phosphatase complete cds
N_isotig08648	gi|115392225|gb|ABI96913.1|Cu/Zn superoxide dismutase [Rachycentron canadum]	gi|20139980|sp|O73872.1|SODC_DANRERecName: Full=Superoxide dismutase [Cu-Zn]	ENST00000270142	ENSMUST00000023707	ENSDART00000064376	ENSGACT00000027268	ENSORLT00000005500	ENSTNIT00000013030	ENSTRUT00000020552	ENSP00000270142	ENSMUSP00000023707	ENSDARP00000064375	ENSGACP00000027215	ENSORLP00000005499	ENSTNIP00000012838	ENSTRUP00000020467	lates calcarifer clone sod 28 copper zinc superoxide dismutase complete cds
N_isotig08717	gi|328677199|gb|AEB31322.1|hypothetical protein [Epinephelus bruneus]	gi|290457645|sp|Q02747.2|GUC2A_HUMANRecName: Full=Guanylin; AltName: Full=Guanylate cyclase activator 2A; AltName: Full=Guanylate cyclase-activating protein 1; AltName: Full=Guanylate cyclase-activating protein I; Short=GCAP-I; Contains: RecName: Full=HMW-guanylin; Contains: RecName: Full=Guanylin; Flags: Precursor						ENSTNIT00000015368		ENSP00000349493	ENSMUSP00000043203			ENSORLP00000021362	ENSTNIP00000015164		anoplopoma fimbria clone afim-evh-001-222 guanylin precursor complete cds
N_isotig08725	gi|134025010|gb|AAI34994.1|Im:7155895 protein [Danio rerio]				ENSDART00000091556	ENSGACT00000014551	ENSORLT00000009527	ENSTNIT00000012859	ENSTRUT00000030789			ENSDARP00000085989	ENSGACP00000014525	ENSORLP00000009526		ENSTRUP00000030672	tetraodon nigroviridis full-length cdna
N_isotig08778	gi|343459219|gb|AEM37768.1|cGMP phosphodiesterase gamma subunit 6H [Epinephelus bruneus]	gi|5921808|sp|O55175.1|CNCG_SPETRRecName: Full=Retinal cone rhodopsin-sensitive cGMP 3',5'-cyclic phosphodiesterase subunit gamma; Short=GMP-PDE gamma	ENST00000266395	ENSMUST00000137768	ENSDART00000103373	ENSGACT00000021106	ENSORLT00000005361	ENSTNIT00000008990	ENSTRUT00000000866	ENSP00000328412	ENSMUSP00000119246	ENSDARP00000094150	ENSGACP00000021066	ENSORLP00000005360	ENSTNIP00000008820	ENSTRUP00000000863	epinephelus bruneus clone jkjrrc001_19-e10-t3 cgmp phosphodiesterase gamma subunit 6h partial cds
N_isotig09004	gi|47229811|emb|CAG07007.1|unnamed protein product [Tetraodon nigroviridis]	gi|123908244|sp|Q08BL7.1|GLCTK_DANRERecName: Full=Glycerate kinase			ENSDART00000084393	ENSGACT00000001629	ENSORLT00000004839	ENSTNIT00000018033	ENSTRUT00000035703	ENSP00000390266	ENSMUSP00000108162	ENSDARP00000078828	ENSGACP00000001628	ENSORLP00000004838	ENSTNIP00000017809	ENSTRUP00000035575	danio rerio zgc:153346 (zgc:153346) mrna
N_isotig09171	gi|229367042|gb|ACQ58501.1|Cathepsin L precursor [Anoplopoma fimbria]	gi|22653679|sp|Q26636.1|CATL_SARPERecName: Full=Cathepsin L; Contains: RecName: Full=Cathepsin L heavy chain; Contains: RecName: Full=Cathepsin L light chain; Flags: Precursor	ENST00000538255	ENSMUST00000043754	ENSDART00000017756	ENSGACT00000012750	ENSORLT00000015674	ENSTNIT00000020631	ENSTRUT00000030657	ENSP00000445052	ENSMUSP00000036801	ENSDARP00000021632	ENSGACP00000012726	ENSORLP00000015673	ENSTNIP00000020399	ENSTRUP00000030540	anoplopoma fimbria clone afim-evh-505-213 cathepsin l precursor complete cds
N_isotig09280	gi|291190508|ref|NP_001167281.1|ferric-chelate reductase 1 [Salmo salar]	gi|82184869|sp|Q6INU7.1|FRRS1_XENLARecName: Full=Putative ferric-chelate reductase 1			ENSDART00000113304					ENSP00000393884	ENSMUSP00000039487	ENSDARP00000097970		ENSORLP00000024067	ENSTNIP00000021318	ENSTRUP00000015779	salmo salar ferric-chelate reductase 1 mrna
N_isotig09454	gi|213512284|ref|NP_001133585.1|Cadherin-17 [Salmo salar]				ENSDART00000042895	ENSGACT00000012048	ENSORLT00000011152	ENSTNIT00000003198	ENSTRUT00000025961	ENSP00000392068	ENSMUSP00000078818	ENSDARP00000042894	ENSGACP00000012024	ENSORLP00000011151	ENSTNIP00000021540	ENSTRUP00000025856	salmo salar cadherin-17 mrna
N_isotig09867	gi|326923118|ref|XP_003207788.1|PREDICTED: kynureninase-like [Meleagris gallopavo]					ENSGACT00000020662	ENSORLT00000006396		ENSTRUT00000013109			ENSDARP00000037670	ENSGACP00000020623	ENSORLP00000006395	ENSTNIP00000020308	ENSTRUP00000013048
N_isotig09896						ENSGACT00000010485						ENSDARP00000067533	ENSGACP00000010463
N_isotig09995					ENSDART00000027009	ENSGACT00000002386	ENSORLT00000006293	ENSTNIT00000011765	ENSTRUT00000026911	ENSP00000370748	ENSMUSP00000077102	ENSDARP00000017320	ENSGACP00000002379	ENSORLP00000006292	ENSTNIP00000011582	ENSTRUP00000026803	dicentrarchus labrax chromosome sequence corresponding to linkage group complete sequence
N_isotig10009	gi|220678938|emb|CAX13422.1|novel protein [Danio rerio]		ENST00000233143	ENSMUST00000114048	ENSDART00000131861	ENSGACT00000019271	ENSORLT00000009621	ENSTNIT00000012008	ENSTRUT00000035837								danio rerio cdna clone image:7290588
N_isotig10256	gi|47215286|emb|CAF98095.1|unnamed protein product [Tetraodon nigroviridis]	gi|266344|sp|P30740.1|ILEU_HUMANRecName: Full=Leukocyte elastase inhibitor; Short=LEI; AltName: Full=Monocyte/neutrophil elastase inhibitor; Short=EI; Short=M/NEI; AltName: Full=Peptidase inhibitor 2; Short=PI-2; AltName: Full=Serpin B1	ENST00000542677	ENSMUST00000006392	ENSDART00000077769	ENSGACT00000007295	ENSORLT00000015720	ENSTNIT00000011241	ENSTRUT00000016852	ENSP00000444543	ENSMUSP00000075690	ENSDARP00000072235	ENSGACP00000007277	ENSORLP00000015722	ENSTNIP00000011059	ENSTRUP00000016779	salmo salar clone ssal-rgb2-559-128 leukocyte elastase inhibitor complete cds
N_isotig10338	gi|47218968|emb|CAG02006.1|unnamed protein product [Tetraodon nigroviridis]	gi|75070757|sp|Q5RB09.1|GTR9_PONABRecName: Full=Solute carrier family 2, facilitated glucose transporter member 9; AltName: Full=Glucose transporter type 9; Short=GLUT-9	ENST00000309065	ENSMUST00000067872		ENSGACT00000012086	ENSORLT00000010423	ENSTNIT00000014236	ENSTRUT00000036949	ENSP00000311383	ENSMUSP00000066872	ENSDARP00000069770	ENSGACP00000012062	ENSORLP00000010422	ENSTNIP00000014040	ENSTRUP00000036814	canis lupus familiaris solute carrier family 2 (facilitated glucose transporter) member 9 mrna
N_isotig10545			ENST00000541043	ENSMUST00000030112	ENSDART00000045253	ENSGACT00000002203	ENSORLT00000025591	ENSTNIT00000008128	ENSTRUT00000016977	ENSP00000438733	ENSMUSP00000030112	ENSDARP00000045252	ENSGACP00000002197	ENSORLP00000025590	ENSTNIP00000007967	ENSTRUP00000016904	salmo salar iron-responsive element-binding protein 1 mrna
N_isotig10606	gi|169643687|dbj|BAG12567.1|annexin A2a [Solea senegalensis]	gi|113949|sp|P17785.2|ANXA2_CHICKRecName: Full=Annexin A2; AltName: Full=Annexin II; AltName: Full=Annexin-2; AltName: Full=Calpactin I heavy chain; AltName: Full=Calpactin-1 heavy chain; AltName: Full=Chromobindin-8; AltName: Full=Lipocortin II; AltName: Full=Placental anticoagulant protein IV; Short=PAP-IV; AltName: Full=Protein I; AltName: Full=p36	ENST00000451270	ENSMUST00000136282	ENSDART00000011967	ENSGACT00000023297	ENSORLT00000009539	ENSTNIT00000007068	ENSTRUT00000005402	ENSP00000387545	ENSMUSP00000117855	ENSDARP00000011243	ENSGACP00000023251	ENSORLP00000009538	ENSTNIP00000006914	ENSTRUP00000005370	solea senegalensis anxa2a mrna for annexin partial cds
N_isotig10830	gi|47223909|emb|CAG06086.1|unnamed protein product [Tetraodon nigroviridis]	gi|82181849|sp|Q68FI3.1|DOPDA_XENLARecName: Full=D-dopachrome decarboxylase-A; AltName: Full=D-dopachrome tautomerase-A					ENSORLT00000013761		ENSTRUT00000032066	ENSP00000385714	ENSMUSP00000001716	ENSDARP00000065771		ENSORLP00000013760		ENSTRUP00000031943	tetraodon nigroviridis full-length cdna
N_isotig10946					ENSDART00000082434												dicentrarchus labrax chromosome sequence corresponding to linkage group complete sequence
N_isotig11061	gi|18858345|ref|NP_571874.1|beta-carotene 15, 15-dioxygenase 2 [Danio rerio]	gi|48474943|sp|Q99NF1.1|BCDO2_MOUSERecName: Full=Beta,beta-carotene 9',10'-oxygenase; AltName: Full=B-diox-II; AltName: Full=Beta-carotene dioxygenase 2	ENST00000393032	ENSMUST00000119103	ENSDART00000002221	ENSGACT00000014085	ENSORLT00000013333	ENSTNIT00000006749	ENSTRUT00000001311	ENSP00000350314	ENSMUSP00000112727	ENSDARP00000013052	ENSGACP00000014060	ENSORLP00000013332	ENSTNIP00000006598	ENSTRUP00000001305	danio rerio beta-carotene 15-dioxygenase mrna (cdna clone image:6960682) partial cds
N_isotig11143	gi|19071220|gb|AAL84163.1|alpha-amylase [Lates calcarifer]	gi|27805399|sp|P83053.1|AMYP_STRCARecName: Full=Pancreatic alpha-amylase; Short=PA; AltName: Full=1,4-alpha-D-glucan glucanohydrolase	ENST00000370079	ENSMUST00000170868	ENSDART00000003035	ENSGACT00000022189	ENSORLT00000024838	ENSTNIT00000002456	ENSTRUT00000031956	ENSP00000359096	ENSMUSP00000126406	ENSDARP00000021453	ENSGACP00000022147	ENSORLP00000024837	ENSTNIP00000000012	ENSTRUP00000032167	lates calcarifer alpha-amylase complete cds
N_isotig11181	gi|209735552|gb|ACI68645.1|ATP synthase-coupling factor 6, mitochondrial precursor [Salmo salar]	gi|114689|sp|P13618.1|ATP5J_PIGRecName: Full=ATP synthase-coupling factor 6, mitochondrial; Short=ATPase subunit F6			ENSDART00000142030	ENSGACT00000001885		ENSTNIT00000000341	ENSTRUT00000026403	ENSP00000382965	ENSMUSP00000109829	ENSDARP00000119802	ENSGACP00000001882		ENSTNIP00000017560	ENSTRUP00000026296	anoplopoma fimbria clone afim-evh-007-383 atp synthase-coupling factor mitochondrial precursor complete cds
N_isotig11547	gi|225706644|gb|ACO09168.1|Fumarylacetoacetase [Osmerus mordax]	gi|119778|sp|P16930.2|FAAA_HUMANRecName: Full=Fumarylacetoacetase; Short=FAA; AltName: Full=Beta-diketonase; AltName: Full=Fumarylacetoacetate hydrolase	ENST00000539156	ENSMUST00000032865	ENSDART00000149802	ENSGACT00000018477	ENSORLT00000024233	ENSTNIT00000007136	ENSTRUT00000001720	ENSP00000439429	ENSMUSP00000032865	ENSDARP00000124226	ENSGACP00000018441	ENSORLP00000024232	ENSTNIP00000006982	ENSTRUP00000001712	gasterosteus aculeatus clone cec33-h07 mrna sequence
N_isotig11572	gi|229366004|gb|ACQ57982.1|3-beta-hydroxysteroid-Delta8,Delta7-isomerase [Anoplopoma fimbria]	gi|17374795|sp|Q15125.3|EBP_HUMANRecName: Full=3-beta-hydroxysteroid-Delta(8),Delta(7)-isomerase; AltName: Full=Cholestenol Delta-isomerase; AltName: Full=Delta(8)-Delta(7) sterol isomerase; Short=D8-D7 sterol isomerase; AltName: Full=Emopamil-binding protein	ENST00000498425	ENSMUST00000033509	ENSDART00000019045	ENSGACT00000012756	ENSORLT00000010219		ENSTRUT00000032780	ENSP00000417052	ENSMUSP00000033509	ENSDARP00000007796	ENSGACP00000012732	ENSORLP00000010218		ENSTRUP00000032655	anoplopoma fimbria clone afim-evh-003-109 3-beta-hydroxysteroid- -isomerase complete cds
N_isotig11589						ENSGACT00000008858		ENSTNIT00000023319									tetraodon nigroviridis full-length cdna
N_isotig11695	gi|47215986|emb|CAF96388.1|unnamed protein product [Tetraodon nigroviridis]	gi|20455515|sp|P07919.2|QCR6_HUMANRecName: Full=Cytochrome b-c1 complex subunit 6, mitochondrial; AltName: Full=Complex III subunit 6; AltName: Full=Complex III subunit VIII; AltName: Full=Cytochrome c1 non-heme 11 kDa protein; AltName: Full=Mitochondrial hinge protein; AltName: Full=Ubiquinol-cytochrome c reductase complex 11 kDa protein; Flags: Precursor	ENST00000460947	ENSMUST00000078676	ENSDART00000082151	ENSGACT00000020629	ENSORLT00000010742	ENSTNIT00000009577	ENSTRUT00000017752	ENSP00000309565	ENSMUSP00000077744	ENSDARP00000076588	ENSGACP00000015679	ENSORLP00000010741	ENSTNIP00000009406	ENSTRUP00000045332	anoplopoma fimbria clone afim-evh-004-094 cytochrome b-c1 complex subunit mitochondrial precursor complete cds
N_isotig11818	gi|47220030|emb|CAG12178.1|unnamed protein product [Tetraodon nigroviridis]	gi|3334187|sp|O42101.1|NR5A2_CHICKRecName: Full=Nuclear receptor subfamily 5 group A member 2; AltName: Full=FTF/LRH-1; AltName: Full=OR2.0			ENSDART00000125515	ENSGACT00000013182	ENSORLT00000007569	ENSTNIT00000000882	ENSTRUT00000009204	ENSP00000439116	ENSMUSP00000129071	ENSDARP00000105488	ENSGACP00000013157	ENSORLP00000007568	ENSTNIP00000002601	ENSTRUP00000009150	danio rerio nuclear receptor subfamily group member 5 transcript variant mrna
N_isotig11855	gi|229366100|gb|ACQ58030.1|Fatty acid-binding protein, intestinal [Anoplopoma fimbria]	gi|75060394|sp|Q56JX9.3|FABPI_BOVINRecName: Full=Fatty acid-binding protein, intestinal; AltName: Full=Fatty acid-binding protein 2; AltName: Full=Intestinal-type fatty acid-binding protein; Short=I-FABP	ENST00000274024	ENSMUST00000023820	ENSDART00000027973	ENSGACT00000023559	ENSORLT00000024240	ENSTNIT00000015533	ENSTRUT00000036582	ENSP00000274024	ENSMUSP00000023820	ENSDARP00000021241	ENSGACP00000025749	ENSORLP00000005193	ENSTNIP00000015328	ENSTRUP00000036451	anoplopoma fimbria clone afim-evh-515-194 fatty acid-binding intestinal complete cds
N_isotig11888	gi|225707070|gb|ACO09381.1|Alpha-methylacyl-CoA racemase [Osmerus mordax]	gi|341940628|sp|O09174.4|AMACR_MOUSERecName: Full=Alpha-methylacyl-CoA racemase; AltName: Full=2-methylacyl-CoA racemase			ENSDART00000080110	ENSGACT00000021552	ENSORLT00000008173	ENSTNIT00000010531	ENSTRUT00000036939	ENSP00000424351	ENSMUSP00000066915	ENSDARP00000074560	ENSGACP00000021511	ENSORLP00000008172	ENSTNIP00000010350	ENSTRUP00000036807	gasterosteus aculeatus clone cfw63-d05 mrna sequence
N_isotig12208	gi|213513990|ref|NP_001133850.1|Farnesyl pyrophosphate synthetase [Salmo salar]				ENSDART00000122272	ENSGACT00000015789		ENSTNIT00000021719	ENSTRUT00000028073	ENSP00000391755	ENSMUSP00000080531	ENSDARP00000111961	ENSGACP00000015726	ENSORLP00000012596	ENSTNIP00000021484	ENSTRUP00000027963	gasterosteus aculeatus clone cfw205-f03 mrna sequence
N_isotig12280	gi|47219300|emb|CAG10929.1|unnamed protein product [Tetraodon nigroviridis]	gi|20141421|sp|Q15392.2|DHC24_HUMANRecName: Full=Delta(24)-sterol reductase; AltName: Full=24-dehydrocholesterol reductase; AltName: Full=3-beta-hydroxysterol delta-24-reductase; AltName: Full=Diminuto/dwarf1 homolog; AltName: Full=Seladin-1; Flags: Precursor	ENST00000535035	ENSMUST00000047973	ENSDART00000125019	ENSGACT00000014769	ENSORLT00000001990	ENSTNIT00000021004	ENSTRUT00000041813	ENSP00000440191	ENSMUSP00000038063	ENSDARP00000110651	ENSGACP00000014741	ENSORLP00000001989	ENSTNIP00000020771	ENSTRUP00000041669	gasterosteus aculeatus clone cfw117-b10 mrna sequence
N_isotig12398					ENSDART00000061037		ENSORLT00000020453	ENSTNIT00000003366	ENSTRUT00000033311	ENSP00000369699	ENSMUSP00000015545	ENSDARP00000061036		ENSORLP00000020452	ENSTNIP00000001119	ENSTRUP00000033185
N_isotig12423						ENSGACT00000002832
N_isotig12450	gi|317419329|emb|CBN81366.1|Serine protease 27 [Dicentrarchus labrax]					ENSGACT00000010340						ENSDARP00000021264	ENSGACP00000010314			ENSTRUP00000006276	gasterosteus aculeatus clone cfw267-a12 mrna sequence
N_isotig12562	gi|251764998|sp|C1BW56.1|RCL_ESOLURecName: Full=Deoxyribonucleoside 5'-monophosphate N-glycosidase	gi|251764998|sp|C1BW56.1|RCL_ESOLURecName: Full=Deoxyribonucleoside 5'-monophosphate N-glycosidase				ENSGACT00000016248	ENSORLT00000004007	ENSTNIT00000016586	ENSTRUT00000008056	ENSP00000230431	ENSMUSP00000045283	ENSDARP00000103969	ENSGACP00000016216	ENSORLP00000004006	ENSTNIP00000016373	ENSTRUP00000008008
N_isotig12773	gi|47221447|emb|CAG08109.1|unnamed protein product [Tetraodon nigroviridis]	gi|121081|sp|P15505.2|GCSP_CHICKRecName: Full=Glycine dehydrogenase [decarboxylating], mitochondrial; AltName: Full=Glycine cleavage system P protein; AltName: Full=Glycine decarboxylase; Flags: Precursor	ENST00000477960	ENSMUST00000070303	ENSDART00000050847	ENSGACT00000018178	ENSORLT00000001931	ENSTNIT00000018872	ENSTRUT00000043316	ENSP00000370737	ENSMUSP00000065263	ENSDARP00000050846	ENSGACP00000018143	ENSORLP00000001930	ENSTNIP00000018645	ENSTRUP00000043171	danio rerio glycine dehydrogenase nuclear gene encoding mitochondrial mrna
N_isotig13466	gi|148236599|ref|NP_001082938.1|sphingosine-1-phosphate lyase 1 [Danio rerio]	gi|75061597|sp|Q5R4G0.1|SGPL1_PONABRecName: Full=Sphingosine-1-phosphate lyase 1; Short=S1PL; Short=SP-lyase 1; Short=SPL; Short=SPL 1; AltName: Full=Sphingosine-1-phosphate aldolase	ENST00000373202	ENSMUST00000143225	ENSDART00000111567	ENSGACT00000004273	ENSORLT00000017617	ENSTNIT00000016276	ENSTRUT00000045969	ENSP00000362298	ENSMUSP00000112975	ENSDARP00000098071	ENSGACP00000004259	ENSORLP00000017616	ENSTNIP00000016065	ENSTRUP00000045815	danio rerio sphingosine-1-phosphate lyase 1 mrna
N_isotig13524	gi|47217925|emb|CAG02208.1|unnamed protein product [Tetraodon nigroviridis]	gi|82181215|sp|Q66IM5.1|GTL3B_XENTRRecName: Full=Protein GTLF3B			ENSDART00000074272	ENSGACT00000019159	ENSORLT00000001665	ENSTNIT00000014392	ENSTRUT00000016914		ENSMUSP00000019075	ENSDARP00000068761	ENSGACP00000019121	ENSORLP00000001664	ENSTNIP00000014195	ENSTRUP00000016841	tetraodon nigroviridis full-length cdna
N_isotig13534	gi|47226605|emb|CAG08621.1|unnamed protein product [Tetraodon nigroviridis]	gi|51316307|sp|Q7M758.1|NALDL_MOUSERecName: Full=N-acetylated-alpha-linked acidic dipeptidase-like protein; Short=NAALADase L				ENSGACT00000018099	ENSORLT00000001580	ENSTNIT00000019277			ENSMUSP00000044231	ENSDARP00000073505	ENSGACP00000018064	ENSORLP00000001579	ENSTNIP00000019049	ENSTRUP00000009798
N_isotig13790	gi|301791888|ref|XP_002930912.1|PREDICTED: 6-phosphofructo-2-kinase/fructose-2,6-biphosphatase 1-like, partial [Ailuropoda melanoleuca]	gi|2499509|sp|Q91309.1|F26_RANCARecName: Full=6-phosphofructo-2-kinase/fructose-2,6-biphosphatase; Short=6PF-2-K/Fru-2,6-P2ase; Short=PFK/FBPase; AltName: Full=6PF-2-K/Fru-2,6-P2ase liver/muscle isozymes; Includes: RecName: Full=6-phosphofructo-2-kinase; Includes: RecName: Full=Fructose-2,6-bisphosphatase	ENST00000541519	ENSMUST00000150783	ENSDART00000103231	ENSGACT00000004254	ENSORLT00000024564	ENSTNIT00000009799	ENSTRUT00000028198	ENSP00000364131	ENSMUSP00000108333	ENSDARP00000122176	ENSGACP00000015126	ENSORLP00000024563	ENSTNIP00000009624	ENSTRUP00000028087	sau84724sparus aurata 6-phosphofructo-2-kinase fructose- -bisphosphatase complete cds
N_isotig13820	gi|148689860|gb|EDL21807.1|mCG142087 [Mus musculus]	gi|74717031|sp|Q96LU7.1|CL028_HUMANRecName: Full=Uncharacterized protein C12orf28; Flags: Precursor						ENSTNIT00000005583	ENSTRUT00000003449	ENSP00000299350	ENSMUSP00000037477	ENSDARP00000059396			ENSTNIP00000005437	ENSTRUP00000003430
N_isotig13886	gi|317419639|emb|CBN81676.1|Long-chain-fatty-acid--CoA ligase 5 [Dicentrarchus labrax]	gi|45477146|sp|Q8JZR0.1|ACSL5_MOUSERecName: Full=Long-chain-fatty-acid--CoA ligase 5; AltName: Full=Long-chain acyl-CoA synthetase 5; Short=LACS 5	ENST00000544770	ENSMUST00000110371	ENSDART00000043887	ENSGACT00000004772	ENSORLT00000014803	ENSTNIT00000017653	ENSTRUT00000019435	ENSP00000358418	ENSMUSP00000131921	ENSDARP00000043886	ENSGACP00000004758	ENSORLP00000014802	ENSTNIP00000017433	ENSTRUP00000019357	danio rerio acyl- synthetase long-chain family member mrna (cdna clone mgc:174617 image:6906503) complete cds
N_isotig13953						ENSGACT00000016864											gasterosteus aculeatus clone cnb49-a03 mrna sequence
N_isotig14204	gi|343459013|gb|AEM37665.1|cellular retinol-binding protein type II [Epinephelus bruneus]	gi|132399|sp|P06768.3|RET2_RATRecName: Full=Retinol-binding protein 2; AltName: Full=Cellular retinol-binding protein II; Short=CRBP-II	ENST00000232217	ENSMUST00000035029	ENSDART00000102459	ENSGACT00000007436	ENSORLT00000019527	ENSTNIT00000017554	ENSTRUT00000020130	ENSP00000232217	ENSMUSP00000035029	ENSDARP00000093236	ENSGACP00000007417	ENSORLP00000019526	ENSTNIP00000017336	ENSTRUP00000020049	epinephelus bruneus clone jkjrrc001_13-h04-t3 cellular retinol-binding protein type ii partial cds
N_isotig14210	gi|111115682|gb|ABH05127.1|cytochrome P450 2N14 [Micropterus salmoides]	gi|3913341|sp|O54749.1|CP2J5_MOUSERecName: Full=Cytochrome P450 2J5; AltName: Full=Arachidonic acid epoxygenase; AltName: Full=CYPIIJ5	ENST00000469406	ENSMUST00000097973	ENSDART00000128897	ENSGACT00000019225	ENSORLT00000018648	ENSTNIT00000013990	ENSTRUT00000047261	ENSP00000360247	ENSMUSP00000030299	ENSDARP00000063057	ENSGACP00000019184	ENSORLP00000018647	ENSTNIP00000013795	ENSTRUP00000047095	chaetodon plebeius cytochrome p450 cyp2n complete cds
N_isotig14391	gi|47226456|emb|CAG08472.1|unnamed protein product [Tetraodon nigroviridis]	gi|17865616|sp|O88968.1|TCO2_MOUSERecName: Full=Transcobalamin-2; Short=TC-2; AltName: Full=Transcobalamin II; Short=TC II; Short=TCII; Flags: Precursor			ENSDART00000053001	ENSGACT00000011319	ENSORLT00000008270	ENSTNIT00000019162	ENSTRUT00000032115			ENSDARP00000053000	ENSGACP00000011296	ENSORLP00000008268	ENSTNIP00000018934	ENSTRUP00000031992	tetraodon nigroviridis full-length cdna
N_isotig14404	gi|45359365|gb|AAS59067.1|methylenetetrahydrofolate dehydrogenase [Sus scrofa]	gi|115206|sp|P11586.3|C1TC_HUMANRecName: Full=C-1-tetrahydrofolate synthase, cytoplasmic; Short=C1-THF synthase; Includes: RecName: Full=Methylenetetrahydrofolate dehydrogenase; Includes: RecName: Full=Methenyltetrahydrofolate cyclohydrolase; Includes: RecName: Full=Formyltetrahydrofolate synthetase	ENST00000216605	ENSMUST00000021443	ENSDART00000021950	ENSGACT00000008608	ENSORLT00000021417	ENSTNIT00000020841	ENSTRUT00000031944	ENSP00000216605	ENSMUSP00000021443	ENSDARP00000020770	ENSGACP00000008589	ENSORLP00000021416	ENSTNIP00000020608	ENSTRUP00000031821	danio rerio methylenetetrahydrofolate dehydrogenase (nadp+ dependent) mrna (cdna clone mgc:86856 image:6903031) complete cds
N_isotig14463		gi|341940181|sp|Q9QXG4.2|ACSA_MOUSERecName: Full=Acetyl-coenzyme A synthetase, cytoplasmic; AltName: Full=Acetate--CoA ligase; AltName: Full=Acetyl-CoA synthetase; Short=ACS; Short=AceCS; AltName: Full=Acyl-CoA synthetase short-chain family member 2; AltName: Full=Acyl-activating enzyme	ENST00000481284	ENSMUST00000103142	ENSDART00000055054	ENSGACT00000022016	ENSORLT00000004937	ENSTNIT00000018127	ENSTRUT00000020992	ENSP00000443679	ENSMUSP00000099431	ENSDARP00000055053	ENSGACP00000021975	ENSORLP00000004940	ENSTNIP00000017903	ENSTRUP00000020905	tetraodon nigroviridis full-length cdna
N_isotig14473	gi|213513322|ref|NP_001134323.1|Ribokinase [Salmo salar]	gi|20139730|sp|Q9H477.1|RBSK_HUMANRecName: Full=Ribokinase	ENST00000444339	ENSMUST00000031018	ENSDART00000030622	ENSGACT00000017108	ENSORLT00000022803	ENSTNIT00000022189	ENSTRUT00000015083	ENSP00000306817	ENSMUSP00000031018	ENSDARP00000030612	ENSGACP00000017074	ENSORLP00000022802	ENSTNIP00000021953	ENSTRUP00000015014	tetraodon nigroviridis full-length cdna
N_isotig14476					ENSDART00000040826												oncorhynchus mykiss tbx1a complete cds
N_isotig14592						ENSGACT00000009157							ENSGACP00000009137
N_isotig15040	gi|229366688|gb|ACQ58324.1|Gastrotropin [Anoplopoma fimbria]	gi|4033695|sp|P80020.3|FABP6_RATRecName: Full=Gastrotropin; Short=GT; AltName: Full=14 kDa bile acid-binding protein; AltName: Full=Fatty acid-binding protein 6; AltName: Full=I-BABP; AltName: Full=Ileal lipid-binding protein; Short=ILBP; AltName: Full=Intestinal 15 kDa protein; Short=I-15P	ENST00000393982	ENSMUST00000020672	ENSDART00000065448	ENSGACT00000018985	ENSORLT00000015808	ENSTNIT00000020992	ENSTRUT00000010446	ENSP00000377551	ENSMUSP00000020672	ENSDARP00000065447	ENSGACP00000018947	ENSORLP00000015807	ENSTNIP00000020759	ENSTRUP00000010388	anoplopoma fimbria clone afim-evh-521-116 gastrotropin complete cds
N_isotig15207	gi|213513744|ref|NP_001134957.1|cysteine and glycine-rich protein 3 (cardiac LIM protein) [Salmo salar]	gi|1705934|sp|P50462.1|CSRP3_MOUSERecName: Full=Cysteine and glycine-rich protein 3; AltName: Full=Cysteine-rich protein 3; Short=CRP3; AltName: Full=LIM domain protein, cardiac; AltName: Full=Muscle LIM protein	ENST00000265968	ENSMUST00000027677	ENSDART00000102292	ENSGACT00000022605	ENSORLT00000000956	ENSTNIT00000012682	ENSTRUT00000040425	ENSP00000265968	ENSMUSP00000032658	ENSDARP00000093068	ENSGACP00000022562	ENSORLP00000000955	ENSTNIP00000012491	ENSTRUP00000040283	tetraodon nigroviridis full-length cdna
N_isotig15254	gi|225708180|gb|ACO09936.1|Arsenite methyltransferase [Osmerus mordax]	gi|341940245|sp|Q91WU5.2|AS3MT_MOUSERecName: Full=Arsenite methyltransferase; AltName: Full=Methylarsonite methyltransferase; AltName: Full=S-adenosyl-L-methionine:arsenic(III) methyltransferase	ENST00000369880	ENSMUST00000003655	ENSDART00000099958	ENSGACT00000011260	ENSORLT00000010055	ENSTNIT00000002917		ENSP00000358896	ENSMUSP00000003655	ENSDARP00000090730	ENSGACP00000011237	ENSORLP00000010054	ENSTNIP00000000777	ENSTRUP00000037722	osmerus mordax clone omor-eva-520-366 arsenite methyltransferase complete cds
N_isotig15307					ENSDART00000075932												takifugu rubripes ( ) exons 1 and 2 and complete cds and pax9 exons 1 through 4 and complete cds
N_isotig15940											ENSMUSP00000115957	ENSDARP00000092217
N_isotig15957	gi|148236474|ref|NP_001082963.1|2-amino-3-carboxymuconate-6-semialdehyde decarboxylase [Danio rerio]	gi|121957978|sp|Q0II68.1|ACMSD_BOVINRecName: Full=2-amino-3-carboxymuconate-6-semialdehyde decarboxylase; AltName: Full=Picolinate carboxylase	ENST00000283054	ENSMUST00000038006	ENSDART00000115346	ENSGACT00000002847	ENSORLT00000022703	ENSTNIT00000010555	ENSTRUT00000019901	ENSP00000348459	ENSMUSP00000048482	ENSDARP00000101918	ENSGACP00000002837	ENSORLP00000022701	ENSTNIP00000010374	ENSTRUP00000019820	tetraodon nigroviridis full-length cdna
N_isotig16176	gi|47213340|emb|CAF92963.1|unnamed protein product [Tetraodon nigroviridis]	gi|341940636|sp|Q922D8.4|C1TC_MOUSERecName: Full=C-1-tetrahydrofolate synthase, cytoplasmic; Short=C1-THF synthase; Includes: RecName: Full=Methylenetetrahydrofolate dehydrogenase; Includes: RecName: Full=Methenyltetrahydrofolate cyclohydrolase; Includes: RecName: Full=Formyltetrahydrofolate synthetase			ENSDART00000008199	ENSGACT00000018232	ENSORLT00000019687	ENSTNIT00000007609	ENSTRUT00000012440	ENSP00000438588	ENSMUSP00000021443	ENSDARP00000017895	ENSGACP00000018197	ENSORLP00000019686	ENSTNIP00000007451	ENSTRUP00000012380	tetraodon nigroviridis full-length cdna
N_isotig16289	gi|229365884|gb|ACQ57922.1|Dipeptidase 1 precursor [Anoplopoma fimbria]	gi|91206586|sp|Q3SZM7.1|DPEP1_BOVINRecName: Full=Dipeptidase 1; AltName: Full=Microsomal dipeptidase; Flags: Precursor	ENST00000393092	ENSMUST00000019422	ENSDART00000098430	ENSGACT00000020424	ENSORLT00000007233	ENSTNIT00000008639	ENSTRUT00000044363	ENSP00000376807	ENSMUSP00000019422	ENSDARP00000089201	ENSGACP00000020385	ENSORLP00000007232	ENSTNIP00000008472	ENSTRUP00000044215	anoplopoma fimbria clone afim-evh-511-243 dipeptidase 1 precursor complete cds
N_isotig16343	gi|326673540|ref|XP_003199913.1|PREDICTED: transmembrane emp24 domain-containing protein 11-like [Danio rerio]	gi|74942749|sp|Q9I7K5.2|TMEDE_DROMERecName: Full=Transmembrane emp24 domain-containing protein eca; AltName: Full=Protein eclair; Flags: Precursor			ENSDART00000040383	ENSGACT00000021729	ENSORLT00000000360	ENSTNIT00000010381	ENSTRUT00000039048	ENSP00000330945	ENSMUSP00000132542	ENSDARP00000040382	ENSGACP00000021688	ENSORLP00000000360	ENSTNIP00000010200	ENSTRUP00000038909	tetraodon nigroviridis full-length cdna
N_isotig16543	gi|326663864|ref|XP_003197682.1|PREDICTED: hypothetical protein LOC100002387 [Danio rerio]					ENSGACT00000024470	ENSORLT00000002589	ENSTNIT00000015517				ENSDARP00000105942	ENSGACP00000024421	ENSORLP00000002588	ENSTNIP00000015312		tetraodon nigroviridis full-length cdna
N_isotig16572	gi|47215609|emb|CAG11640.1|unnamed protein product [Tetraodon nigroviridis]	gi|5921928|sp|O46491.1|CP7A1_PIGRecName: Full=Cholesterol 7-alpha-monooxygenase; AltName: Full=CYPVII; AltName: Full=Cholesterol 7-alpha-hydroxylase; AltName: Full=Cytochrome P450 7A1			ENSDART00000100069	ENSGACT00000019255	ENSORLT00000009936	ENSTNIT00000021544	ENSTRUT00000028092	ENSP00000301645	ENSMUSP00000029905	ENSDARP00000090841	ENSGACP00000019217	ENSORLP00000009935	ENSTNIP00000021309	ENSTRUP00000027982	salmo salar clone ssal-rgf-532-144 cytochrome p450 7a1 complete cds
N_isotig16956	gi|148232866|ref|NP_001089657.1|hydroxysteroid (17-beta) dehydrogenase 7 [Xenopus laevis]	gi|8134405|sp|Q62904.1|DHB7_RATRecName: Full=3-keto-steroid reductase; AltName: Full=17-beta-hydroxysteroid dehydrogenase 7; Short=17-beta-HSD 7; AltName: Full=Estradiol 17-beta-dehydrogenase 7; AltName: Full=PRL receptor-associated protein; Short=PRAP	ENST00000367917		ENSDART00000113097	ENSGACT00000021341	ENSORLT00000013564	ENSTNIT00000016366	ENSTRUT00000028135	ENSP00000356894	ENSMUSP00000106985	ENSDARP00000098015	ENSGACP00000021300	ENSORLP00000013563	ENSTNIP00000016155	ENSTRUP00000028025	af265660oryctolagus cuniculus 17-beta-hydroxysteroid dehydrogenase type 7 partial cds
N_isotig17130	gi|226442618|ref|NP_001140121.1|Beta-ureidopropionase [Salmo salar]	gi|68565067|sp|Q8VC97.1|BUP1_MOUSERecName: Full=Beta-ureidopropionase; AltName: Full=Beta-alanine synthase; AltName: Full=N-carbamoyl-beta-alanine amidohydrolase				ENSGACT00000017746	ENSORLT00000019750	ENSTNIT00000014586	ENSTRUT00000039415	ENSP00000406057	ENSMUSP00000049342	ENSDARP00000002199	ENSGACP00000017716	ENSORLP00000019749	ENSTNIP00000014387	ENSTRUP00000039274	tetraodon nigroviridis full-length cdna
N_isotig17259	gi|47217540|emb|CAG02467.1|unnamed protein product [Tetraodon nigroviridis]	gi|17373540|sp|Q9UBR1.1|BUP1_HUMANRecName: Full=Beta-ureidopropionase; AltName: Full=BUP-1; AltName: Full=Beta-alanine synthase; AltName: Full=N-carbamoyl-beta-alanine amidohydrolase	ENST00000413389	ENSMUST00000039925	ENSDART00000005345	ENSGACT00000017751	ENSORLT00000019750	ENSTNIT00000014586	ENSTRUT00000039415	ENSP00000406057	ENSMUSP00000049342	ENSDARP00000002199	ENSGACP00000017716	ENSORLP00000019749	ENSTNIP00000014387	ENSTRUP00000039274	tetraodon nigroviridis full-length cdna
N_isotig17318	gi|19071220|gb|AAL84163.1|alpha-amylase [Lates calcarifer]	gi|27805399|sp|P83053.1|AMYP_STRCARecName: Full=Pancreatic alpha-amylase; Short=PA; AltName: Full=1,4-alpha-D-glucan glucanohydrolase	ENST00000370079	ENSMUST00000166887	ENSDART00000003035	ENSGACT00000022189	ENSORLT00000024838	ENSTNIT00000002456	ENSTRUT00000032291	ENSP00000359096	ENSMUSP00000120493	ENSDARP00000021453	ENSGACP00000022142	ENSORLP00000024837	ENSTNIP00000000012	ENSTRUP00000032167	xiphister atropurpureus alpha-amylase partial cds
N_isotig17439	gi|47213324|emb|CAF93955.1|unnamed protein product [Tetraodon nigroviridis]	gi|298351768|sp|D3Z6P0.1|PDIA2_MOUSERecName: Full=Protein disulfide-isomerase A2; AltName: Full=PDIp; Flags: Precursor	ENST00000436463	ENSMUST00000120333	ENSDART00000130181	ENSGACT00000022226	ENSORLT00000010750	ENSTNIT00000008302	ENSTRUT00000020920	ENSP00000415084	ENSMUSP00000114080	ENSDARP00000105351	ENSGACP00000022184	ENSORLP00000010749	ENSTNIP00000008137	ENSTRUP00000020833	tetraodon nigroviridis full-length cdna
N_isotig17719								ENSTNIT00000018616									tetraodon nigroviridis full-length cdna
N_isotig17796	gi|47208418|emb|CAF92199.1|unnamed protein product [Tetraodon nigroviridis]				ENSDART00000114343					ENSP00000392303							PREDICTED: Danio rerio hypothetical protein LOC100334510, transcript variant 2 (LOC100334510), mRNA
N_isotig17816	gi|209152556|gb|ACI33118.1|Dihydrodipicolinate synthase-like, mitochondrial precursor [Salmo salar]	gi|124007133|sp|Q5M8W9.2|DAPAL_XENTRRecName: Full=Probable 4-hydroxy-2-oxoglutarate aldolase, mitochondrial; AltName: Full=Dihydrodipicolinate synthase-like; Short=DHDPS-like protein; AltName: Full=Probable 2-keto-4-hydroxyglutarate aldolase; Short=Probable KHG-aldolase; Flags: Precursor					ENSORLT00000000047	ENSTNIT00000007962	ENSTRUT00000014392	ENSP00000359680	ENSMUSP00000080414	ENSDARP00000021126		ENSORLP00000000047	ENSTNIP00000007801	ENSTRUP00000014326	salmo salar clone ssal-rgf-505-317 dihydrodipicolinate synthase- mitochondrial precursor complete cds
N_isotig18222						ENSGACT00000010672	ENSORLT00000008636		ENSTRUT00000033556			ENSDARP00000011510	ENSGACP00000010650	ENSORLP00000008635		ENSTRUP00000033430	anoplopoma fimbria clone afim-evh-011-299 lower subunit complete cds
N_isotig18599	gi|47227809|emb|CAG08972.1|unnamed protein product [Tetraodon nigroviridis]	gi|1345658|sp|P48284.1|CAH4_RATRecName: Full=Carbonic anhydrase 4; AltName: Full=Carbonate dehydratase IV; AltName: Full=Carbonic anhydrase IV; Short=CA-IV; Flags: Precursor		ENSMUST00000168765	ENSDART00000062024	ENSGACT00000014893	ENSORLT00000014110	ENSTNIT00000019557	ENSTRUT00000015660	ENSP00000438541	ENSMUSP00000131724	ENSDARP00000062023	ENSGACP00000014865	ENSORLP00000014109	ENSTNIP00000019328	ENSTRUP00000015588	tetraodon nigroviridis full-length cdna
N_isotig18670	gi|146760628|gb|ABQ44502.1|cytochrome P450 2N1 [Oryzias latipes]	gi|3913343|sp|O57525.1|CP17A_RANDYRecName: Full=Steroid 17-alpha-hydroxylase/17,20 lyase; AltName: Full=CYPXVII; AltName: Full=Cytochrome P450 17A1; AltName: Full=Cytochrome P450-C17; Short=Cytochrome P450c17			ENSDART00000081328	ENSGACT00000019225	ENSORLT00000018672	ENSTNIT00000013990	ENSTRUT00000047261	ENSP00000389582	ENSMUSP00000086530	ENSDARP00000063057	ENSGACP00000019187	ENSORLP00000018671	ENSTNIP00000013795	ENSTRUP00000047102	oryzias latipes cytochrome p450 2n1 partial cds
N_isotig18965						ENSGACT00000012502	ENSORLT00000003557	ENSTNIT00000018222	ENSTRUT00000042546
N_isotig19478			ENST00000521496		ENSDART00000131849
N_isotig19600	gi|114052826|ref|YP_740274.1|NADH dehydrogenase subunit 3 [Solea senegalensis]	gi|128709|sp|P15957.1|NU3M_GADMORecName: Full=NADH-ubiquinone oxidoreductase chain 3; AltName: Full=NADH dehydrogenase subunit 3	ENST00000416968	ENSMUST00000082411		ENSGACT00000027736		ENSTNIT00000001678	ENSTRUT00000047998	ENSP00000355206	ENSMUSP00000080998	ENSDARP00000087876	ENSGACP00000027667		ENSTNIP00000000394	ENSTRUP00000047836	solea senegalensis mitochondrial complete genome
N_isotig19840	gi|47207354|emb|CAF98955.1|unnamed protein product [Tetraodon nigroviridis]					ENSGACT00000022496	ENSORLT00000022455		ENSTRUT00000009954	ENSP00000415235	ENSMUSP00000110885	ENSDARP00000089234	ENSGACP00000022454	ENSORLP00000022454	ENSTNIP00000008296	ENSTRUP00000009896
N_isotig19851	gi|229367234|gb|ACQ58597.1|Dihydrofolate reductase [Anoplopoma fimbria]	gi|1352324|sp|P04753.4|DYR_MESAURecName: Full=Dihydrofolate reductase	ENST00000508282		ENSDART00000010041	ENSGACT00000004939	ENSORLT00000006372	ENSTNIT00000007356	ENSTRUT00000015417	ENSP00000421334	ENSMUSP00000022218	ENSDARP00000014124	ENSGACP00000004925	ENSORLP00000006371	ENSTNIP00000007198	ENSTRUP00000015348	anoplopoma fimbria clone afim-evh-519-148 dihydrofolate reductase complete cds
N_isotig19943			ENST00000350669	ENSMUST00000060477	ENSDART00000010777	ENSGACT00000001434	ENSORLT00000012534	ENSTNIT00000010222	ENSTRUT00000027079	ENSP00000229319	ENSMUSP00000032373	ENSDARP00000013329	ENSGACP00000001433	ENSORLP00000012533	ENSTNIP00000010042	ENSTRUP00000026970	lates calcarifer lactate dehydrogenase b (ldh-b) complete cds
N_isotig20065						ENSGACT00000015310
N_isotig20710	gi|47193955|emb|CAF94724.1|unnamed protein product [Tetraodon nigroviridis]						ENSORLT00000022934	ENSTNIT00000008838	ENSTRUT00000044650			ENSDARP00000059925		ENSORLP00000022664	ENSTNIP00000008669	ENSTRUP00000005175	tetraodon nigroviridis full-length cdna
N_isotig20762	gi|317419962|emb|CBN81998.1|Solute carrier family 22 member 13 [Dicentrarchus labrax]	gi|91207263|sp|Q9Y226.2|S22AD_HUMANRecName: Full=Solute carrier family 22 member 13; AltName: Full=Organic cation transporter-like 3; Short=ORCTL-3			ENSDART00000082201	ENSGACT00000004724	ENSORLT00000012387	ENSTNIT00000000915	ENSTRUT00000044876	ENSP00000310241	ENSMUSP00000081855	ENSDARP00000076638	ENSGACP00000004710	ENSORLP00000012386	ENSTNIP00000001359	ENSTRUP00000044725	gasterosteus aculeatus clone cfw215-f08 mrna sequence
N_isotig20824	gi|291393949|ref|XP_002713465.1|PREDICTED: desmocollin 2-like [Oryctolagus cuniculus]		ENST00000521103														fru40756fugu rubripes s20i15 complete and 7sl rna complete sequence
N_isotig21030	gi|41054671|ref|NP_955848.1|glycine dehydrogenase [decarboxylating], mitochondrial [Danio rerio]	gi|121081|sp|P15505.2|GCSP_CHICKRecName: Full=Glycine dehydrogenase [decarboxylating], mitochondrial; AltName: Full=Glycine cleavage system P protein; AltName: Full=Glycine decarboxylase; Flags: Precursor	ENST00000321612	ENSMUST00000070303	ENSDART00000050847	ENSGACT00000018178	ENSORLT00000001931	ENSTNIT00000018872	ENSTRUT00000043316	ENSP00000370737	ENSMUSP00000065263	ENSDARP00000050846	ENSGACP00000018143	ENSORLP00000001930	ENSTNIP00000018645	ENSTRUP00000043171	danio rerio glycine dehydrogenase nuclear gene encoding mitochondrial mrna
N_isotig21256	gi|47220315|emb|CAG03349.1|unnamed protein product [Tetraodon nigroviridis]					ENSGACT00000024192	ENSORLT00000016162	ENSTNIT00000002917					ENSGACP00000024144		ENSTNIP00000000777		gasterosteus aculeatus clone uogacrs-8a1- complete sequence
N_isotig21323	gi|221048021|gb|ACL98118.1|leukocyte elastase inhibitor [Epinephelus coioides]	gi|75075353|sp|Q4R3G2.1|SPB6_MACFARecName: Full=Serpin B6	ENST00000440670	ENSMUST00000167163	ENSDART00000148894	ENSGACT00000002493	ENSORLT00000024100	ENSTNIT00000003410	ENSTRUT00000023761	ENSP00000238508	ENSMUSP00000075690	ENSDARP00000050643	ENSGACP00000002480	ENSORLP00000006630	ENSTNIP00000001545	ENSTRUP00000023658	epinephelus coioides leukocyte elastase inhibitor partial cds
N_isotig22078	gi|118344584|ref|NP_001072059.1|apolipoprotein A-IV1 [Takifugu rubripes]				ENSDART00000124825	ENSGACT00000003179	ENSORLT00000011532	ENSTNIT00000003716	ENSTRUT00000031192			ENSDARP00000109946	ENSGACP00000003168	ENSORLP00000011531	ENSTNIP00000006147	ENSTRUP00000031075	gasterosteus aculeatus clone ch213- complete sequence
P_isotig00207	gi|47204854|emb|CAF92083.1|unnamed protein product [Tetraodon nigroviridis]	gi|123914455|sp|Q0P4F7.1|ACSF2_DANRERecName: Full=Acyl-CoA synthetase family member 2, mitochondrial; Flags: Precursor	ENST00000541920	ENSMUST00000103164	ENSDART00000087040	ENSGACT00000014277	ENSORLT00000024820	ENSTNIT00000007032	ENSTRUT00000026993	ENSP00000437987	ENSMUSP00000099453	ENSDARP00000081474	ENSGACP00000014252	ENSORLP00000024819	ENSTNIP00000006880	ENSTRUP00000026884	gasterosteus aculeatus clone cfw196-e08 mrna sequence
P_isotig00290	gi|7767237|gb|AAF69028.1|AF117341_1cytochrome P450 2P1 [Fundulus heteroclitus]		ENST00000535769	ENSMUST00000006094	ENSDART00000063122	ENSGACT00000019209	ENSORLT00000018818	ENSTNIT00000016364	ENSTRUT00000047176	ENSP00000360247	ENSMUSP00000086530	ENSDARP00000063127	ENSGACP00000019171	ENSORLP00000018817	ENSTNIP00000016153	ENSTRUP00000047017	fundulus heteroclitus cytochrome p450 2p1 complete cds
P_isotig00292							ENSORLT00000018818
P_isotig00919	gi|47206419|emb|CAF94177.1|unnamed protein product [Tetraodon nigroviridis]	gi|400132|sp|Q02974.1|KHK_RATRecName: Full=Ketohexokinase; AltName: Full=Hepatic fructokinase	ENST00000260598	ENSMUST00000031053	ENSDART00000048440	ENSGACT00000004095	ENSORLT00000016411	ENSTNIT00000008455	ENSTRUT00000040737	ENSP00000260598	ENSMUSP00000031053	ENSDARP00000048439	ENSGACP00000004081	ENSORLP00000016410	ENSTNIP00000008289	ENSTRUP00000040595	tetraodon nigroviridis full-length cdna
P_isotig00998	gi|225706324|gb|ACO09008.1|Lathosterol oxidase [Osmerus mordax]	gi|6094244|sp|O88822.1|SC5D_MOUSERecName: Full=Lathosterol oxidase; AltName: Full=C-5 sterol desaturase; AltName: Full=Delta(7)-sterol 5-desaturase; AltName: Full=Lathosterol 5-desaturase; AltName: Full=Sterol-C5-desaturase	ENST00000392789	ENSMUST00000169609	ENSDART00000065600	ENSGACT00000027520	ENSORLT00000018443	ENSTNIT00000005953	ENSTRUT00000031642	ENSP00000376539	ENSMUSP00000130438	ENSDARP00000065599	ENSGACP00000027468	ENSORLP00000018442	ENSTNIP00000005805	ENSTRUP00000031519	gasterosteus aculeatus clone cnb58-a01 mrna sequence
P_isotig01231					ENSDART00000128226												dicentrarchus labrax chromosome sequence corresponding to linkage group top complete sequence
P_isotig01359	gi|47219302|emb|CAG10931.1|unnamed protein product [Tetraodon nigroviridis]	gi|47115798|sp|Q8CHJ2.1|AQP12_MOUSERecName: Full=Aquaporin-12; Short=AQP-12				ENSGACT00000014687	ENSORLT00000001950	ENSTNIT00000021006	ENSTRUT00000041696	ENSP00000405899	ENSMUSP00000060622	ENSDARP00000063532	ENSGACP00000014661	ENSORLP00000001949	ENSTNIP00000020773	ENSTRUP00000041553	tetraodon nigroviridis full-length cdna
P_isotig01445		gi|417075|sp|P13280.3|GLYG_RABITRecName: Full=Glycogenin-1; Short=GN-1; Short=GN1				ENSGACT00000020109	ENSORLT00000025577	ENSTNIT00000017736	ENSTRUT00000011839			ENSDARP00000097305	ENSGACP00000020070	ENSORLP00000025576	ENSTNIP00000017516	ENSTRUP00000011777
P_isotig01465	gi|68372820|ref|XP_687148.1|PREDICTED: amine sulfotransferase [Danio rerio]	gi|81870421|sp|O35403.1|ST3A1_MOUSERecName: Full=Amine sulfotransferase; AltName: Full=SULT-X2; AltName: Full=Sulfotransferase 3A1; Short=ST3A1			ENSDART00000019785	ENSGACT00000019236		ENSTNIT00000020359		ENSP00000308770	ENSMUSP00000090259	ENSDARP00000011877	ENSGACP00000019198	ENSORLP00000017123	ENSTNIP00000020128	ENSTRUP00000004595	anoplopoma fimbria clone afim-evh-013-233 amine sulfotransferase complete cds
P_isotig01542						ENSGACT00000016616		ENSTNIT00000013846	ENSTRUT00000025506
P_isotig01665	gi|47204726|emb|CAF96044.1|unnamed protein product [Tetraodon nigroviridis]	gi|21263374|sp|Q91V92.1|ACLY_MOUSERecName: Full=ATP-citrate synthase; AltName: Full=ATP-citrate (pro-S-)-lyase; AltName: Full=Citrate cleavage enzyme	ENST00000551937	ENSMUST00000165111	ENSDART00000044162	ENSGACT00000011663	ENSORLT00000017407	ENSTNIT00000009710	ENSTRUT00000040740	ENSP00000447358	ENSMUSP00000127632	ENSDARP00000044161	ENSGACP00000011639	ENSORLP00000017406	ENSTNIP00000009397	ENSTRUP00000026931	salmo salar clone ssal-rgf-538-022 atp-citrate synthase pseudogene cds
P_isotig01666	gi|41350912|gb|AAH65805.1|Acly protein [Mus musculus]	gi|21263374|sp|Q91V92.1|ACLY_MOUSERecName: Full=ATP-citrate synthase; AltName: Full=ATP-citrate (pro-S-)-lyase; AltName: Full=Citrate cleavage enzyme	ENST00000551937	ENSMUST00000165111	ENSDART00000044162	ENSGACT00000008268	ENSORLT00000017407	ENSTNIT00000009568	ENSTRUT00000027040	ENSP00000447358	ENSMUSP00000127632	ENSDARP00000044161	ENSGACP00000011639	ENSORLP00000017406	ENSTNIP00000009535	ENSTRUP00000040598	salmo salar clone ssal-rgf-538-022 atp-citrate synthase pseudogene cds
P_isotig01765	gi|38707989|ref|NP_944594.1|xaa-Pro dipeptidase [Danio rerio]	gi|81889014|sp|Q5I0D7.1|PEPD_RATRecName: Full=Xaa-Pro dipeptidase; Short=X-Pro dipeptidase; AltName: Full=Imidodipeptidase; AltName: Full=Peptidase D; AltName: Full=Proline dipeptidase; Short=Prolidase	ENST00000436370	ENSMUST00000160320	ENSDART00000004023	ENSGACT00000019323	ENSORLT00000017828	ENSTNIT00000005912	ENSTRUT00000002708	ENSP00000391890	ENSMUSP00000075683	ENSDARP00000010013	ENSGACP00000019285	ENSORLP00000017827	ENSTNIP00000005764	ENSTRUP00000002692	gasterosteus aculeatus clone cfw200-g07 mrna sequence
P_isotig02027	gi|225708374|gb|ACO10033.1|Diamine acetyltransferase 1 [Osmerus mordax]	gi|51316832|sp|Q8AXL1.1|SAT1_CHICKRecName: Full=Diamine acetyltransferase 1; AltName: Full=Polyamine N-acetyltransferase 1; AltName: Full=Putrescine acetyltransferase; AltName: Full=Spermidine/spermine N(1)-acetyltransferase 1; Short=SSAT; Short=SSAT-1	ENST00000379270	ENSMUST00000026318	ENSDART00000051699	ENSGACT00000016906	ENSORLT00000003320	ENSTNIT00000007368	ENSTRUT00000010742	ENSP00000368572	ENSMUSP00000026318	ENSDARP00000051698	ENSGACP00000016872	ENSORLP00000003319	ENSTNIP00000007210	ENSTRUP00000010684	salmo salar clone ssal-evf-544-215 diamine acetyltransferase 1 complete cds
P_isotig02097	gi|47227597|emb|CAG09594.1|unnamed protein product [Tetraodon nigroviridis]	gi|56404325|sp|Q6AY91.1|NRK1_RATRecName: Full=Nicotinamide riboside kinase 1; Short=NRK 1; Short=NmR-K 1; AltName: Full=Nicotinic acid riboside kinase 1; AltName: Full=Ribosylnicotinamide kinase 1; Short=RNK 1; AltName: Full=Ribosylnicotinic acid kinase 1			ENSDART00000055259	ENSGACT00000008426	ENSORLT00000022537	ENSTNIT00000003190	ENSTRUT00000043242	ENSP00000354387	ENSMUSP00000037198	ENSDARP00000055258	ENSGACP00000008407	ENSORLP00000023175	ENSTNIP00000003941	ENSTRUP00000043097	danio rerio zgc:113113 (zgc:113113) mrna
P_isotig02482	gi|318056256|ref|NP_001188075.1|malate dehydrogenase [Ictalurus punctatus]	gi|7387868|sp|O59028.1|MDH_PYRHORecName: Full=Malate dehydrogenase				ENSGACT00000004647	ENSORLT00000002625	ENSTNIT00000011480	ENSTRUT00000041653				ENSGACP00000004633	ENSORLP00000002624	ENSTNIP00000011298	ENSTRUP00000041509	tetraodon nigroviridis full-length cdna
P_isotig02730	gi|47225928|emb|CAF98408.1|unnamed protein product [Tetraodon nigroviridis]					ENSGACT00000004653	ENSORLT00000002623	ENSTNIT00000011480	ENSTRUT00000041652				ENSGACP00000004639	ENSORLP00000002622	ENSTNIP00000011298	ENSTRUP00000041508	epinephelus coioides malate dehydrogenase partial cds
P_isotig02947	gi|326673540|ref|XP_003199913.1|PREDICTED: transmembrane emp24 domain-containing protein 11-like [Danio rerio]	gi|120633|sp|P27869.1|TMD11_CANFARecName: Full=Transmembrane emp24 domain-containing protein 11; AltName: Full=Glycoprotein 25L; Short=GP25L; Flags: Precursor			ENSDART00000040383	ENSGACT00000021729	ENSORLT00000000360	ENSTNIT00000010381	ENSTRUT00000039048	ENSP00000330945	ENSMUSP00000004943	ENSDARP00000040382	ENSGACP00000021688	ENSORLP00000000360	ENSTNIP00000010200	ENSTRUP00000038909	danio rerio transmembrane emp24 domain-containing protein 11-like mrna
P_isotig03100		gi|1711569|sp|P50237.1|ST1C1_RATRecName: Full=Sulfotransferase 1C1; Short=ST1C1; AltName: Full=HAST-I; AltName: Full=N-hydroxyarylamine sulfotransferase	ENST00000409067		ENSDART00000106659	ENSGACT00000009854	ENSORLT00000007548	ENSTNIT00000022365	ENSTRUT00000016864	ENSP00000387225	ENSMUSP00000024738	ENSDARP00000023637	ENSGACP00000009841	ENSORLP00000007547	ENSTNIP00000022128	ENSTRUP00000016791	anoplopoma fimbria clone afim-evh-535-371 sulfotransferase 1c1 complete cds
P_isotig03283	gi|116062093|dbj|BAF34679.1|myosin heavy chain [Oryzias latipes]	gi|127746|sp|P11778.1|MYH7_PAPHARecName: Full=Myosin-7; AltName: Full=Myosin heavy chain 7; AltName: Full=Myosin heavy chain slow isoform; Short=MyHC-slow; AltName: Full=Myosin heavy chain, cardiac muscle beta isoform; Short=MyHC-beta	ENST00000355349	ENSMUST00000168485	ENSDART00000133338	ENSGACT00000019768	ENSORLT00000016598	ENSTNIT00000002074	ENSTRUT00000037695	ENSP00000446086	ENSMUSP00000080538	ENSDARP00000011269	ENSGACP00000002002	ENSORLP00000002474	ENSTNIP00000009552	ENSTRUP00000037560	tetraodon nigroviridis full-length cdna
P_isotig03284	gi|116062093|dbj|BAF34679.1|myosin heavy chain [Oryzias latipes]	gi|13431711|sp|Q90339.2|MYSS_CYPCARecName: Full=Myosin heavy chain, fast skeletal muscle	ENST00000252172	ENSMUST00000081911	ENSDART00000051360	ENSGACT00000002005	ENSORLT00000002483	ENSTNIT00000002074	ENSTRUT00000037695	ENSP00000386041	ENSMUSP00000080538	ENSDARP00000011269	ENSGACP00000003861	ENSORLP00000002482	ENSTNIP00000009552	ENSTRUP00000037560	tetraodon nigroviridis full-length cdna
P_isotig03412	gi|289186737|gb|ADC91979.1|UDP glucuronosyltransferase 5 family polypeptide b4 [Danio rerio]			ENSMUST00000067790	ENSDART00000126877	ENSGACT00000021930	ENSORLT00000016477	ENSTNIT00000003745	ENSTRUT00000002784	ENSP00000304845	ENSMUSP00000058683	ENSDARP00000105506	ENSGACP00000021888	ENSORLP00000017596	ENSTNIP00000014922	ENSTRUP00000001214	gasterosteus aculeatus clone cfw180-h10 mrna sequence
P_isotig03575						ENSGACT00000008483		ENSTNIT00000011345							ENSTNIP00000011163
P_isotig03792	gi|68382858|ref|XP_683208.1|PREDICTED: lysophospholipid acyltransferase 5 [Danio rerio]	gi|94717664|sp|Q3SZL3.1|MBOA5_BOVINRecName: Full=Lysophospholipid acyltransferase 5; Short=LPLAT 5; AltName: Full=1-acylglycerophosphocholine O-acyltransferase; AltName: Full=Lysophosphatidylcholine acyltransferase 3; Short=Lyso-PC acyltransferase 3; AltName: Full=Membrane-bound O-acyltransferase domain-containing protein 5; Short=O-acyltransferase domain-containing protein 5	ENST00000261407	ENSMUST00000150597	ENSDART00000114759	ENSGACT00000013142	ENSORLT00000015816	ENSTNIT00000011034	ENSTRUT00000023227	ENSP00000261407	ENSMUSP00000004381	ENSDARP00000103186	ENSGACP00000013117	ENSORLP00000015815	ENSTNIP00000010852	ENSTRUP00000023130	danio rerio si:dkey- (si:dkey- ) mrna
P_isotig03793	gi|51858812|gb|AAH81664.1|Zgc:162095 protein [Danio rerio]	gi|158564260|sp|Q2A865.2|S6A19_RATRecName: Full=Sodium-dependent neutral amino acid transporter B(0)AT1; AltName: Full=Solute carrier family 6 member 19; AltName: Full=System B(0) neutral amino acid transporter AT1			ENSDART00000079248	ENSGACT00000010064			ENSTRUT00000036698	ENSP00000305302	ENSMUSP00000089083	ENSDARP00000012748	ENSGACP00000010069	ENSORLP00000017350	ENSTNIP00000012099	ENSTRUP00000037238	danio rerio solute carrier family 6 (neurotransmitter transporter) member mrna (cdna clone mgc:174494 image:7992675) complete cds
P_isotig03822						ENSGACT00000019207	ENSORLT00000008162	ENSTNIT00000011331
P_isotig03843			ENST00000282388	ENSMUST00000060366	ENSDART00000035419												salmo salar butyrate response factor 2 mrna
P_isotig03872	gi|317419969|emb|CBN82005.1|Glycogenin-1 [Dicentrarchus labrax]	gi|417075|sp|P13280.3|GLYG_RABITRecName: Full=Glycogenin-1; Short=GN-1; Short=GN1	ENST00000296048	ENSMUST00000119748	ENSDART00000106527	ENSGACT00000004756	ENSORLT00000012517	ENSTNIT00000015937	ENSTRUT00000045622	ENSP00000296048	ENSMUSP00000114019	ENSDARP00000097305	ENSGACP00000004742	ENSORLP00000012516	ENSTNIP00000015729	ENSTRUP00000045469	gillichthys mirabilis glycogenin partial cds
P_isotig03976	gi|47225231|emb|CAG09731.1|unnamed protein product [Tetraodon nigroviridis]	gi|24212080|sp|Q9C6B9.2|PEAM3_ARATHRecName: Full=Phosphoethanolamine N-methyltransferase 3			ENSDART00000097767	ENSGACT00000023414	ENSORLT00000003723	ENSTNIT00000020123	ENSTRUT00000038813			ENSDARP00000088538	ENSGACP00000023368	ENSORLP00000003722	ENSTNIP00000019893	ENSTRUP00000038674	tetraodon nigroviridis full-length cdna
P_isotig04078	gi|47224315|emb|CAG09161.1|unnamed protein product [Tetraodon nigroviridis]	gi|166220481|sp|P0C605.1|KGP1_MOUSERecName: Full=cGMP-dependent protein kinase 1; Short=cGK 1; Short=cGK1; AltName: Full=cGMP-dependent protein kinase I; Short=cGKI	ENST00000373980	ENSMUST00000161490	ENSDART00000017857	ENSGACT00000013518	ENSORLT00000021689	ENSTNIT00000019699	ENSTRUT00000032172	ENSP00000363092	ENSMUSP00000073268	ENSDARP00000020894	ENSGACP00000013493	ENSORLP00000021688	ENSTNIP00000019469	ENSTRUP00000032049	danio rerio si:dkey- (si:dkey- ) mrna
P_isotig04154	gi|47226324|emb|CAG09292.1|unnamed protein product [Tetraodon nigroviridis]	gi|115352|sp|P15988.1|CO6A2_CHICKRecName: Full=Collagen alpha-2(VI) chain; Flags: Precursor	ENST00000310645	ENSMUST00000001181	ENSDART00000087597	ENSGACT00000008126	ENSORLT00000020576	ENSTNIT00000019794	ENSTRUT00000027790	ENSP00000300527	ENSMUSP00000001181	ENSDARP00000082031	ENSGACP00000008107	ENSORLP00000020575	ENSTNIP00000019564	ENSTRUP00000027682	danio rerio type alpha 2 mrna
P_isotig04174	gi|47222641|emb|CAG00075.1|unnamed protein product [Tetraodon nigroviridis]	gi|68580891|sp|Q8MI68.2|MUTA_PIGRecName: Full=Methylmalonyl-CoA mutase, mitochondrial; Short=MCM; AltName: Full=Methylmalonyl-CoA isomerase; Flags: Precursor	ENST00000274813	ENSMUST00000169611	ENSDART00000085442	ENSGACT00000016371	ENSORLT00000012707	ENSTNIT00000012753	ENSTRUT00000010245	ENSP00000274813	ENSMUSP00000130941	ENSDARP00000079877	ENSGACP00000016339	ENSORLP00000012706	ENSTNIP00000012562	ENSTRUP00000010189	danio rerio methylmalonyl coenzyme a mutase nuclear gene encoding mitochondrial mrna
P_isotig04476	gi|253314478|ref|NP_001156606.1|cytosolic malate dehydrogenase A [Oryzias latipes]	gi|82082933|sp|Q5ZME2.1|MDHC_CHICKRecName: Full=Malate dehydrogenase, cytoplasmic; AltName: Full=Cytosolic malate dehydrogenase	ENST00000233114	ENSMUST00000102874	ENSDART00000022290	ENSGACT00000025966	ENSORLT00000003631	ENSTNIT00000005439	ENSTRUT00000022299	ENSP00000438144	ENSMUSP00000099938	ENSDARP00000023121	ENSGACP00000025915	ENSORLP00000003630	ENSTNIP00000005293	ENSTRUP00000022208	af390559sphyraena idiastes cytosolic malate dehydrogenase thermostable form (cmdh-s) complete cds
P_isotig04483	gi|317419797|emb|CBN81833.1|'Beta,beta-carotene 15,15'-monooxygenase ' [Dicentrarchus labrax]	gi|48428798|sp|Q9I993.1|BCDO1_CHICKRecName: Full=Beta,beta-carotene 15,15'-monooxygenase; AltName: Full=Beta-carotene dioxygenase 1	ENST00000425577	ENSMUST00000167370	ENSDART00000105103	ENSGACT00000003115	ENSORLT00000008515	ENSTNIT00000007269	ENSTRUT00000009399	ENSP00000400586	ENSMUSP00000034308	ENSDARP00000095874	ENSGACP00000003104	ENSORLP00000008514	ENSTNIP00000007112	ENSTRUP00000009344	oryzias latipes beta-carotene -monooxygenase 1 partial cds
P_isotig04585	gi|47222544|emb|CAG02909.1|unnamed protein product [Tetraodon nigroviridis]	gi|82186274|sp|Q6P342.1|DGAT2_XENTRRecName: Full=Diacylglycerol O-acyltransferase 2; AltName: Full=Diglyceride acyltransferase 2	ENST00000376262	ENSMUST00000033001	ENSDART00000015136	ENSGACT00000027002	ENSORLT00000010151	ENSTNIT00000014931	ENSTRUT00000041377	ENSP00000228027	ENSMUSP00000033001	ENSDARP00000019176	ENSGACP00000026950	ENSORLP00000010148	ENSTNIP00000014731	ENSTRUP00000041233	gasterosteus aculeatus clone cnb93-e09 mrna sequence
P_isotig04834	gi|47197684|emb|CAF91970.1|unnamed protein product [Tetraodon nigroviridis]	gi|418141|sp|P32089.1|TXTP_RATRecName: Full=Tricarboxylate transport protein, mitochondrial; AltName: Full=Citrate transport protein; Short=CTP; AltName: Full=Solute carrier family 25 member 1; AltName: Full=Tricarboxylate carrier protein; Flags: Precursor	ENST00000470922	ENSMUST00000131507	ENSDART00000131602	ENSGACT00000000449	ENSORLT00000000694	ENSTNIT00000016739	ENSTRUT00000047682	ENSP00000401480	ENSMUSP00000123613	ENSDARP00000074163	ENSGACP00000000449	ENSORLP00000000694	ENSTNIP00000016526	ENSTRUP00000047521	rattus norvegicus tl0aca50yk19 mrna sequence
P_isotig05062		gi|52000825|sp|Q8CAY6.2|THIC_MOUSERecName: Full=Acetyl-CoA acetyltransferase, cytosolic; AltName: Full=Cytosolic acetoacetyl-CoA thiolase	ENST00000541436	ENSMUST00000043923	ENSDART00000062541	ENSGACT00000011979	ENSORLT00000016575	ENSTNIT00000015461	ENSTRUT00000013583	ENSP00000437850	ENSMUSP00000045912	ENSDARP00000018064	ENSGACP00000011955	ENSORLP00000016574	ENSTNIP00000015257	ENSTRUP00000013521	gasterosteus aculeatus clone cnb140-g06 mrna sequence
P_isotig05213	gi|220679247|emb|CAX14383.1|novel protein (zgc:64011) [Danio rerio]	gi|81902351|sp|Q91WL0.1|ES8L3_MOUSERecName: Full=Epidermal growth factor receptor kinase substrate 8-like protein 3; Short=EPS8-like protein 3; AltName: Full=Epidermal growth factor receptor pathway substrate 8-related protein 3; Short=EPS8-related protein 3			ENSDART00000133935	ENSGACT00000010163	ENSORLT00000007397	ENSTNIT00000006670	ENSTRUT00000016884	ENSP00000355255	ENSMUSP00000042004	ENSDARP00000114441	ENSGACP00000010141	ENSORLP00000007396	ENSTNIP00000017665	ENSTRUP00000016810	tetraodon nigroviridis full-length cdna
P_isotig05287			ENST00000423420	ENSMUST00000030261		ENSGACT00000008955											tetraodon nigroviridis full-length cdna
P_isotig05401	gi|47222951|emb|CAF99107.1|unnamed protein product [Tetraodon nigroviridis]	gi|8473695|sp|Q9R1J0.1|NSDHL_MOUSERecName: Full=Sterol-4-alpha-carboxylate 3-dehydrogenase, decarboxylating	ENST00000440023	ENSMUST00000033715	ENSDART00000080458	ENSGACT00000024216	ENSORLT00000008015	ENSTNIT00000012016	ENSTRUT00000023473	ENSP00000391854	ENSMUSP00000033715	ENSDARP00000074907	ENSGACP00000024168	ENSORLP00000008014	ENSTNIP00000011826	ENSTRUP00000023376	gasterosteus aculeatus clone cfw246-f10 mrna sequence
P_isotig05516			ENST00000415691	ENSMUST00000018094	ENSDART00000078402	ENSGACT00000003172	ENSORLT00000008790	ENSTNIT00000011133	ENSTRUT00000000446	ENSP00000379701	ENSMUSP00000104031	ENSDARP00000072864	ENSGACP00000003161	ENSORLP00000008789	ENSTNIP00000010951	ENSTRUP00000000443	dicentrarchus labrax chromosome sequence corresponding to linkage group complete sequence
P_isotig05555	gi|47230341|emb|CAF99534.1|unnamed protein product [Tetraodon nigroviridis]	gi|82179976|sp|Q5U403.1|ERG19_DANRERecName: Full=Diphosphomevalonate decarboxylase; AltName: Full=Mevalonate (diphospho)decarboxylase; Short=MDDase; AltName: Full=Mevalonate pyrophosphate decarboxylase	ENST00000301012	ENSMUST00000006692	ENSDART00000110966	ENSGACT00000021079	ENSORLT00000011726	ENSTNIT00000012348	ENSTRUT00000046643	ENSP00000301012	ENSMUSP00000006692	ENSDARP00000098620	ENSGACP00000021039	ENSORLP00000011725	ENSTNIP00000012157	ENSTRUP00000046485	gasterosteus aculeatus clone cnb214-h02 mrna sequence
P_isotig05659	gi|50539736|ref|NP_001002338.1|patatin-like phospholipase domain-containing protein 2 [Danio rerio]	gi|81896337|sp|Q8BJ56.1|PLPL2_MOUSERecName: Full=Patatin-like phospholipase domain-containing protein 2; AltName: Full=Adipose triglyceride lipase; AltName: Full=Desnutrin	ENST00000525250	ENSMUST00000165997		ENSGACT00000025583	ENSORLT00000016194	ENSTNIT00000005819	ENSTRUT00000038931	ENSP00000216180	ENSMUSP00000127149	ENSDARP00000064725	ENSGACP00000025533	ENSORLP00000016193	ENSTNIP00000010052	ENSTRUP00000038792	gillichthys mirabilis adipose triglyceride lipase complete cds
P_isotig05766	gi|47216353|emb|CAG02411.1|unnamed protein product [Tetraodon nigroviridis]	gi|146345388|sp|Q07969.3|CD36_RATRecName: Full=Platelet glycoprotein 4; AltName: Full=Adipocyte membrane protein; AltName: Full=Fatty acid translocase; AltName: Full=Fatty acid transport protein; AltName: Full=Glycoprotein IIIb; Short=GPIIIB; AltName: Full=PAS IV; AltName: Full=PAS-4; AltName: Full=Platelet glycoprotein IV; Short=GPIV; AltName: CD_antigen=CD36			ENSDART00000050753	ENSGACT00000026421	ENSORLT00000020107	ENSTNIT00000014543	ENSTRUT00000041221	ENSP00000411411	ENSMUSP00000080974	ENSDARP00000050752	ENSGACP00000026370	ENSORLP00000020106	ENSTNIP00000014345	ENSTRUP00000041078	danio rerio cd36 antigen mrna
P_isotig05829	gi|47216209|emb|CAG01243.1|unnamed protein product [Tetraodon nigroviridis]	gi|81894078|sp|Q75N73.1|S39AE_MOUSERecName: Full=Zinc transporter ZIP14; AltName: Full=Factor for adipocyte differentiation 123; Short=FAD-123; AltName: Full=Solute carrier family 39 member 14; AltName: Full=Zrt- and Irt-like protein 14; Short=ZIP-14; Flags: Precursor	ENST00000289952	ENSMUST00000167390		ENSGACT00000006599	ENSORLT00000022751	ENSTNIT00000013646	ENSTRUT00000045440	ENSP00000289952	ENSMUSP00000080783	ENSDARP00000037866	ENSGACP00000006582	ENSORLP00000022750	ENSTNIP00000013452	ENSTRUP00000045288	meleagris gallopavo zinc transporter zip14-like partial mrna
P_isotig06157	gi|47219812|emb|CAG03439.1|unnamed protein product [Tetraodon nigroviridis]	gi|62510567|sp|O46421.1|EST1_MACFARecName: Full=Liver carboxylesterase 1; Flags: Precursor	ENST00000454787	ENSMUST00000034178	ENSDART00000104492	ENSGACT00000015414	ENSORLT00000014578	ENSTNIT00000015325	ENSTRUT00000010778	ENSP00000390492	ENSMUSP00000034172	ENSDARP00000121695	ENSGACP00000015384	ENSORLP00000014574	ENSTNIP00000015121	ENSTRUP00000010720	gasterosteus aculeatus clone cgx87-f12 mrna sequence
P_isotig06433	gi|73975175|ref|XP_862611.1|PREDICTED: similar to solute carrier family 4, sodium bicarbonate cotransporter, member 4 isoform 3 [Canis familiaris]	gi|75077439|sp|Q4U116.1|S4A4_PIGRecName: Full=Electrogenic sodium bicarbonate cotransporter 1; Short=Sodium bicarbonate cotransporter; AltName: Full=Na(+)/HCO3(-) cotransporter; AltName: Full=Solute carrier family 4 member 4	ENST00000340595	ENSMUST00000148750	ENSDART00000041503	ENSGACT00000019138	ENSORLT00000024835	ENSTNIT00000018638	ENSTRUT00000039632	ENSP00000344272	ENSMUSP00000118413	ENSDARP00000041502	ENSGACP00000019098	ENSORLP00000003833	ENSTNIP00000001338	ENSTRUP00000039491	fundulus heteroclitus sodium bicarbonate cotransporter 1 complete cds
P_isotig06551	gi|47186806|emb|CAF94872.1|unnamed protein product [Tetraodon nigroviridis]	gi|109820387|sp|Q3T191.1|CIDEB_BOVINRecName: Full=Cell death activator CIDE-B; AltName: Full=Cell death-inducing DFFA-like effector B	ENST00000541830		ENSDART00000013538	ENSGACT00000025405	ENSORLT00000009322	ENSTNIT00000017062	ENSTRUT00000003319	ENSP00000444233	ENSMUSP00000001497	ENSDARP00000009075	ENSGACP00000025356	ENSORLP00000009321	ENSTNIP00000016853	ENSTRUP00000003300	tetraodon nigroviridis full-length cdna
P_isotig06624	gi|90093339|ref|NP_001035018.1|harmonin [Danio rerio]	gi|160113087|sp|Q9Y6N9.3|USH1C_HUMANRecName: Full=Harmonin; AltName: Full=Antigen NY-CO-38/NY-CO-37; AltName: Full=Autoimmune enteropathy-related antigen AIE-75; AltName: Full=Protein PDZ-73; AltName: Full=Renal carcinoma antigen NY-REN-3; AltName: Full=Usher syndrome type-1C protein	ENST00000529563	ENSMUST00000154292	ENSDART00000121791	ENSGACT00000014593	ENSORLT00000020710	ENSTNIT00000009597	ENSTRUT00000013609	ENSP00000436934	ENSMUSP00000077747	ENSDARP00000104974	ENSGACP00000014567	ENSORLP00000020709	ENSTNIP00000009425	ENSTRUP00000013547	danio rerio usher syndrome 1c (autosomal severe) mrna
P_isotig06761						ENSGACT00000005268											dicentrarchus labrax chromosome sequence corresponding to linkage group complete sequence
P_isotig06770	gi|47211304|emb|CAF92153.1|unnamed protein product [Tetraodon nigroviridis]	gi|82188768|sp|Q7ZW77.1|ERG25_DANRERecName: Full=C-4 methylsterol oxidase; AltName: Full=Methylsterol monooxygenase	ENST00000261507	ENSMUST00000034015	ENSDART00000078277	ENSGACT00000022474	ENSORLT00000010007	ENSTNIT00000007085	ENSTRUT00000040419	ENSP00000261507	ENSMUSP00000034015	ENSDARP00000072739	ENSGACP00000022432	ENSORLP00000010006	ENSTNIP00000006931	ENSTRUP00000040277	gasterosteus aculeatus clone cnb278-c07 mrna sequence
P_isotig06979	gi|52219146|ref|NP_001004657.1|putative L-aspartate dehydrogenase [Danio rerio]	gi|73622206|sp|Q66I59.1|ASPD_DANRERecName: Full=Putative L-aspartate dehydrogenase; AltName: Full=Aspartate dehydrogenase domain-containing protein			ENSDART00000055855	ENSGACT00000017144	ENSORLT00000014342	ENSTNIT00000003401	ENSTRUT00000020349	ENSP00000373860	ENSMUSP00000039202	ENSDARP00000055854	ENSGACP00000017110	ENSORLP00000014341	ENSTNIP00000002446	ENSTRUP00000020265	ictalurus punctatus l-aspartate dehydrogenase mrna
P_isotig07508	gi|220679040|emb|CAX14411.1|novel protein similar to vertebrate solute carrier family 23 (nucleobase transporters), member 2 (SLC23A2, zgc:110789) [Danio rerio]	gi|24212394|sp|Q9WTW7.1|S23A1_RATRecName: Full=Solute carrier family 23 member 1; AltName: Full=Na(+)/L-ascorbic acid transporter 1; AltName: Full=Sodium-dependent vitamin C transporter 1	ENST00000453898	ENSMUST00000147169	ENSDART00000074361	ENSGACT00000016503	ENSORLT00000012440	ENSTNIT00000013837	ENSTRUT00000004570	ENSP00000302701	ENSMUSP00000025212	ENSDARP00000068850	ENSGACP00000016471	ENSORLP00000020015	ENSTNIP00000011637	ENSTRUP00000004545	danio rerio zgc: mrna (cdna clone mgc:192556 image:100061012) complete cds
P_isotig07606							ENSORLT00000003639										tetraodon nigroviridis full-length cdna
P_isotig07687	gi|47207421|emb|CAF93881.1|unnamed protein product [Tetraodon nigroviridis]	gi|82180321|sp|Q5XGR0.1|MADL2_XENLARecName: Full=Myeloid-associated differentiation marker-like protein 2			ENSDART00000056533	ENSGACT00000016614	ENSORLT00000013108	ENSTNIT00000008254	ENSTRUT00000033741	ENSP00000327718	ENSMUSP00000094505	ENSDARP00000099185	ENSGACP00000016581	ENSORLP00000013107	ENSTNIP00000008091	ENSTRUP00000033615	xenopus tropicalis myeloid-associated differentiation marker homolog mrna
P_isotig07796	gi|317419943|emb|CBN81979.1|Uncharacterized protein [Dicentrarchus labrax]				ENSDART00000133763		ENSORLT00000011710					ENSDARP00000114560	ENSGACP00000019242	ENSORLP00000011709			dicentrarchus labrax chromosome sequence corresponding to linkage group complete sequence
P_isotig07799	gi|341865556|ref|NP_001120728.2|protein TRIQK [Danio rerio]	gi|190411547|sp|A5WVU9.1|TRIQK_DANRERecName: Full=Protein TRIQK; AltName: Full=Triple repetitive-sequence of QXXK/R protein homolog	ENST00000537541		ENSDART00000109090					ENSP00000442030		ENSDARP00000101057					danio rerio si:ch211- (si:ch211- ) mrna
P_isotig07872	gi|111115684|gb|ABH05128.1|cytochrome P450 2P11 [Micropterus salmoides]	gi|341940387|sp|O54750.2|CP2J6_MOUSERecName: Full=Cytochrome P450 2J6; AltName: Full=Arachidonic acid epoxygenase; AltName: Full=CYPIIJ6	ENST00000469406	ENSMUST00000030305	ENSDART00000139458	ENSGACT00000019209	ENSORLT00000018818	ENSTNIT00000001681	ENSTRUT00000047179	ENSP00000360247	ENSMUSP00000030303	ENSDARP00000063121	ENSGACP00000019171	ENSORLP00000018817	ENSTNIP00000000344	ENSTRUP00000047020	micropterus salmoides cytochrome p450 2p11 complete cds
P_isotig07898	gi|229367110|gb|ACQ58535.1|FK506-binding protein 11 precursor [Anoplopoma fimbria]	gi|23396601|sp|Q9NYL4.1|FKB11_HUMANRecName: Full=Peptidyl-prolyl cis-trans isomerase FKBP11; Short=PPIase FKBP11; AltName: Full=19 kDa FK506-binding protein; Short=19 kDa FKBP; Short=FKBP-19; AltName: Full=FK506-binding protein 11; Short=FKBP-11; AltName: Full=Rotamase; Flags: Precursor	ENST00000550765	ENSMUST00000003445	ENSDART00000053776	ENSGACT00000000960	ENSORLT00000001904	ENSTNIT00000017843	ENSTRUT00000030430	ENSP00000449751	ENSMUSP00000003445	ENSDARP00000053775	ENSGACP00000000960	ENSORLP00000001903	ENSTNIP00000017622	ENSTRUP00000030313	anoplopoma fimbria clone afim-evh-517-314 fk506-binding protein 11 precursor complete cds
P_isotig08006	gi|328751711|ref|NP_001187319.1|translocon-associated protein subunit gamma [Ictalurus punctatus]	gi|9087205|sp|Q9UNL2.1|SSRG_HUMANRecName: Full=Translocon-associated protein subunit gamma; Short=TRAP-gamma; AltName: Full=Signal sequence receptor subunit gamma; Short=SSR-gamma	ENST00000265044	ENSMUST00000029414	ENSDART00000122361	ENSGACT00000009409	ENSORLT00000015680	ENSTNIT00000023054	ENSTRUT00000019765	ENSP00000265044	ENSMUSP00000029414	ENSDARP00000107168	ENSGACP00000009389	ENSORLP00000015679	ENSTNIP00000022813	ENSTRUP00000019685	lithognathus mormyrus clone lmos7p02b05 mrna sequence
P_isotig08101	gi|164690943|dbj|BAF98654.1|ribosomal protein L8 [Solea senegalensis]	gi|51701879|sp|Q6P0V6.3|RL8_DANRERecName: Full=60S ribosomal protein L8	ENST00000528957	ENSMUST00000004072	ENSDART00000140039	ENSGACT00000002668	ENSORLT00000013388	ENSTNIT00000008125	ENSTRUT00000035855	ENSP00000262584	ENSMUSP00000004072	ENSDARP00000005651	ENSGACP00000002659	ENSORLP00000013387	ENSTNIP00000007964	ENSTRUP00000035727	solea senegalensis rpl8 mrna for ribosomal protein complete cds
P_isotig08143	gi|189522483|ref|XP_001923912.1|PREDICTED: probable protein-cysteine N-palmitoyltransferase porcupine-like [Danio rerio]	gi|116242723|sp|Q9H237.2|PORCN_HUMANRecName: Full=Probable protein-cysteine N-palmitoyltransferase porcupine; AltName: Full=Protein MG61	ENST00000367574	ENSMUST00000122943		ENSGACT00000016959	ENSORLT00000024591	ENSTNIT00000007660	ENSTRUT00000016605	ENSP00000356546	ENSMUSP00000086824	ENSDARP00000005468	ENSGACP00000016925	ENSORLP00000024590	ENSTNIP00000007500	ENSTRUP00000016533	canis familiaris porcupine isoform transcript variant 2 mrna
P_isotig08166	gi|225716768|gb|ACO14230.1|Ras-related protein Rab-17 [Esox lucius]	gi|37999892|sp|Q9H0T7.2|RAB17_HUMANRecName: Full=Ras-related protein Rab-17	ENST00000264601	ENSMUST00000017975	ENSDART00000125303	ENSGACT00000017232	ENSORLT00000020609	ENSTNIT00000021236	ENSTRUT00000021280	ENSP00000264601	ENSMUSP00000122178	ENSDARP00000033828	ENSGACP00000006600	ENSORLP00000020608	ENSTNIP00000021003	ENSTRUP00000021192	esox lucius clone eluc-evq-536-105 ras-related protein rab-17 complete cds
P_isotig08234	gi|47221666|emb|CAF97931.1|unnamed protein product [Tetraodon nigroviridis]	gi|290463268|sp|A0JME6.1|ISOC2_DANRERecName: Full=Isochorismatase domain-containing protein 2, mitochondrial; Flags: Precursor	ENST00000425675	ENSMUST00000125249	ENSDART00000007842	ENSGACT00000014031	ENSORLT00000014562	ENSTNIT00000011119	ENSTRUT00000015074	ENSP00000401726	ENSMUSP00000131514	ENSDARP00000022030	ENSGACP00000014006	ENSORLP00000014561	ENSTNIP00000003385	ENSTRUP00000015005	Epinephelus bruneus clone CL197_1 hypothetical protein mRNA, partial cds
P_isotig08246	gi|224059954|ref|XP_002193737.1|PREDICTED: similar to hCG42606 [Taeniopygia guttata]	gi|122098255|sp|Q29P71.1|MYO7A_DROPSRecName: Full=Myosin-VIIa; AltName: Full=Protein crinkled	ENST00000545136	ENSMUST00000107122	ENSDART00000143218	ENSGACT00000005007	ENSORLT00000019485	ENSTNIT00000016983	ENSTRUT00000001824	ENSP00000444246	ENSMUSP00000102739	ENSDARP00000115391	ENSGACP00000004992	ENSORLP00000019484	ENSTNIP00000016769	ENSTRUP00000001814	danio rerio myosin-viia-like miscrna
P_isotig08268	gi|225706854|gb|ACO09273.1|GTP-binding protein PTD004 [Osmerus mordax]	gi|82188398|sp|Q7ZU42.1|OLA1_DANRERecName: Full=Obg-like ATPase 1	ENST00000409546	ENSMUST00000152608	ENSDART00000045299	ENSGACT00000013368	ENSORLT00000021869	ENSTNIT00000020299	ENSTRUT00000039006	ENSP00000386350	ENSMUSP00000028517	ENSDARP00000045298	ENSGACP00000013343	ENSORLP00000021868	ENSTNIP00000020068	ENSTRUP00000038867	osmerus mordax clone omor-rgc-506-180 gtp-binding protein ptd004 complete cds
P_isotig08392						ENSGACT00000027597		ENSTNIT00000007504									gasterosteus aculeatus clone ch213- complete sequence
P_isotig08497	gi|225707960|gb|ACO09826.1|Ribonuclease UK114 [Osmerus mordax]	gi|1717975|sp|P52758.1|UK114_HUMANRecName: Full=Ribonuclease UK114; AltName: Full=14.5 kDa translational inhibitor protein; Short=p14.5; AltName: Full=Heat-responsive protein 12; AltName: Full=UK114 antigen homolog	ENST00000254878	ENSMUST00000022946	ENSDART00000052096	ENSGACT00000004790	ENSORLT00000003569	ENSTNIT00000012193	ENSTRUT00000038406	ENSP00000254878	ENSMUSP00000022946	ENSDARP00000052096	ENSGACP00000004776	ENSORLP00000003568	ENSTNIP00000012003	ENSTRUP00000038269	anoplopoma fimbria clone afim-evh-505-193 ribonuclease uk114 complete cds
P_isotig08535	gi|308322497|gb|ADO28386.1|glyoxalase domain-containing protein 4 [Ictalurus furcatus]	gi|74718831|sp|Q9HC38.1|GLOD4_HUMANRecName: Full=Glyoxalase domain-containing protein 4	ENST00000536578	ENSMUST00000021205	ENSDART00000062335	ENSGACT00000014576	ENSORLT00000005892	ENSTNIT00000019543	ENSTRUT00000003833	ENSP00000444315	ENSMUSP00000021205	ENSDARP00000062334	ENSGACP00000014550	ENSORLP00000005891	ENSTNIP00000019314	ENSTRUP00000003813	gasterosteus aculeatus clone cnb07-g09 mrna sequence
P_isotig08575	gi|209155894|gb|ACI34179.1|Tropomyosin-1 alpha chain [Salmo salar]	gi|54039746|sp|P67937.3|TPM4_PIGRecName: Full=Tropomyosin alpha-4 chain; AltName: Full=Tropomyosin-4	ENST00000357980	ENSMUST00000139046	ENSDART00000121680	ENSGACT00000014098	ENSORLT00000009777	ENSTNIT00000006916	ENSTRUT00000023351	ENSP00000350667	ENSMUSP00000109327	ENSDARP00000002483	ENSGACP00000024612	ENSORLP00000009776	ENSTNIP00000006765	ENSTRUP00000023254	salmo salar clone ssal-rgf-536-260 tropomyosin-1 alpha chain complete cds
P_isotig08859	gi|221219216|gb|ACM08269.1|Tetraspanin-1 [Salmo salar]	gi|81903012|sp|Q99J59.1|TSN1_MOUSERecName: Full=Tetraspanin-1; Short=Tspan-1		ENSMUST00000154534	ENSDART00000011560	ENSGACT00000025772		ENSTNIT00000000650		ENSP00000361072	ENSMUSP00000030465	ENSDARP00000018562	ENSGACP00000025722	ENSORLP00000004590	ENSTNIP00000001742	ENSTRUP00000021769	anoplopoma fimbria clone afim-evh-532-121 tetraspanin-1 complete cds
P_isotig08941	gi|269784164|gb|ACZ37432.1|thyrotropin beta subunit [Sciaenops ocellatus]	gi|586132|sp|P37240.1|TSHB_ONCMYRecName: Full=Thyrotropin subunit beta; AltName: Full=Thyroid-stimulating hormone subunit beta; Short=TSH-B; Short=TSH-beta; AltName: Full=Thyrotropin beta chain; Flags: Precursor			ENSDART00000050000	ENSGACT00000007006		ENSTNIT00000021685	ENSTRUT00000046825	ENSP00000256592	ENSMUSP00000127165	ENSDARP00000049999	ENSGACP00000006988	ENSORLP00000004424	ENSTNIP00000021450	ENSTRUP00000046667	solea senegalensis mrna for thyriod stimulating hormone beta partial cds
P_isotig09138			ENST00000263688		ENSDART00000026969												cheilinus undulatus ssr marker a63 genomic sequence
P_isotig09223	gi|224496040|ref|NP_001139048.1|glycogenin 2 [Danio rerio]	gi|134047778|sp|O15488.2|GLYG2_HUMANRecName: Full=Glycogenin-2; Short=GN-2; Short=GN2	ENST00000542787	ENSMUST00000119748	ENSDART00000041191	ENSGACT00000020109	ENSORLT00000025577	ENSTNIT00000017736	ENSTRUT00000011842	ENSP00000370555	ENSMUSP00000113467	ENSDARP00000041190	ENSGACP00000020070	ENSORLP00000015397	ENSTNIP00000017516	ENSTRUP00000011777	danio rerio glycogenin 2 mrna
P_isotig09269	gi|281337607|gb|EFB13191.1|hypothetical protein PANDA_008346 [Ailuropoda melanoleuca]	gi|121061|sp|P22288.1|GCH1_RATRecName: Full=GTP cyclohydrolase 1; AltName: Full=GTP cyclohydrolase I; Short=GTP-CH-I; Flags: Precursor		ENSMUST00000089959	ENSDART00000103405	ENSGACT00000022930	ENSORLT00000023429	ENSTNIT00000022221	ENSTRUT00000039414	ENSP00000378890	ENSMUSP00000087405	ENSDARP00000094181	ENSGACP00000022887	ENSORLP00000023428	ENSTNIP00000021985	ENSTRUP00000039273	danio rerio gtp cyclohydrolase 1 mrna
P_isotig09306	gi|47229094|emb|CAG03846.1|unnamed protein product [Tetraodon nigroviridis]	gi|122065181|sp|P70266.2|F261_MOUSERecName: Full=6-phosphofructo-2-kinase/fructose-2,6-biphosphatase 1; Short=6PF-2-K/Fru-2,6-P2ase 1; Short=PFK/FBPase 1; AltName: Full=6PF-2-K/Fru-2,6-P2ase liver isozyme; Includes: RecName: Full=6-phosphofructo-2-kinase; Includes: RecName: Full=Fructose-2,6-bisphosphatase	ENST00000545676	ENSMUST00000150783	ENSDART00000141553	ENSGACT00000015154	ENSORLT00000020398	ENSTNIT00000015619	ENSTRUT00000024531	ENSP00000364145	ENSMUSP00000108333	ENSDARP00000122176	ENSGACP00000015126	ENSORLP00000020397	ENSTNIP00000015413	ENSTRUP00000024430	gasterosteus aculeatus clone cec29-e12 mrna sequence
P_isotig09440	gi|84794438|dbj|BAE75794.1|Slc26a3 [Takifugu obscurus]	gi|20137595|sp|Q924C9.1|S26A3_RATRecName: Full=Chloride anion exchanger; AltName: Full=Down-regulated in adenoma; Short=Protein DRA; AltName: Full=Solute carrier family 26 member 3	ENST00000340010	ENSMUST00000001254	ENSDART00000138662	ENSGACT00000025687	ENSORLT00000015169		ENSTRUT00000014208	ENSP00000345873	ENSMUSP00000001254	ENSDARP00000118502	ENSGACP00000025637	ENSORLP00000015168	ENSTNIP00000017738	ENSTRUP00000014143	takifugu obscurus slc26a3 mrna for complete cds
P_isotig09443	gi|47212095|emb|CAF93915.1|unnamed protein product [Tetraodon nigroviridis]	gi|82079588|sp|Q5TZ51.1|MPV17_DANRERecName: Full=Protein Mpv17	ENST00000415514		ENSDART00000044665	ENSGACT00000008140	ENSORLT00000010957	ENSTNIT00000008279	ENSTRUT00000030427	ENSP00000406441	ENSMUSP00000115292	ENSDARP00000044664	ENSGACP00000008121	ENSORLP00000010956	ENSTNIP00000008115	ENSTRUP00000030310	tetraodon nigroviridis full-length cdna
P_isotig09463								ENSTNIT00000014144	ENSTRUT00000036122								seriola quinqueradiata sn4tdr mrna for 4snc-tudor partial cds
P_isotig09640	gi|326677462|ref|XP_003200840.1|PREDICTED: macrophage mannose receptor 1-like [Danio rerio]	gi|146345374|sp|P08290.4|ASGR2_RATRecName: Full=Asialoglycoprotein receptor 2; Short=ASGP-R 2; Short=ASGPR 2; AltName: Full=Hepatic lectin R2/3; Short=HL-2; Short=rHL-2				ENSGACT00000021620	ENSORLT00000008063	ENSTNIT00000010526	ENSTRUT00000035419	ENSP00000441805	ENSMUSP00000099632	ENSDARP00000056685	ENSGACP00000021579	ENSORLP00000008062	ENSTNIP00000010345	ENSTRUP00000035291	danio rerio macrophage mannose receptor 1-like mrna
P_isotig10045	gi|47218712|emb|CAG05684.1|unnamed protein product [Tetraodon nigroviridis]	gi|81902330|sp|Q91W97.1|HKDC1_MOUSERecName: Full=Putative hexokinase HKDC1; AltName: Full=Hexokinase domain-containing protein 1	ENST00000395086	ENSMUST00000020277	ENSDART00000056523	ENSGACT00000021281	ENSORLT00000012859	ENSTNIT00000017009	ENSTRUT00000005279	ENSP00000346643	ENSMUSP00000020277	ENSDARP00000056522	ENSGACP00000021240	ENSORLP00000012858	ENSTNIP00000016795	ENSTRUP00000005247	danio rerio hexokinase domain containing 1 mrna
P_isotig10155	gi|47209591|emb|CAF94338.1|unnamed protein product [Tetraodon nigroviridis]	gi|12643400|sp|Q63016.2|LAT1_RATRecName: Full=Large neutral amino acids transporter small subunit 1; AltName: Full=4F2 light chain; Short=4F2 LC; Short=4F2LC; AltName: Full=Integral membrane protein E16; Short=Protein TA1; AltName: Full=L-type amino acid transporter 1; AltName: Full=Solute carrier family 7 member 5	ENST00000261622	ENSMUST00000168262	ENSDART00000073595	ENSGACT00000009182	ENSORLT00000006048	ENSTNIT00000008557	ENSTRUT00000035658	ENSP00000261622	ENSMUSP00000128682	ENSDARP00000068085	ENSGACP00000009162	ENSORLP00000006047	ENSTNIP00000008390	ENSTRUP00000035530	pongo abelii solute carrier family 7 (cationic amino acid y+ system) member 5 mrna
P_isotig10156	gi|306922578|gb|ADN07465.1|glycyl-tRNA synthetase, 3 prime [Microtus ochrogaster]	gi|81889021|sp|Q5I0G4.1|SYG_RATRecName: Full=Glycyl-tRNA synthetase; AltName: Full=Diadenosine tetraphosphate synthetase; Short=AP-4-A synthetase; AltName: Full=Glycine--tRNA ligase; Short=GlyRS	ENST00000496643	ENSMUST00000003572	ENSDART00000082082	ENSGACT00000004524	ENSORLT00000011870	ENSTNIT00000015920	ENSTRUT00000045163	ENSP00000373918	ENSMUSP00000003572	ENSDARP00000076519	ENSGACP00000004510	ENSORLP00000011869	ENSTNIP00000015713	ENSTRUP00000045011	danio rerio si:dkey- mrna (cdna clone image:7254992) partial cds
P_isotig10188	gi|47218015|emb|CAG11420.1|unnamed protein product [Tetraodon nigroviridis]					ENSGACT00000015310	ENSORLT00000010926	ENSTNIT00000021378	ENSTRUT00000041346	ENSP00000308772	ENSMUSP00000033201	ENSDARP00000053493	ENSGACP00000015281	ENSORLP00000010925	ENSTNIP00000021145	ENSTRUP00000041202
P_isotig10314	gi|229367830|gb|ACQ58895.1|Beta-galactoside-binding lectin [Anoplopoma fimbria]	gi|126176|sp|P08520.1|LEG_ELEELRecName: Full=Beta-galactoside-binding lectin; AltName: Full=14 kDa lectin; AltName: Full=Electrolectin	ENST00000472321		ENSDART00000148552	ENSGACT00000000153		ENSTNIT00000022234	ENSTRUT00000029729	ENSP00000215909	ENSMUSP00000086795	ENSDARP00000124248	ENSGACP00000000153	ENSORLP00000013426	ENSTNIP00000021998	ENSTRUP00000029612	anoplopoma fimbria clone afim-evh-535-197 beta-galactoside-binding lectin complete cds
P_isotig10526	gi|317420104|emb|CBN82140.1|Uncharacterized protein [Dicentrarchus labrax]						ENSORLT00000019551					ENSDARP00000104965		ENSORLP00000019550		ENSTRUP00000016749	polypterus clone - complete sequence
P_isotig10603	gi|47214800|emb|CAF89627.1|unnamed protein product [Tetraodon nigroviridis]				ENSDART00000025410	ENSGACT00000005504	ENSORLT00000013029	ENSTNIT00000005288	ENSTRUT00000018414		ENSMUSP00000021406	ENSDARP00000026202	ENSGACP00000005488	ENSORLP00000013028	ENSTNIP00000005142	ENSTRUP00000018338	tetraodon nigroviridis full-length cdna
P_isotig10793	gi|317419864|emb|CBN81900.1|Cysteine-rich secretory protein LCCL domain-containing 1 [Dicentrarchus labrax]	gi|74733568|sp|Q9H336.1|CRLD1_HUMANRecName: Full=Cysteine-rich secretory protein LCCL domain-containing 1; AltName: Full=CocoaCrisp; AltName: Full=Cysteine-rich secretory protein 10; Short=CRISP-10; AltName: Full=LCCL domain-containing cysteine-rich secretory protein 1; AltName: Full=Trypsin inhibitor Hl; Flags: Precursor	ENST00000517786	ENSMUST00000095075	ENSDART00000021469	ENSGACT00000003570	ENSORLT00000009837	ENSTNIT00000011184	ENSTRUT00000010629	ENSP00000429746	ENSMUSP00000092686	ENSDARP00000110385	ENSGACP00000003558	ENSORLP00000016079	ENSTNIP00000011002	ENSTRUP00000010571	dicentrarchus labrax chromosome sequence corresponding to linkage group complete sequence
P_isotig10890						ENSGACT00000023760							ENSGACP00000023714			ENSTRUP00000031984
P_isotig10955	gi|68448471|ref|NP_001020344.1|carboxyl ester lipase, like [Danio rerio]	gi|3219994|sp|P30122.2|CEL_BOVINRecName: Full=Bile salt-activated lipase; Short=BAL; AltName: Full=Bile salt-stimulated lipase; Short=BSSL; AltName: Full=Carboxyl ester lipase; AltName: Full=Cholesterol esterase; AltName: Full=Pancreatic lysophospholipase; AltName: Full=Sterol esterase; Flags: Precursor	ENST00000351304	ENSMUST00000028161	ENSDART00000040598	ENSGACT00000024004	ENSORLT00000020574	ENSTNIT00000008501	ENSTRUT00000034638	ENSP00000342217	ENSMUSP00000028161	ENSDARP00000040597	ENSGACP00000023957	ENSORLP00000020573	ENSTNIP00000008335	ENSTRUP00000034512	danio rerio carboxyl ester like mrna
P_isotig10970							ENSORLT00000001753							ENSORLP00000001752
P_isotig11080	gi|47206473|emb|CAF91426.1|unnamed protein product [Tetraodon nigroviridis]	gi|81882930|sp|Q5HZE2.1|T120A_RATRecName: Full=Transmembrane protein 120A; AltName: Full=Transmembrane protein induced by tumor necrosis factor alpha	ENST00000493111	ENSMUST00000043378	ENSDART00000062135	ENSGACT00000027502	ENSORLT00000014305	ENSTNIT00000006605	ENSTRUT00000018379	ENSP00000404991	ENSMUSP00000045252	ENSDARP00000062134	ENSGACP00000027450	ENSORLP00000014304	ENSTNIP00000006456	ENSTRUP00000018303	tetraodon nigroviridis full-length cdna
P_isotig11413	gi|47214729|emb|CAG01082.1|unnamed protein product [Tetraodon nigroviridis]	gi|62287904|sp|Q9CQG0.1|TMED6_MOUSERecName: Full=Transmembrane emp24 domain-containing protein 6; Flags: Precursor		ENSMUST00000034393		ENSGACT00000011314	ENSORLT00000016787	ENSTNIT00000013517	ENSTRUT00000042424	ENSP00000288025	ENSMUSP00000034393	ENSDARP00000107079	ENSGACP00000011291	ENSORLP00000016786	ENSTNIP00000013325	ENSTRUP00000042280	mus musculus transmembrane emp24 protein transport domain containing 6 mrna
P_isotig11542	gi|326667551|ref|XP_001921114.2|PREDICTED: sodium- and chloride-dependent GABA transporter ine [Danio rerio]	gi|128616|sp|P23975.1|SC6A2_HUMANRecName: Full=Sodium-dependent noradrenaline transporter; AltName: Full=Norepinephrine transporter; Short=NET; AltName: Full=Solute carrier family 6 member 2			ENSDART00000049197	ENSGACT00000026807	ENSORLT00000014282	ENSTNIT00000004076	ENSTRUT00000000897	ENSP00000445953	ENSMUSP00000022100	ENSDARP00000049196	ENSGACP00000026755	ENSORLP00000014281	ENSTNIP00000000603	ENSTRUP00000000893	danio rerio inebriated-like mrna
P_isotig11883	gi|146325914|gb|ABQ22959.1|hepatocyte nuclear factor 4 alpha [Oreochromis mossambicus]	gi|148886627|sp|Q91766.2|HNF4A_XENLARecName: Full=Hepatocyte nuclear factor 4-alpha; Short=HNF-4-alpha; AltName: Full=Nuclear receptor subfamily 2 group A member 1			ENSDART00000028236	ENSGACT00000015234	ENSORLT00000020510	ENSTNIT00000015612	ENSTRUT00000025215		ENSMUSP00000018094	ENSDARP00000029754	ENSGACP00000015205	ENSORLP00000020509	ENSTNIP00000015407	ENSTRUP00000025112	oreochromis mossambicus hepatocyte nuclear factor 4 alpha partial cds
P_isotig11925	gi|47226917|emb|CAG05809.1|unnamed protein product [Tetraodon nigroviridis]				ENSDART00000081989	ENSGACT00000004040	ENSORLT00000015745	ENSTNIT00000017104	ENSTRUT00000033947	ENSP00000420419		ENSDARP00000102441	ENSGACP00000004026	ENSORLP00000015744	ENSTNIP00000016890	ENSTRUP00000033821	danio rerio junctional adhesion molecule 2a mrna
P_isotig12327	gi|229366106|gb|ACQ58033.1|Nuclear protein 1 [Anoplopoma fimbria]	gi|6226951|sp|O60356.1|NUPR1_HUMANRecName: Full=Nuclear protein 1; AltName: Full=Candidate of metastasis 1; AltName: Full=Protein p8			ENSDART00000137147	ENSGACT00000019832	ENSORLT00000022901	ENSTNIT00000009438	ENSTRUT00000001973	ENSP00000315559	ENSMUSP00000032961	ENSDARP00000119975	ENSGACP00000019794	ENSORLP00000022900	ENSTNIP00000009267	ENSTRUP00000001964	anoplopoma fimbria clone afim-evh-501-026 nuclear protein 1 complete cds
P_isotig12575	gi|47224209|emb|CAG13129.1|unnamed protein product [Tetraodon nigroviridis]	gi|190360166|sp|A3KPN8.1|TTC38_DANRERecName: Full=Tetratricopeptide repeat protein 38; Short=TPR repeat protein 38	ENST00000445282		ENSDART00000113146		ENSORLT00000020094	ENSTNIT00000022696	ENSTRUT00000018494	ENSP00000393960	ENSMUSP00000114504	ENSDARP00000101476	ENSGACP00000017924	ENSORLP00000020093	ENSTNIP00000022457	ENSTRUP00000018418	tetraodon nigroviridis full-length cdna
P_isotig12686	gi|291409490|ref|XP_002721082.1|PREDICTED: retinoic acid receptor responder (tazarotene induced) 3-like [Oryctolagus cuniculus]	gi|20140910|sp|Q9UL19.1|TIG3_HUMANRecName: Full=Retinoic acid receptor responder protein 3; AltName: Full=RAR-responsive protein TIG3; AltName: Full=Retinoid-inducible gene 1 protein; AltName: Full=Tazarotene-induced gene 3 protein					ENSORLT00000022726			ENSP00000346431	ENSMUSP00000130600	ENSDARP00000096176	ENSGACP00000000496	ENSORLP00000022725	ENSTNIP00000019910	ENSTRUP00000036502
P_isotig12752						ENSGACT00000017704		ENSTNIT00000011387
P_isotig12762						ENSGACT00000025988
P_isotig12787			ENST00000393827				ENSORLT00000004790	ENSTNIT00000015168	ENSTRUT00000012096						ENSTNIP00000014966	ENSTRUP00000012036
P_isotig13042	gi|226442606|ref|NP_001139863.1|arsenite methyltransferase [Salmo salar]	gi|341940245|sp|Q91WU5.2|AS3MT_MOUSERecName: Full=Arsenite methyltransferase; AltName: Full=Methylarsonite methyltransferase; AltName: Full=S-adenosyl-L-methionine:arsenic(III) methyltransferase	ENST00000369880	ENSMUST00000003655	ENSDART00000144957	ENSGACT00000024194	ENSORLT00000016162	ENSTNIT00000002917		ENSP00000358896	ENSMUSP00000003655	ENSDARP00000057878	ENSGACP00000024146	ENSORLP00000016161	ENSTNIP00000000777		salmo salar arsenic (+3 oxidation state) methyltransferase mrna
P_isotig13091	gi|47229533|emb|CAG06729.1|unnamed protein product [Tetraodon nigroviridis]					ENSGACT00000000827	ENSORLT00000018290	ENSTNIT00000017803					ENSGACP00000000827	ENSORLP00000018289	ENSTNIP00000017582		tetraodon nigroviridis full-length cdna
P_isotig13408	gi|317418937|emb|CBN80975.1|O-methyltransferase family 3 [Dicentrarchus labrax]	gi|146345519|sp|Q00791.2|STCU_EMENIRecName: Full=Versicolorin reductase			ENSDART00000075521	ENSGACT00000015727	ENSORLT00000003857			ENSP00000443644	ENSMUSP00000034026	ENSDARP00000070003	ENSGACP00000015696	ENSORLP00000003856	ENSTNIP00000017120	ENSTRUP00000024371	danio rerio zgc:113054 (zgc:113054) mrna
P_isotig13505	gi|47210151|emb|CAF95033.1|unnamed protein product [Tetraodon nigroviridis]	gi|85681927|sp|P98078.2|DAB2_MOUSERecName: Full=Disabled homolog 2; AltName: Full=DOC-2; AltName: Full=Mitogen-responsive phosphoprotein	ENST00000439789	ENSMUST00000106825	ENSDART00000142271	ENSGACT00000020966	ENSORLT00000009785	ENSTNIT00000009001	ENSTRUT00000016492	ENSP00000439919	ENSMUSP00000106292	ENSDARP00000047669	ENSGACP00000020926	ENSORLP00000009784	ENSTNIP00000003492	ENSTRUP00000016420	tetraodon nigroviridis full-length cdna
P_isotig13650	gi|204638331|gb|ACI01805.1|alpha-class glutathione S-transferase [Epinephelus coioides]	gi|1170086|sp|Q08862.2|GSTA_RABITRecName: Full=Glutathione S-transferase Yc; AltName: Full=Alpha II; AltName: Full=GST class-alpha	ENST00000284562	ENSMUST00000121676	ENSDART00000029051	ENSGACT00000008634	ENSORLT00000012133	ENSTNIT00000019887	ENSTRUT00000038271	ENSP00000335620	ENSMUSP00000113262	ENSDARP00000058259	ENSGACP00000008615	ENSORLP00000012132	ENSTNIP00000019657	ENSTRUP00000038134	paralichthys olivaceus glutathione s-transferase complete cds
P_isotig13941	gi|301622894|ref|XP_002940761.1|PREDICTED: interferon-induced very large GTPase 1-like [Xenopus (Silurana) tropicalis]	gi|189038113|sp|A0JN92.2|URGCP_BOVINRecName: Full=Up-regulator of cell proliferation; AltName: Full=HBV X protein up-regulated gene 4 protein homolog; AltName: Full=HBxAg up-regulated gene 4 protein homolog									ENSMUSP00000006667	ENSDARP00000053386	ENSGACP00000026332
P_isotig13954												ENSDARP00000115621					dicentrarchus labrax chromosome sequence corresponding to linkage group top complete sequence
P_isotig14091	gi|317419943|emb|CBN81979.1|Uncharacterized protein [Dicentrarchus labrax]											ENSDARP00000123482	ENSGACP00000019242	ENSORLP00000011709			dicentrarchus labrax chromosome sequence corresponding to linkage group complete sequence
P_isotig14167	gi|47213340|emb|CAF92963.1|unnamed protein product [Tetraodon nigroviridis]	gi|75041597|sp|Q5R8P0.3|C1TC_PONABRecName: Full=C-1-tetrahydrofolate synthase, cytoplasmic; Short=C1-THF synthase; Includes: RecName: Full=Methylenetetrahydrofolate dehydrogenase; Includes: RecName: Full=Methenyltetrahydrofolate cyclohydrolase; Includes: RecName: Full=Formyltetrahydrofolate synthetase	ENST00000545908	ENSMUST00000021443	ENSDART00000141697	ENSGACT00000018232	ENSORLT00000021417	ENSTNIT00000007609	ENSTRUT00000012440	ENSP00000438588	ENSMUSP00000021443	ENSDARP00000120805	ENSGACP00000018197	ENSORLP00000021416	ENSTNIP00000007451	ENSTRUP00000012380	tetraodon nigroviridis full-length cdna
P_isotig14234	gi|158253588|gb|AAI54320.1|Solute carrier family 6 (neurotransmitter transporter), member 19 [Danio rerio]	gi|158564260|sp|Q2A865.2|S6A19_RATRecName: Full=Sodium-dependent neutral amino acid transporter B(0)AT1; AltName: Full=Solute carrier family 6 member 19; AltName: Full=System B(0) neutral amino acid transporter AT1	ENST00000304460	ENSMUST00000120322	ENSDART00000079248	ENSGACT00000010091	ENSORLT00000017351	ENSTNIT00000012290	ENSTRUT00000037374	ENSP00000305302	ENSMUSP00000022048	ENSDARP00000073704	ENSGACP00000010069	ENSORLP00000017350	ENSTNIP00000012099	ENSTRUP00000037237	danio rerio solute carrier family 6 (neurotransmitter transporter) member 19a mrna
P_isotig14402		gi|292495073|sp|Q802G6.3|MSB1A_DANRERecName: Full=Methionine-R-sulfoxide reductase B1-A; Short=MsrB; Short=MsrB1-A; AltName: Full=Selenoprotein X-A; Short=SePR; Short=SelX-A	ENST00000361871	ENSMUST00000101800	ENSDART00000066402	ENSGACT00000012192	ENSORLT00000003896	ENSTNIT00000016089	ENSTRUT00000015392	ENSP00000355084	ENSMUSP00000099300	ENSDARP00000112853	ENSGACP00000012168	ENSORLP00000003895	ENSTNIP00000015879	ENSTRUP00000015323	gasterosteus aculeatus clone cnb262-c08 mrna sequence
P_isotig14490	gi|47217149|emb|CAG03506.1|unnamed protein product [Tetraodon nigroviridis]	gi|81867077|sp|Q8R5G9.1|GUC2A_NOTALRecName: Full=Guanylin; AltName: Full=Guanylate cyclase activator 2A; Flags: Precursor					ENSORLT00000021363	ENSTNIT00000015367		ENSP00000349493	ENSMUSP00000024015			ENSORLP00000021362	ENSTNIP00000015163		dicentrarchus labrax chromosome sequence corresponding to linkage group top complete sequence
P_isotig14526	gi|229367940|gb|ACQ58950.1|Transmembrane 4 L6 family member 4 [Anoplopoma fimbria]	gi|62900758|sp|Q9EQL5.1|T4S4_RATRecName: Full=Transmembrane 4 L6 family member 4		ENSMUST00000029377	ENSDART00000147694	ENSGACT00000008452	ENSORLT00000014147	ENSTNIT00000006051	ENSTRUT00000047003	ENSP00000305852	ENSMUSP00000029377	ENSDARP00000095301	ENSGACP00000008433	ENSORLP00000014146	ENSTNIP00000005903	ENSTRUP00000046845	paralichthys olivaceus transmembrane 4 l6 family member 4 complete cds
P_isotig14727	gi|47217026|emb|CAG01654.1|unnamed protein product [Tetraodon nigroviridis]	gi|400384|sp|Q02366.2|NDUA6_BOVINRecName: Full=NADH dehydrogenase [ubiquinone] 1 alpha subcomplex subunit 6; AltName: Full=Complex I-B14; Short=CI-B14; AltName: Full=NADH-ubiquinone oxidoreductase B14 subunit	ENST00000537200	ENSMUST00000023085	ENSDART00000055430	ENSGACT00000009602	ENSORLT00000018464	ENSTNIT00000013962	ENSTRUT00000017981	ENSP00000439554	ENSMUSP00000023085	ENSDARP00000055429	ENSGACP00000009582	ENSORLP00000018463	ENSTNIP00000013768	ENSTRUP00000017907	epinephelus coioides nadh dehydrogenase 1 alpha subcomplex subunit 6 partial cds
P_isotig14891	gi|187606714|emb|CAP47206.1|perforin 1 [Sparus aurata]	gi|129820|sp|P10820.2|PERF_MOUSERecName: Full=Perforin-1; Short=P1; AltName: Full=Cytolysin; AltName: Full=Lymphocyte pore-forming protein; Flags: Precursor				ENSGACT00000004909	ENSORLT00000021580	ENSTNIT00000003437	ENSTRUT00000003130		ENSMUSP00000041483	ENSDARP00000057566	ENSGACP00000004895	ENSORLP00000021579	ENSTNIP00000003115	ENSTRUP00000003112	sparus aurata mrna for perforin 1 (perf1 gene)
P_isotig15095						ENSGACT00000014136	ENSORLT00000014299		ENSTRUT00000010364								gasterosteus aculeatus clone cfw245-e03 mrna sequence
P_isotig15214	gi|47213324|emb|CAF93955.1|unnamed protein product [Tetraodon nigroviridis]	gi|62287145|sp|Q5R5B6.1|PDIA1_PONABRecName: Full=Protein disulfide-isomerase; Short=PDI; AltName: Full=Cellular thyroid hormone-binding protein; AltName: Full=Prolyl 4-hydroxylase subunit beta; AltName: Full=p55; Flags: Precursor	ENST00000455994		ENSDART00000130181	ENSGACT00000022226	ENSORLT00000010750	ENSTNIT00000008302	ENSTRUT00000020920	ENSP00000391471	ENSMUSP00000026122	ENSDARP00000105351	ENSGACP00000022184	ENSORLP00000010749	ENSTNIP00000008137	ENSTRUP00000020833	tetraodon nigroviridis full-length cdna
P_isotig15485	gi|317419352|emb|CBN81389.1|Sulfotransferase 1C1 [Dicentrarchus labrax]	gi|81873275|sp|Q80VR3.1|ST1C1_MOUSERecName: Full=Sulfotransferase 1C1; Short=ST1C1; AltName: Full=Phenol sulfotransferase	ENST00000409309	ENSMUST00000106371	ENSDART00000010068	ENSGACT00000009865	ENSORLT00000007544	ENSTNIT00000022365	ENSTRUT00000016864	ENSP00000387225	ENSMUSP00000024738	ENSDARP00000023637	ENSGACP00000009844	ENSORLP00000007543	ENSTNIP00000022128	ENSTRUP00000016791	anoplopoma fimbria clone afim-evh-535-371 sulfotransferase 1c1 complete cds
P_isotig15522	gi|229367016|gb|ACQ58488.1|Claudin-15 [Anoplopoma fimbria]	gi|6685306|sp|P56746.1|CLD15_HUMANRecName: Full=Claudin-15	ENST00000414035		ENSDART00000028093	ENSGACT00000020868	ENSORLT00000008328	ENSTNIT00000005503	ENSTRUT00000007124	ENSP00000385300	ENSMUSP00000001790	ENSDARP00000025611	ENSGACP00000020828	ENSORLP00000008327	ENSTNIP00000005357	ENSTRUP00000007079	anoplopoma fimbria clone afim-evh-005-333 claudin-15 complete cds
P_isotig15592	gi|318037630|ref|NP_001187945.1|calglandulin [Ictalurus punctatus]	gi|74762617|sp|Q8TD86.2|CALL6_HUMANRecName: Full=Calmodulin-like protein 6; AltName: Full=Calglandulin-like protein	ENST00000378604							ENSP00000367867	ENSMUSP00000022468	ENSDARP00000054663	ENSGACP00000019983	ENSORLP00000014571	ENSTNIP00000015590	ENSTRUP00000009811	ictalurus punctatus calglandulin mrna
P_isotig15863	gi|47221229|emb|CAG13165.1|unnamed protein product [Tetraodon nigroviridis]	gi|62900630|sp|Q5RFB7.1|ODC_PONABRecName: Full=Mitochondrial 2-oxodicarboxylate carrier; AltName: Full=Solute carrier family 25 member 21	ENST00000331299	ENSMUST00000110680	ENSDART00000085481	ENSGACT00000014956	ENSORLT00000010799	ENSTNIT00000022724	ENSTRUT00000030591	ENSP00000329452	ENSMUSP00000106308	ENSDARP00000079916	ENSGACP00000014928	ENSORLP00000010798	ENSTNIP00000022485	ENSTRUP00000030474	danio rerio solute carrier family 25 (mitochondrial oxodicarboxylate carrier) member 21 nuclear gene encoding mitochondrial mrna
P_isotig15898	gi|68383018|ref|XP_691653.1|PREDICTED: mpv17-like protein-like [Danio rerio]	gi|82181810|sp|Q68F62.1|MP17L_XENLARecName: Full=Mpv17-like protein				ENSGACT00000015362	ENSORLT00000013722		ENSTRUT00000040002			ENSDARP00000102071	ENSGACP00000015332	ENSORLP00000013721		ENSTRUP00000039861	gasterosteus aculeatus clone vmrc26- complete sequence
P_isotig15976	gi|33636707|ref|NP_891983.1|parvalbumin 9 [Danio rerio]	gi|1346814|sp|P43305.2|PRVU_CHICKRecName: Full=Parvalbumin, thymic CPV3; AltName: Full=Parvalbumin-3	ENST00000257627	ENSMUST00000085704	ENSDART00000105974	ENSGACT00000012499	ENSORLT00000012041	ENSTNIT00000001151	ENSTRUT00000025879	ENSP00000257627	ENSMUSP00000082848	ENSDARP00000096752	ENSGACP00000012475	ENSORLP00000012040	ENSTNIP00000000028	ENSTRUP00000025775	salmo salar clone ssal-rgb2-537-350 thymic cpv3 complete cds
P_isotig16115	gi|47219421|emb|CAG01584.1|unnamed protein product [Tetraodon nigroviridis]	gi|92090595|sp|O76062.3|ERG24_HUMANRecName: Full=Delta(14)-sterol reductase; Short=Delta-14-SR; AltName: Full=Another new gene 1 protein; AltName: Full=C-14 sterol reductase; AltName: Full=Putative sterol reductase SR-1; AltName: Full=Sterol C14-reductase; AltName: Full=Transmembrane 7 superfamily member 2	ENST00000540748	ENSMUST00000113544	ENSDART00000042162	ENSGACT00000026851	ENSORLT00000013411	ENSTNIT00000013913	ENSTRUT00000002946	ENSP00000441215	ENSMUSP00000109172	ENSDARP00000042161	ENSGACP00000026799	ENSORLP00000013410	ENSTNIP00000013719	ENSTRUP00000002929	gasterosteus aculeatus clone cfw279-a01 mrna sequence
P_isotig16227	gi|326679767|ref|XP_002666724.2|PREDICTED: cubilin [Danio rerio]	gi|75074852|sp|Q9TU53.1|CUBN_CANFARecName: Full=Cubilin; Flags: Precursor	ENST00000443534			ENSGACT00000000149	ENSORLT00000024353	ENSTNIT00000000683		ENSP00000367064	ENSMUSP00000089009	ENSDARP00000106984	ENSGACP00000000149	ENSORLP00000024352	ENSTNIP00000002235	ENSTRUP00000007622	danio rerio cubilin (intrinsic factor-cobalamin receptor) mrna
P_isotig16393	gi|223646132|gb|ACN09824.1|NADH dehydrogenase 1 alpha subcomplex subunit 11 [Salmo salar]	gi|52000840|sp|Q9D8B4.2|NDUAB_MOUSERecName: Full=NADH dehydrogenase [ubiquinone] 1 alpha subcomplex subunit 11; AltName: Full=Complex I-B14.7; Short=CI-B14.7; AltName: Full=NADH-ubiquinone oxidoreductase subunit B14.7			ENSDART00000062787	ENSGACT00000002780	ENSORLT00000003598	ENSTNIT00000010125	ENSTRUT00000042824	ENSP00000311740	ENSMUSP00000002452	ENSDARP00000062786	ENSGACP00000002770	ENSORLP00000003600	ENSTNIP00000009946	ENSTRUP00000042680	salmo salar clone ssal-rgg-501-338 nadh dehydrogenase 1 alpha subcomplex subunit 11 complete cds
P_isotig16771	gi|326667805|ref|XP_002662060.2|PREDICTED: beta,beta-carotene 9',10'-oxygenase [Danio rerio]	gi|308153680|sp|Q9BYV7.5|BCDO2_HUMANRecName: Full=Beta,beta-carotene 9',10'-oxygenase; AltName: Full=B-diox-II; AltName: Full=Beta-carotene dioxygenase 2	ENST00000393032	ENSMUST00000119103	ENSDART00000078117	ENSGACT00000027049	ENSORLT00000009596	ENSTNIT00000006749	ENSTRUT00000042467	ENSP00000350314	ENSMUSP00000112727	ENSDARP00000113898	ENSGACP00000026995	ENSORLP00000009592	ENSTNIP00000006598	ENSTRUP00000042321	gasterosteus aculeatus clone cfw100-b04 mrna sequence
P_isotig16880	gi|47209649|emb|CAF91513.1|unnamed protein product [Tetraodon nigroviridis]	gi|115311605|sp|P95329.2|MASY_MYXXDRecName: Full=Malate synthase			ENSDART00000097827	ENSGACT00000025967	ENSORLT00000025524	ENSTNIT00000006666	ENSTRUT00000007904			ENSDARP00000088599	ENSGACP00000025916	ENSORLP00000025523	ENSTNIP00000006516	ENSTRUP00000007857	tetraodon nigroviridis full-length cdna
P_isotig17005	gi|47223728|emb|CAF98498.1|unnamed protein product [Tetraodon nigroviridis]	gi|74948405|sp|Q9VR07.1|INE_DROMERecName: Full=Sodium- and chloride-dependent GABA transporter ine; AltName: Full=Protein inebriated; AltName: Full=Protein receptor oscillation A	ENST00000442457		ENSDART00000049197	ENSGACT00000026807	ENSORLT00000014282	ENSTNIT00000004076	ENSTRUT00000000897	ENSP00000445171	ENSMUSP00000032454	ENSDARP00000049196	ENSGACP00000026755	ENSORLP00000014281	ENSTNIP00000000603	ENSTRUP00000000894	tetraodon nigroviridis full-length cdna
P_isotig17206	gi|47230628|emb|CAF99821.1|unnamed protein product [Tetraodon nigroviridis]	gi|71658783|sp|Q9BYF1.2|ACE2_HUMANRecName: Full=Angiotensin-converting enzyme 2; AltName: Full=ACE-related carboxypeptidase; AltName: Full=Angiotensin-converting enzyme homolog; Short=ACEH; AltName: Full=Metalloprotease MPROT15; Contains: RecName: Full=Processed angiotensin-converting enzyme 2; Flags: Precursor			ENSDART00000003712	ENSGACT00000019967		ENSTNIT00000012569	ENSTRUT00000043806	ENSP00000389326	ENSMUSP00000107890	ENSDARP00000007559	ENSGACP00000019929	ENSORLP00000005366	ENSTNIP00000012378	ENSTRUP00000043660
P_isotig17268	gi|47214678|emb|CAF97202.1|unnamed protein product [Tetraodon nigroviridis]	gi|121957978|sp|Q0II68.1|ACMSD_BOVINRecName: Full=2-amino-3-carboxymuconate-6-semialdehyde decarboxylase; AltName: Full=Picolinate carboxylase	ENST00000485893	ENSMUST00000038006	ENSDART00000115346	ENSGACT00000002847	ENSORLT00000022702	ENSTNIT00000010555	ENSTRUT00000019901	ENSP00000348459	ENSMUSP00000048482	ENSDARP00000101918	ENSGACP00000002829	ENSORLP00000022701	ENSTNIP00000010374	ENSTRUP00000019820	tetraodon nigroviridis full-length cdna
P_isotig17354	gi|282721593|gb|ADA84036.1|myogenin [Oreochromis aureus]					ENSGACT00000000448	ENSORLT00000019915	ENSTNIT00000010262	ENSTRUT00000002818				ENSGACP00000000448		ENSTNIP00000010082	ENSTRUP00000002802	paralichthys olivaceus myogenin complete cds
P_isotig18257	gi|238800103|gb|ACR55897.1|lactate dehydrogenase B [Plectropomus laevis]	gi|1170733|sp|P20373.2|LDHB_FUNHERecName: Full=L-lactate dehydrogenase B chain; Short=LDH-B	ENST00000543445	ENSMUST00000134191	ENSDART00000136131	ENSGACT00000001427	ENSORLT00000012534	ENSTNIT00000010222	ENSTRUT00000027079	ENSP00000398015	ENSMUSP00000116014	ENSDARP00000013329	ENSGACP00000001426	ENSORLP00000012533	ENSTNIP00000010042	ENSTRUP00000026970	lates calcarifer lactate dehydrogenase b (ldh-b) complete cds
P_isotig18415		gi|81903012|sp|Q99J59.1|TSN1_MOUSERecName: Full=Tetraspanin-1; Short=Tspan-1	ENST00000472170	ENSMUST00000170937	ENSDART00000011560	ENSGACT00000025772	ENSORLT00000004591	ENSTNIT00000000650	ENSTRUT00000021857	ENSP00000361072	ENSMUSP00000121906	ENSDARP00000018562	ENSGACP00000025722	ENSORLP00000004586	ENSTNIP00000001742	ENSTRUP00000021769	anoplopoma fimbria clone afim-evh-532-121 tetraspanin-1 complete cds
P_isotig19190	gi|47188517|emb|CAF87279.1|unnamed protein product [Tetraodon nigroviridis]	gi|62510455|sp|Q8SPI0.1|APOD_MACFARecName: Full=Apolipoprotein D; Short=Apo-D; Short=ApoD; Flags: Precursor			ENSDART00000098463	ENSGACT00000022496	ENSORLT00000022455	ENSTNIT00000008462	ENSTRUT00000009953	ENSP00000393076	ENSMUSP00000110885	ENSDARP00000089234	ENSGACP00000022454	ENSORLP00000022454	ENSTNIP00000008296	ENSTRUP00000009898	danio rerio si:dkey- (si:dkey- ) transcript variant mrna
P_isotig19445		gi|6226638|sp|P05708.4|HXK1_RATRecName: Full=Hexokinase-1; AltName: Full=Brain form hexokinase; AltName: Full=Hexokinase type I; Short=HK I	ENST00000405407	ENSMUST00000170833	ENSDART00000057638	ENSGACT00000021281	ENSORLT00000012859	ENSTNIT00000017009	ENSTRUT00000005279	ENSP00000385930	ENSMUSP00000072195	ENSDARP00000057637	ENSGACP00000021240	ENSORLP00000012858	ENSTNIP00000016795	ENSTRUP00000005247	gadus morhua hexokinase 1b complete cds
P_isotig19768	gi|225707540|gb|ACO09616.1|ADP-ribosylation factor-like protein 5B [Osmerus mordax]	gi|34922029|sp|Q96KC2.1|ARL5B_HUMANRecName: Full=ADP-ribosylation factor-like protein 5B; AltName: Full=ADP-ribosylation factor-like protein 8	ENST00000269586	ENSMUST00000107563	ENSDART00000099121	ENSGACT00000012371	ENSORLT00000003698	ENSTNIT00000005733	ENSTRUT00000042330	ENSP00000366487	ENSMUSP00000069725	ENSDARP00000024581	ENSGACP00000012332	ENSORLP00000003697	ENSTNIP00000005585	ENSTRUP00000042186	osmerus mordax clone omor-eva-507-053 adp-ribosylation factor-like protein 5b complete cds
P_isotig19841	gi|47223728|emb|CAF98498.1|unnamed protein product [Tetraodon nigroviridis]	gi|74948405|sp|Q9VR07.1|INE_DROMERecName: Full=Sodium- and chloride-dependent GABA transporter ine; AltName: Full=Protein inebriated; AltName: Full=Protein receptor oscillation A	ENST00000453492	ENSMUST00000022100	ENSDART00000049197	ENSGACT00000026807	ENSORLT00000014282	ENSTNIT00000011551	ENSTRUT00000000897	ENSP00000399806	ENSMUSP00000022100	ENSDARP00000049196	ENSGACP00000026755	ENSORLP00000014281	ENSTNIP00000011369	ENSTRUP00000000894	danio rerio inebriated-like mrna
P_isotig20091						ENSGACT00000025226											solea senegalensis pgrp2 gene for peptidoglycan recognition protein ii and lysg gene for g-type bac clone 4 21n
P_isotig20202	gi|326665506|ref|XP_691419.5|PREDICTED: hypothetical protein LOC562960 [Danio rerio]	gi|172045914|sp|Q7Z2Y8.2|GVIN1_HUMANRecName: Full=Interferon-induced very large GTPase 1; AltName: Full=Interferon-induced very large GTPase pseudogene 1			ENSDART00000075208	ENSGACT00000009891	ENSORLT00000017996				ENSMUSP00000006667	ENSDARP00000069693	ENSGACP00000009887	ENSORLP00000017995	ENSTNIP00000006956	ENSTRUP00000005980	PREDICTED: Danio rerio hypothetical protein LOC562960 (LOC562960), mRNA
P_isotig20587	gi|47228788|emb|CAG07520.1|unnamed protein product [Tetraodon nigroviridis]	gi|75062025|sp|Q5RET7.1|GTR5_PONABRecName: Full=Solute carrier family 2, facilitated glucose transporter member 5; AltName: Full=Fructose transporter; AltName: Full=Glucose transporter type 5, small intestine; Short=GLUT-5	ENST00000535586	ENSMUST00000030826	ENSDART00000147087	ENSGACT00000009985	ENSORLT00000007190	ENSTNIT00000018433	ENSTRUT00000020575	ENSP00000442744	ENSMUSP00000030826	ENSDARP00000102476	ENSGACP00000009972	ENSORLP00000007189	ENSTNIP00000018208	ENSTRUP00000020490	ailuropoda melanoleuca solute carrier family facilitated glucose transporter member 5-like mrna
P_isotig20836					ENSDART00000036301
P_isotig20961	gi|292611918|ref|XP_002661255.1|PREDICTED: hypothetical protein LOC100332647 [Danio rerio]	gi|82126955|sp|Q6R8J2.1|HEG_DANRERecName: Full=Protein HEG; AltName: Full=Heart of glass; Flags: Precursor										ENSDARP00000102897			ENSTNIP00000002572		dicentrarchus labrax chromosome sequence corresponding to linkage group bottom complete sequence
P_isotig20996	gi|47224677|emb|CAG03661.1|unnamed protein product [Tetraodon nigroviridis]					ENSGACT00000012743						ENSDARP00000035614	ENSGACP00000012719	ENSORLP00000015852		ENSTRUP00000046525
P_isotig21148	gi|6808388|emb|CAB70905.1|hypothetical protein [Homo sapiens]	gi|341942170|sp|P26043.3|RADI_MOUSERecName: Full=Radixin; AltName: Full=ESP10	ENST00000337147	ENSMUST00000000590	ENSDART00000124911	ENSGACT00000006864	ENSORLT00000022721	ENSTNIT00000013639	ENSTRUT00000020348	ENSP00000445826	ENSMUSP00000000590	ENSDARP00000110807	ENSGACP00000006847	ENSORLP00000022720	ENSTNIP00000018758	ENSTRUP00000039408	danio rerio ezrin mrna (cdna clone mgc:192939 image:100061425) complete cds
P_isotig21316	gi|334362366|gb|AEG78382.1|S100-A11 calcium-binding protein [Epinephelus coioides]	gi|115499|sp|P24480.2|S10AB_RABITRecName: Full=Protein S100-A11; AltName: Full=Calgizzarin; AltName: Full=Protein S100-C; AltName: Full=S100 calcium-binding protein A11			ENSDART00000140411			ENSTNIT00000020938		ENSP00000271638	ENSMUSP00000029515	ENSDARP00000121650	ENSGACP00000004450	ENSORLP00000002753	ENSTNIP00000020705	ENSTRUP00000028045	anoplopoma fimbria clone afim-evh-509-155 s100-a11 complete cds
P_isotig21397	gi|297264978|ref|XP_001104264.2|PREDICTED: striated muscle preferentially expressed protein kinase-like [Macaca mulatta]	gi|115762|sp|P05548.1|CAVPT_BRALARecName: Full=CAVP-target protein; Short=CAVPT								ENSP00000390353
P_isotig21647	gi|695390|gb|AAA74457.1|alpha-actin [Rattus norvegicus]	gi|113288|sp|P10994.1|ACTS_PLEWARecName: Full=Actin, alpha skeletal muscle	ENST00000320713	ENSMUST00000121731	ENSDART00000114549	ENSGACT00000013811	ENSORLT00000022278	ENSTNIT00000004975	ENSTRUT00000036751	ENSP00000445797	ENSMUSP00000048218	ENSDARP00000100434	ENSGACP00000021341	ENSORLP00000024193	ENSTNIP00000004829	ENSTRUP00000046146	rachycentron canadum alpha actin-2 complete cds
P_isotig21686					ENSDART00000121670
P_isotig21749	gi|47216333|emb|CAG03370.1|unnamed protein product [Tetraodon nigroviridis]						ENSORLT00000018707							ENSORLP00000018706			tetraodon nigroviridis full-length cdna
S_isotig01495			ENST00000432907	ENSMUST00000152510	ENSDART00000019439	ENSGACT00000023853	ENSORLT00000017202	ENSTNIT00000008043	ENSTRUT00000027587	ENSP00000341083	ENSMUSP00000103509	ENSDARP00000022287	ENSGACP00000023806	ENSORLP00000017201	ENSTNIP00000007882	ENSTRUP00000027478	oryzias latipes membrane guanylyl cyclase olgc1 mrna
S_isotig02028																	sparus aurata clone contig01040 genomic sequence
S_isotig02475	gi|334362297|gb|AEG78348.1|Mid1-interacting protein 1 [Epinephelus coioides]	gi|82242671|sp|Q8AWD1.1|M1I1L_DANRERecName: Full=Mid1-interacting protein 1-like; AltName: Full=Gastrulation-specific protein G12-like	ENST00000457894	ENSMUST00000141174	ENSDART00000003170	ENSGACT00000022933	ENSORLT00000001664	ENSTNIT00000020206	ENSTRUT00000031285	ENSP00000416670	ENSMUSP00000008179	ENSDARP00000009901	ENSGACP00000022890	ENSORLP00000001663	ENSTNIP00000019975	ENSTRUP00000035542	epinephelus coioides mid1-interacting protein 1 complete cds
S_isotig02579																	solea senegalensis pgrp2 gene for peptidoglycan recognition protein ii and lysg gene for g-type bac clone 4 21n
S_isotig03534																	zebrafish dna sequence from clone ch211-194j3 in linkage group complete sequence
S_isotig03866	gi|119619397|gb|EAW98991.1|hCG1743420 [Homo sapiens]		ENST00000332530		ENSDART00000028108	ENSGACT00000013339	ENSORLT00000005944	ENSTNIT00000010550					ENSGACP00000013314	ENSORLP00000014654			archoplites interruptus clone 101 microsatellite sequence
S_isotig05912																	dicentrarchus labrax chromosome sequence corresponding to linkage group top complete sequence
S_isotig08484																	dicentrarchus labrax chromosome sequence corresponding to linkage group complete sequence
S_isotig08947																	gasterosteus aculeatus clone vmrc28- complete sequence
S_isotig09195																	tetraodon nigroviridis full-length cdna
S_isotig12602																	anoplopoma fimbria clone afim-evh-509-155 s100-a11 complete cds
S_isotig14252																	solea solea mitochondrial tandem repeat in control region
S_isotig15251	gi|189521195|ref|XP_706380.3|PREDICTED: mucin-17-like [Danio rerio]
S_isotig16142	gi|221222264|gb|ACM09793.1|Transposable element Tc1 transposase [Salmo salar]	gi|141446|sp|P03934.1|TC1A_CAEELRecName: Full=Transposable element Tc1 transposase			ENSDART00000067709		ENSORLT00000023321							ENSORLP00000016716		ENSTRUP00000005693	xenopus tropicalis clone isb1- complete sequence
S_isotig16203	gi|47207717|emb|CAF90588.1|unnamed protein product [Tetraodon nigroviridis]						ENSORLT00000015076	ENSTNIT00000003042	ENSTRUT00000020805					ENSORLP00000012108	ENSTNIP00000000362		oryzias dancena retinoid x receptor beta partial cds collagen type xi alpha 2 preprotein estradiol 17 beta-dehydrogenase 8 and bromodomain containing 2 and non-classical mhc class i antigen (orda-uda) orda-uda*101 complete cds transporter 2 atp-binding cassette sub-family b partial cds proteasome beta 9 subunit proteasome beta 9 like subunit proteasome subunit beta type 10 and proteasome beta 8 s…
S_isotig18881																	Vanderwaltozyma polyspora DSM 70294 hypothetical protein (Kpol_376p19) partial mRNA
S_isotig21312	gi|308125751|ref|ZP_07663511.1|cell wall-associated hydrolase [Vibrio parahaemolyticus K5030]	gi|30316295|sp|Q9PLI5.2|Y114_CHLMURecName: Full=Uncharacterized protein TC_0114		ENSMUST00000038863	ENSDART00000123459	ENSGACT00000023910	ENSORLT00000014404										psychromonas ingrahamii complete genome
