# Supplementary material for: Exploring the larval transcriptome of the common sole (Solea solea L.)
Source: BMC Genomics. 2013 May 10;14:315. doi: 10.1186/1471-2164-14-315 (PMC3659078; doi:10.1186/1471-2164-14-315)
Supplement: Additional file 8 — List and annotation of down-regulated genes on pre-metamorphic larvae. List and annotation of 190 genes found both significantly down-regulated in pre-metamorphic larvae and negatively correlated to samples projection PCA Y-axis. [file 1471-2164-14-315-S8.xls]

## Sheet: Foglio2
	ANNOTATION
	NCBI nr Prot	SwissProt	ENSEMBL TRANSCRIPTS							ENSEMBLE PROTEINS							NCBI nr Nucl
Seq_name			Human	Mouse	D. rerio	G. aculeatus	O. latipes	T. nigroviridis	T. rubripes	Human	Mouse	D. rerio	G. aculeatus	O. latipes	T. nigroviridis	T. rubripes
AS_isotig03733																	lithognathus mormyrus clone lmos8p02h02 mrna sequence
AS_isotig04999																	gasterosteus aculeatus clone cfw268-f01 mrna sequence
AS_isotig05485																	zebrafish dna sequence from clone ch73-19e6 in linkage group complete sequence
AS_isotig05658					ENSDART00000099869	ENSGACT00000021841	ENSORLT00000014655	ENSTNIT00000010550									zebrafish dna sequence from clone ch211-218k21 in linkage group complete sequence
AS_isotig06289																	cromileptes altivelis clone cab5 microsatellite sequence
AS_isotig06417																	pagrus major clone cm002379 microsatellite sequence
AS_isotig06735																	dicentrarchus labrax chromosome sequence corresponding to linkage group complete sequence
AS_isotig10404																	gasterosteus aculeatus clone vmrc28- complete sequence
AS_isotig11265																	tetraodon nigroviridis full-length cdna
AS_isotig14262																	dicentrarchus labrax chromosome sequence corresponding to linkage group top complete sequence
AS_isotig16210																	scophthalmus maximus clone rpfsba0_001745 microsatellite sequence
AS_isotig18198																	zebrafish dna sequence from clone ch73-19e6 in linkage group complete sequence
N_isotig00724	gi|181330446|ref|NP_001116769.1|charged multivesicular body protein 2b [Danio rerio]	gi|73917745|sp|Q5F3A2.1|CHM2B_CHICKRecName: Full=Charged multivesicular body protein 2b; AltName: Full=Chromatin-modifying protein 2b; Short=CHMP2b		ENSMUST00000004965	ENSDART00000055866	ENSGACT00000008892	ENSORLT00000019887	ENSTNIT00000019751	ENSTRUT00000009423	ENSP00000418920	ENSMUSP00000004965	ENSDARP00000055865	ENSGACP00000008873	ENSORLP00000019886		ENSTRUP00000009368	lithognathus mormyrus clone lmos8p08h04 mrna sequence
N_isotig00734	gi|50540278|ref|NP_001002606.1|hypothetical protein LOC436879 [Danio rerio]	gi|135803|sp|P01251.1|THPS_BOVINRecName: Full=Splenin; AltName: Full=Thymopoietin III			ENSDART00000058742	ENSGACT00000016577	ENSORLT00000017180	ENSTNIT00000015726	ENSTRUT00000034030	ENSP00000261210	ENSMUSP00000100930	ENSDARP00000058741	ENSGACP00000016544	ENSORLP00000017179	ENSTNIP00000015520	ENSTRUP00000033904	gasterosteus aculeatus clone cfw200-f02 mrna sequence
N_isotig00757	gi|47221757|emb|CAG08811.1|unnamed protein product [Tetraodon nigroviridis]	gi|239938680|sp|Q9CZL5.2|PHS2_MOUSERecName: Full=Pterin-4-alpha-carbinolamine dehydratase 2; Short=PHS 2; AltName: Full=4-alpha-hydroxy-tetrahydropterin dehydratase 2; AltName: Full=DcoH-like protein DCoHm; AltName: Full=Dimerization cofactor of hepatocyte nuclear factor 1 from muscle; AltName: Full=HNF-1-alpha dimerization cofactor	ENST00000504352	ENSMUST00000021958		ENSGACT00000004286	ENSORLT00000001056	ENSTNIT00000019422	ENSTRUT00000022965	ENSP00000426161	ENSMUSP00000021958	ENSDARP00000046049	ENSGACP00000004272	ENSORLP00000001055	ENSTNIP00000019194	ENSTRUP00000022870	tetraodon nigroviridis full-length cdna
N_isotig01513	gi|50540296|ref|NP_001002614.1|hypothetical protein LOC368857 [Danio rerio]	gi|82183281|sp|Q6DHJ6.1|CP061_DANRERecName: Full=Uncharacterized protein C16orf61 homolog			ENSDART00000064076	ENSGACT00000021123		ENSTNIT00000001123	ENSTRUT00000046895	ENSP00000219400	ENSMUSP00000120966	ENSDARP00000064075	ENSGACP00000021083		ENSTNIP00000002337	ENSTRUP00000046737	tetraodon nigroviridis full-length cdna
N_isotig02013	gi|212276144|ref|NP_001131027.1|glutathione peroxidase 3 (plasma) [Danio rerio]	gi|190359358|sp|Q4AEH4.2|GPX3_MACFURecName: Full=Glutathione peroxidase 3; Short=GPx-3; Short=GSHPx-3; AltName: Full=Plasma glutathione peroxidase; Short=GPx-P; Short=GSHPx-P; Flags: Precursor	ENST00000458211	ENSMUST00000082430	ENSDART00000150145	ENSGACT00000024349	ENSORLT00000008884	ENSTNIT00000001712	ENSTRUT00000012025	ENSP00000373477	ENSMUSP00000004453	ENSDARP00000123697	ENSGACP00000024298	ENSORLP00000008883	ENSTNIP00000002420	ENSTRUP00000011965	perca flavescens glutathione peroxidase 3 partial cds
N_isotig02323	gi|47211241|emb|CAF95040.1|unnamed protein product [Tetraodon nigroviridis]	gi|119370969|sp|Q3T1H8.1|TMM79_RATRecName: Full=Transmembrane protein 79			ENSDART00000109505	ENSGACT00000004052		ENSTNIT00000009006	ENSTRUT00000009614	ENSP00000384748	ENSMUSP00000103176	ENSDARP00000101913	ENSGACP00000004038	ENSORLP00000010314	ENSTNIP00000008836	ENSTRUP00000009559	tetraodon nigroviridis full-length cdna
N_isotig02575	gi|47218725|emb|CAG05697.1|unnamed protein product [Tetraodon nigroviridis]	gi|20139718|sp|Q9CQ01.1|RNT2_MOUSERecName: Full=Ribonuclease T2; AltName: Full=Ribonuclease 6; Flags: Precursor			ENSDART00000128675	ENSGACT00000021210	ENSORLT00000012535	ENSTNIT00000017017	ENSTRUT00000002485	ENSP00000426059	ENSMUSP00000095031	ENSDARP00000111898	ENSGACP00000021170	ENSORLP00000012534	ENSTNIP00000016803	ENSTRUP00000002473	tetraodon nigroviridis full-length cdna
N_isotig03182						ENSGACT00000007835	ENSORLT00000019603		ENSTRUT00000022523		ENSMUSP00000031879	ENSDARP00000111062	ENSGACP00000007816	ENSORLP00000019602	ENSTNIP00000017361	ENSTRUP00000002187
N_isotig03297	gi|224613500|gb|ACN60329.1|Threonyl-tRNA synthetase, cytoplasmic [Salmo salar]	gi|59896667|sp|Q5XHY5.1|SYTC_RATRecName: Full=Threonyl-tRNA synthetase, cytoplasmic; AltName: Full=Threonine--tRNA ligase; Short=ThrRS	ENST00000414361	ENSMUST00000022849	ENSDART00000109645	ENSGACT00000015611	ENSORLT00000013023	ENSTNIT00000011066	ENSTRUT00000038487	ENSP00000394291	ENSMUSP00000022849	ENSDARP00000103726	ENSGACP00000015580	ENSORLP00000013022	ENSTNIP00000010884	ENSTRUP00000038350	gasterosteus aculeatus clone cnb276-e08 mrna sequence
N_isotig03632					ENSDART00000141218		ENSORLT00000004032										zebrafish dna sequence from clone ch211-286d16 in linkage group complete sequence
N_isotig03670	gi|198285481|gb|ACH85279.1|cathepsin l-like [Salmo salar]	gi|118119|sp|P13277.2|CYSP1_HOMAMRecName: Full=Digestive cysteine proteinase 1; Flags: Precursor			ENSDART00000007642	ENSGACT00000011174	ENSORLT00000007153	ENSTNIT00000012301	ENSTRUT00000035162	ENSP00000445052	ENSMUSP00000036801	ENSDARP00000017469	ENSGACP00000011151	ENSORLP00000007152	ENSTNIP00000002060	ENSTRUP00000035034	gasterosteus aculeatus clone cec26-b02 mrna sequence
N_isotig03778	gi|10242286|gb|AAG15366.1|AF263277_1alpha tubulin [Chionodraco rastrospinosus]	gi|3024695|sp|Q91060.1|TBA_NOTVIRecName: Full=Tubulin alpha chain	ENST00000248437	ENSMUST00000097014	ENSDART00000040204	ENSGACT00000008521	ENSORLT00000020148	ENSTNIT00000019770	ENSTRUT00000036266	ENSP00000248437	ENSMUSP00000078429	ENSDARP00000040203	ENSGACP00000008502	ENSORLP00000000055	ENSTNIP00000019540	ENSTRUP00000036135	af263277chionodraco rastrospinosus isolate cra11 alpha tubulin complete cds
N_isotig03804	gi|225705994|gb|ACO08843.1|Isocitrate dehydrogenase, mitochondrial precursor [Osmerus mordax]	gi|75075872|sp|Q4R502.1|IDHP_MACFARecName: Full=Isocitrate dehydrogenase [NADP], mitochondrial; Short=IDH; AltName: Full=ICD-M; AltName: Full=IDP; AltName: Full=NADP(+)-specific ICDH; AltName: Full=Oxalosuccinate decarboxylase; Flags: Precursor	ENST00000330062	ENSMUST00000107384	ENSDART00000004692	ENSGACT00000014377	ENSORLT00000010323	ENSTNIT00000022680	ENSTRUT00000015038	ENSP00000331897	ENSMUSP00000103007	ENSDARP00000023774	ENSGACP00000014352	ENSORLP00000010322	ENSTNIP00000022441	ENSTRUP00000014969	gasterosteus aculeatus clone cfw88-f06 mrna sequence
N_isotig03812	gi|327269488|ref|XP_003219526.1|PREDICTED: solute carrier family 45 member 4-like [Anolis carolinensis]	gi|189046188|sp|Q5BKX6.2|S45A4_HUMANRecName: Full=Solute carrier family 45 member 4	ENST00000433583	ENSMUST00000054266	ENSDART00000085761	ENSGACT00000005304	ENSORLT00000010809	ENSTNIT00000005106	ENSTRUT00000016125	ENSP00000400799	ENSMUSP00000054651	ENSDARP00000080196	ENSGACP00000005289	ENSORLP00000010808	ENSTNIP00000004960	ENSTRUP00000016054	sus scrofa solute carrier family 45 member 4-like miscrna
N_isotig03897	gi|47213265|emb|CAG12382.1|unnamed protein product [Tetraodon nigroviridis]	gi|116589|sp|P19075.1|TSN8_HUMANRecName: Full=Tetraspanin-8; Short=Tspan-8; AltName: Full=Transmembrane 4 superfamily member 3; AltName: Full=Tumor-associated antigen CO-029	ENST00000546561	ENSMUST00000080630	ENSDART00000147804	ENSGACT00000000934	ENSORLT00000021688	ENSTNIT00000022133	ENSTRUT00000017198	ENSP00000447160	ENSMUSP00000079463	ENSDARP00000067189	ENSGACP00000000934	ENSORLP00000021687	ENSTNIP00000021897	ENSTRUP00000017125	gasterosteus aculeatus clone cec26-b06 mrna sequence
N_isotig03981	gi|317418856|emb|CBN80894.1|Transmembrane protein 167B [Dicentrarchus labrax]	gi|82182070|sp|Q6AZW1.1|KISHB_DANRERecName: Full=Protein kish-B; Flags: Precursor	ENST00000338272	ENSMUST00000090546	ENSDART00000082512	ENSGACT00000010249		ENSTNIT00000007701	ENSTRUT00000023440	ENSP00000342148	ENSMUSP00000088035	ENSDARP00000076947	ENSGACP00000010227	ENSORLP00000012346	ENSTNIP00000007541	ENSTRUP00000023343	tetraodon nigroviridis full-length cdna
N_isotig04019	gi|47212326|emb|CAF91264.1|unnamed protein product [Tetraodon nigroviridis]	gi|296439809|sp|Q2KIS1.2|RENBP_BOVINRecName: Full=N-acylglucosamine 2-epimerase; Short=AGE; AltName: Full=GlcNAc 2-epimerase; AltName: Full=N-acetyl-D-glucosamine 2-epimerase; AltName: Full=Renin-binding protein; Short=RnBP	ENST00000412763	ENSMUST00000033762	ENSDART00000046640	ENSGACT00000001612	ENSORLT00000021151	ENSTNIT00000006513	ENSTRUT00000024276	ENSP00000359014	ENSMUSP00000033762	ENSDARP00000046639	ENSGACP00000001611	ENSORLP00000021150	ENSTNIP00000006364	ENSTRUP00000024177	gasterosteus aculeatus clone cfw65-h12 mrna sequence
N_isotig04171								ENSTNIT00000010550									archoplites interruptus clone 101 microsatellite sequence
N_isotig04847	gi|292618264|ref|XP_002663601.1|PREDICTED: phosphatidylinositol transfer protein alpha isoform-like [Danio rerio]	gi|1346773|sp|P48738.2|PIPNA_RABITRecName: Full=Phosphatidylinositol transfer protein alpha isoform; Short=PI-TP-alpha; Short=PtdIns transfer protein alpha; Short=PtdInsTP alpha	ENST00000313486	ENSMUST00000164286	ENSDART00000149362	ENSGACT00000007276	ENSORLT00000012126	ENSTNIT00000017524	ENSTRUT00000030570	ENSP00000316809	ENSMUSP00000127780	ENSDARP00000124103	ENSGACP00000007246	ENSORLP00000012125	ENSTNIP00000017306	ENSTRUP00000004486	gasterosteus aculeatus clone cfw96-a08 mrna sequence
N_isotig05000	gi|47210287|emb|CAF93640.1|unnamed protein product [Tetraodon nigroviridis]	gi|6093509|sp|O60238.1|BNI3L_HUMANRecName: Full=BCL2/adenovirus E1B 19 kDa protein-interacting protein 3-like; AltName: Full=Adenovirus E1B19K-binding protein B5; AltName: Full=BCL2/adenovirus E1B 19 kDa protein-interacting protein 3A; AltName: Full=NIP3-like protein X; Short=NIP3L	ENST00000518611	ENSMUST00000022634	ENSDART00000030205	ENSGACT00000024049	ENSORLT00000015348	ENSTNIT00000008094	ENSTRUT00000017704	ENSP00000370003	ENSMUSP00000022634	ENSDARP00000038022	ENSGACP00000024002	ENSORLP00000015347	ENSTNIP00000007933	ENSTRUP00000017630	tetraodon nigroviridis full-length cdna
N_isotig05027	gi|41055108|ref|NP_957498.1|rhomboid-related protein 2 [Danio rerio]	gi|59800189|sp|Q9NX52.2|RHBL2_HUMANRecName: Full=Rhomboid-related protein 2; Short=RRP2; AltName: Full=Rhomboid-like protein 2; Contains: RecName: Full=Rhomboid-related protein 2, N-terminal fragment; Short=NTF; Contains: RecName: Full=Rhomboid-related protein 2, C-terminal fragment; Short=CTF	ENST00000372990	ENSMUST00000053202	ENSDART00000101953	ENSGACT00000018100	ENSORLT00000018489		ENSTRUT00000022968	ENSP00000362081	ENSMUSP00000054546	ENSDARP00000092728	ENSGACP00000018062	ENSORLP00000018488	ENSTNIP00000006321	ENSTRUP00000022873	danio rerio veinlet-like 2 mrna (cdna clone mgc:191229 image:100059538) complete cds
N_isotig05369	gi|47228979|emb|CAG09494.1|unnamed protein product [Tetraodon nigroviridis]	gi|18201959|sp|O13035.1|SAP_CHICKRecName: Full=Proactivator polypeptide; Contains: RecName: Full=Saposin-A; Contains: RecName: Full=Saposin-B; Contains: RecName: Full=Saposin-C; Contains: RecName: Full=Saposin-D; Flags: Precursor	ENST00000394934		ENSDART00000045069	ENSGACT00000006810	ENSORLT00000014344	ENSTNIT00000019955	ENSTRUT00000028542	ENSP00000378392	ENSMUSP00000004316	ENSDARP00000056294	ENSGACP00000006793	ENSORLP00000014343	ENSTNIP00000019725	ENSTRUP00000028428	tetraodon nigroviridis full-length cdna
N_isotig05698					ENSDART00000133432												Salmo salar clone ssal-rgf-515-306 unknown large open reading frame mRNA, novel cds
N_isotig05771	gi|225706124|gb|ACO08908.1|HS1-associating protein X-1 [Osmerus mordax]	gi|20141308|sp|O00165.2|HAX1_HUMANRecName: Full=HCLS1-associated protein X-1; AltName: Full=HS1-associating protein X-1; Short=HAX-1; AltName: Full=HS1-binding protein 1; Short=HSP1BP-1			ENSDART00000053380	ENSGACT00000005874		ENSTNIT00000001003	ENSTRUT00000024831	ENSP00000435088	ENSMUSP00000078661	ENSDARP00000053379	ENSGACP00000005857		ENSTNIP00000000937	ENSTRUP00000024730	gasterosteus aculeatus clone cec07-a04 mrna sequence
N_isotig06075	gi|317419417|emb|CBN81454.1|Hyaluronan-binding protein 2 [Dicentrarchus labrax]	gi|73919922|sp|Q8K0D2.2|HABP2_MOUSERecName: Full=Hyaluronan-binding protein 2; AltName: Full=Plasma hyaluronan-binding protein; Contains: RecName: Full=Hyaluronan-binding protein 2 50 kDa heavy chain; Contains: RecName: Full=Hyaluronan-binding protein 2 50 kDa heavy chain alternate form; Contains: RecName: Full=Hyaluronan-binding protein 2 27 kDa light chain; Contains: RecName: Full=Hyaluronan-bi…	ENST00000379405	ENSMUST00000049491	ENSDART00000123154	ENSGACT00000008645	ENSORLT00000016472	ENSTNIT00000022311	ENSTRUT00000032936	ENSP00000277903	ENSMUSP00000077402	ENSDARP00000108264	ENSGACP00000008626	ENSORLP00000016471	ENSTNIP00000022075	ENSTRUP00000032810	tetraodon nigroviridis full-length cdna
N_isotig06218	gi|229366628|gb|ACQ58294.1|Palmitoyl-protein thioesterase 1 precursor [Anoplopoma fimbria]	gi|1172591|sp|P45478.1|PPT1_BOVINRecName: Full=Palmitoyl-protein thioesterase 1; Short=PPT-1; AltName: Full=Palmitoyl-protein hydrolase 1; Flags: Precursor	ENST00000530076	ENSMUST00000097901	ENSDART00000142202	ENSGACT00000003480	ENSORLT00000012141	ENSTNIT00000007394	ENSTRUT00000024220	ENSP00000392293	ENSMUSP00000095511	ENSDARP00000119137	ENSGACP00000003468	ENSORLP00000012140	ENSTNIP00000007236	ENSTRUP00000024121	anoplopoma fimbria clone afim-evh-527-066 palmitoyl-protein thioesterase 1 precursor complete cds
N_isotig06248						ENSGACT00000019842
N_isotig06277	gi|45387521|ref|NP_991100.1|actin related protein 2/3 complex subunit 4 [Danio rerio]	gi|38372625|sp|P59998.3|ARPC4_HUMANRecName: Full=Actin-related protein 2/3 complex subunit 4; AltName: Full=Arp2/3 complex 20 kDa subunit; Short=p20-ARC	ENST00000467289	ENSMUST00000164392	ENSDART00000123665	ENSGACT00000013024	ENSORLT00000016761	ENSTNIT00000010074	ENSTRUT00000027324	ENSP00000380431	ENSMUSP00000131119	ENSDARP00000115888	ENSGACP00000012999	ENSORLP00000001654	ENSTNIP00000017633	ENSTRUP00000025215	anoplopoma fimbria clone afim-evh-526-109 actin-related protein 2 3 complex subunit 4 complete cds
N_isotig06351	gi|66472408|ref|NP_001018508.1|vitronectin a [Danio rerio]	gi|139653|sp|P04004.1|VTNC_HUMANRecName: Full=Vitronectin; AltName: Full=S-protein; AltName: Full=Serum-spreading factor; AltName: Full=V75; Contains: RecName: Full=Vitronectin V65 subunit; Contains: RecName: Full=Vitronectin V10 subunit; Contains: RecName: Full=Somatomedin-B; Flags: Precursor	ENST00000226218		ENSDART00000077736	ENSGACT00000011374	ENSORLT00000010154	ENSTNIT00000008425	ENSTRUT00000041016	ENSP00000226218	ENSMUSP00000017488	ENSDARP00000072202	ENSGACP00000011351	ENSORLP00000010153	ENSTNIP00000008259	ENSTRUP00000040874	oryctolagus cuniculus vitronectin mrna
N_isotig06422	gi|47226531|emb|CAG08547.1|unnamed protein product [Tetraodon nigroviridis]	gi|224471847|sp|Q8NHP8.2|PLBL2_HUMANRecName: Full=Putative phospholipase B-like 2; AltName: Full=76 kDa protein; Short=p76; AltName: Full=LAMA-like protein 2; AltName: Full=Lamina ancestor homolog 2; AltName: Full=Phospholipase B domain-containing protein 2; Contains: RecName: Full=Putative phospholipase B-like 2 32 kDa form; Contains: RecName: Full=Putative phospholipase B-like 2 45 kDa form; Fl…	ENST00000280800	ENSMUST00000031597		ENSGACT00000012555	ENSORLT00000010166	ENSTNIT00000019217	ENSTRUT00000041421	ENSP00000280800	ENSMUSP00000031597	ENSDARP00000098739	ENSGACP00000012531	ENSORLP00000010165	ENSTNIP00000018989	ENSTRUP00000041277	salmo salar clone ssal-rgf-507-185 phospholipase b-like 2 precursor pseudogene cds
N_isotig06605	gi|47218013|emb|CAG11418.1|unnamed protein product [Tetraodon nigroviridis]	gi|21903482|sp|P22695.3|QCR2_HUMANRecName: Full=Cytochrome b-c1 complex subunit 2, mitochondrial; AltName: Full=Complex III subunit 2; AltName: Full=Core protein II; AltName: Full=Ubiquinol-cytochrome-c reductase complex core protein 2; Flags: Precursor	ENST00000268379	ENSMUST00000033176	ENSDART00000010395	ENSGACT00000015292	ENSORLT00000010883	ENSTNIT00000021376	ENSTRUT00000041237	ENSP00000268379	ENSMUSP00000033176	ENSDARP00000015132	ENSGACP00000015263	ENSORLP00000010882	ENSTNIP00000021143	ENSTRUP00000041094	gasterosteus aculeatus clone cnb43-e07 mrna sequence
N_isotig06856	gi|326676536|ref|XP_683154.4|PREDICTED: death-associated protein kinase 2 [Danio rerio]	gi|38605084|sp|Q9UIK4.1|DAPK2_HUMANRecName: Full=Death-associated protein kinase 2; Short=DAP kinase 2; AltName: Full=DAP-kinase-related protein 1; Short=DRP-1	ENST00000545797	ENSMUST00000047665	ENSDART00000044426	ENSGACT00000001696	ENSORLT00000010158	ENSTNIT00000018935	ENSTRUT00000040638	ENSP00000418885	ENSMUSP00000040825	ENSDARP00000044425	ENSGACP00000001695	ENSORLP00000010157	ENSTNIP00000018708	ENSTRUP00000040496	danio rerio si:dkey- (si:dkey- ) mrna
N_isotig06874	gi|47212996|emb|CAF96699.1|unnamed protein product [Tetraodon nigroviridis]						ENSORLT00000008679	ENSTNIT00000009820	ENSTRUT00000036824					ENSORLP00000008678	ENSTNIP00000010003	ENSTRUP00000036693	tetraodon nigroviridis full-length cdna
N_isotig07245					ENSDART00000016407												salmo salar clone ssal-rgf-528-144 adp-ribosylation factor 1 complete cds
N_isotig07288	gi|41152161|ref|NP_957168.1|rho GTPase-activating protein 12 [Danio rerio]	gi|47117238|sp|Q8IWW6.1|RHG12_HUMANRecName: Full=Rho GTPase-activating protein 12; AltName: Full=Rho-type GTPase-activating protein 12	ENST00000375245	ENSMUST00000169809	ENSDART00000046959	ENSGACT00000023309	ENSORLT00000002733	ENSTNIT00000010972	ENSTRUT00000016382	ENSP00000345808	ENSMUSP00000054209	ENSDARP00000046958	ENSGACP00000023263	ENSORLP00000002732	ENSTNIP00000010791	ENSTRUP00000016308	danio rerio rho gtpase activating protein mrna (cdna clone image:6961594)
N_isotig07631						ENSGACT00000017204	ENSORLT00000011563		ENSTRUT00000019841
N_isotig07840	gi|164690941|dbj|BAF98653.1|ribosomal protein L7a [Solea senegalensis]	gi|6094094|sp|O57592.3|RL7A_FUGRURecName: Full=60S ribosomal protein L7a; AltName: Full=Surfeit locus protein 3	ENST00000396608	ENSMUST00000085365	ENSDART00000004238	ENSGACT00000021114	ENSORLT00000004955	ENSTNIT00000010491	ENSTRUT00000047235	ENSP00000438304	ENSMUSP00000133067	ENSDARP00000010055	ENSGACP00000021074	ENSORLP00000004954	ENSTNIP00000010310	ENSTRUP00000047076	solea senegalensis rpl7a mrna for ribosomal protein complete cds
N_isotig07915	gi|47087277|ref|NP_998666.1|calcium binding protein 39, like 1 [Danio rerio]	gi|15214082|sp|Q9Y376.1|CAB39_HUMANRecName: Full=Calcium-binding protein 39; AltName: Full=Protein Mo25	ENST00000410084	ENSMUST00000082149	ENSDART00000018347	ENSGACT00000024704	ENSORLT00000012375	ENSTNIT00000017559	ENSTRUT00000010061	ENSP00000386642	ENSMUSP00000080789	ENSDARP00000014384	ENSGACP00000024655	ENSORLP00000012376	ENSTNIP00000017341	ENSTRUP00000010005	danio rerio calcium binding protein mrna (cdna clone mgc:191559 image:100059868) complete cds
N_isotig08242	gi|47224039|emb|CAG12868.1|unnamed protein product [Tetraodon nigroviridis]	gi|205831554|sp|Q7ZVF3.2|DHSA_DANRERecName: Full=Succinate dehydrogenase [ubiquinone] flavoprotein subunit, mitochondrial; AltName: Full=Flavoprotein subunit of complex II; Short=Fp; Flags: Precursor	ENST00000327872	ENSMUST00000022062	ENSDART00000138587	ENSGACT00000007724	ENSORLT00000007756	ENSTNIT00000022516	ENSTRUT00000045178	ENSP00000329450	ENSMUSP00000022062	ENSDARP00000076193	ENSGACP00000007705	ENSORLP00000007755	ENSTNIP00000022277	ENSTRUP00000045026	salmo salar succinate dehydrogenase subunit flavoprotein nuclear gene encoding mitochondrial mrna
N_isotig08659	gi|189516800|ref|XP_694642.3|PREDICTED: zinc-binding protein A33-like [Danio rerio]	gi|118572616|sp|Q02084.2|A33_PLEWARecName: Full=Zinc-binding protein A33			ENSDART00000055945	ENSGACT00000013512	ENSORLT00000008361	ENSTNIT00000021956	ENSTRUT00000036837	ENSP00000392130	ENSMUSP00000039790	ENSDARP00000055944	ENSGACP00000013487	ENSORLP00000008360	ENSTNIP00000021721	ENSTRUP00000036707	danio rerio zinc-binding protein a33-like mrna
N_isotig09154	gi|125844791|ref|XP_684689.2|PREDICTED: vacuolar protein sorting-associated protein 52 homolog isoform 2 [Danio rerio]	gi|75042795|sp|Q5TJF0.1|VPS52_CANFARecName: Full=Vacuolar protein sorting-associated protein 52 homolog	ENST00000549825	ENSMUST00000025178	ENSDART00000047190	ENSGACT00000012972	ENSORLT00000001368	ENSTNIT00000005674	ENSTRUT00000034392	ENSP00000449494	ENSMUSP00000025178	ENSDARP00000047189	ENSGACP00000012948	ENSORLP00000001367	ENSTNIP00000005527	ENSTRUP00000034266	tetraodon nigroviridis full-length cdna
N_isotig09675	gi|292628210|ref|XP_002666883.1|PREDICTED: protein FAM185A-like [Danio rerio]	gi|296439356|sp|Q8N0U4.3|F185A_HUMANRecName: Full=Protein FAM185A				ENSGACT00000015969	ENSORLT00000013251	ENSTNIT00000015288	ENSTRUT00000030130	ENSP00000395340	ENSMUSP00000058333	ENSDARP00000012414	ENSGACP00000015938	ENSORLP00000013250	ENSTNIP00000015084	ENSTRUP00000030013	tetraodon nigroviridis full-length cdna
N_isotig09722	gi|220678670|emb|CAX12349.1|novel protein similar to H.sapiens methionine aminopeptidase 1D (zgc:110461) [Danio rerio]	gi|82226275|sp|Q4VBS4.1|AMP1D_DANRERecName: Full=Methionine aminopeptidase 1D, mitochondrial; AltName: Full=Methionyl aminopeptidase type 1D, mitochondrial; Flags: Precursor	ENST00000315796	ENSMUST00000037210	ENSDART00000022841	ENSGACT00000020378	ENSORLT00000017955	ENSTNIT00000014225	ENSTRUT00000002871	ENSP00000315152	ENSMUSP00000048190	ENSDARP00000010471	ENSGACP00000020339	ENSORLP00000017954	ENSTNIP00000014029	ENSTRUP00000002854	salmo salar clone ssal-evf-575-325 methionine aminopeptidase mitochondrial precursor complete cds
N_isotig09794	gi|47226686|emb|CAG07845.1|unnamed protein product [Tetraodon nigroviridis]	gi|259710097|sp|Q6AZW2.2|A1A1A_DANRERecName: Full=Alcohol dehydrogenase [NADP+] A; AltName: Full=Aldehyde reductase-A; AltName: Full=Aldo-keto reductase family 1 member A1-A	ENST00000351829	ENSMUST00000128059	ENSDART00000051082	ENSGACT00000012855	ENSORLT00000010761	ENSTNIT00000018690	ENSTRUT00000045647	ENSP00000312606	ENSMUSP00000030455	ENSDARP00000051081	ENSGACP00000012831	ENSORLP00000010760	ENSTNIP00000018464	ENSTRUP00000045493	gasterosteus aculeatus clone cfw22-a05 mrna sequence
N_isotig10140					ENSDART00000078642	ENSGACT00000006892	ENSORLT00000020114	ENSTNIT00000001423	ENSTRUT00000017497								salmo salar vacuolar protein sorting-associated protein 37b mrna
N_isotig10210	gi|125814026|ref|XP_693713.2|PREDICTED: transmembrane 7 superfamily member 3 [Danio rerio]	gi|21542266|sp|Q9NS93.1|TM7S3_HUMANRecName: Full=Transmembrane 7 superfamily member 3; AltName: Full=Seven span transmembrane protein; Flags: Precursor			ENSDART00000144074	ENSGACT00000025859	ENSORLT00000012054			ENSP00000342322	ENSMUSP00000045650	ENSDARP00000118023	ENSGACP00000025808	ENSORLP00000012053	ENSTNIP00000012700	ENSTRUP00000011128	danio rerio transmembrane 7 superfamily member 3 mrna
N_isotig10580	gi|292627305|ref|XP_002666598.1|PREDICTED: profilin-1 isoform 1 [Danio rerio]											ENSDARP00000109185	ENSGACP00000001455	ENSORLP00000009170	ENSTNIP00000005630	ENSTRUP00000022749
N_isotig10703	gi|229367942|gb|ACQ58951.1|Phytanoyl-CoA dioxygenase domain-containing protein 1 [Anoplopoma fimbria]	gi|82179956|sp|Q5U3U0.1|PHYD1_DANRERecName: Full=Phytanoyl-CoA dioxygenase domain-containing protein 1	ENST00000372592	ENSMUST00000091132	ENSDART00000025612	ENSGACT00000021213	ENSORLT00000005341	ENSTNIT00000022174	ENSTRUT00000047035	ENSP00000361673	ENSMUSP00000088663	ENSDARP00000015072	ENSGACP00000021173	ENSORLP00000005340	ENSTNIP00000021938	ENSTRUP00000046876	anoplopoma fimbria clone afim-evh-503-091 phytanoyl- dioxygenase domain-containing protein 1 complete cds
N_isotig11255	gi|229367880|gb|ACQ58920.1|S100-A6 [Anoplopoma fimbria]	gi|97275798|sp|P02638.2|S100B_BOVINRecName: Full=Protein S100-B; AltName: Full=S-100 protein beta chain; AltName: Full=S-100 protein subunit beta; AltName: Full=S100 calcium-binding protein B					ENSORLT00000012427	ENSTNIT00000021726		ENSP00000380769	ENSMUSP00000047968	ENSDARP00000033294	ENSGACP00000026504	ENSORLP00000012426	ENSTNIP00000021491	ENSTRUP00000018775	anoplopoma fimbria clone afim-evh-507-136 s100-a6 complete cds
N_isotig11717	gi|159149092|gb|ABW91105.1|kit ligand [Gasterosteus aculeatus aculeatus]					ENSGACT00000012381		ENSTNIT00000016931	ENSTRUT00000008313			ENSDARP00000095275	ENSGACP00000012357		ENSTNIP00000016717	ENSTRUP00000008264	takifugu rubripes stem cell factor mrna
N_isotig12201	gi|229366436|gb|ACQ58198.1|Peroxiredoxin-5, mitochondrial precursor [Anoplopoma fimbria]	gi|317373539|sp|P30044.4|PRDX5_HUMANRecName: Full=Peroxiredoxin-5, mitochondrial; AltName: Full=Alu corepressor 1; AltName: Full=Antioxidant enzyme B166; Short=AOEB166; AltName: Full=Liver tissue 2D-page spot 71B; AltName: Full=PLP; AltName: Full=Peroxiredoxin V; Short=Prx-V; AltName: Full=Peroxisomal antioxidant enzyme; AltName: Full=TPx type VI; AltName: Full=Thioredoxin peroxidase PMP20; AltNa…	ENST00000265462	ENSMUST00000099807		ENSGACT00000026858		ENSTNIT00000023162	ENSTRUT00000004244	ENSP00000265462	ENSMUSP00000025904	ENSDARP00000109990	ENSGACP00000026806		ENSTNIP00000022920	ENSTRUP00000004221	anoplopoma fimbria clone afim-evh-008-251 peroxiredoxin- mitochondrial precursor complete cds
N_isotig12365	gi|47219392|emb|CAG01555.1|unnamed protein product [Tetraodon nigroviridis]	gi|6685322|sp|Q9YH92.1|CLD7B_DANRERecName: Full=Claudin-7-B; AltName: Full=Claudin-like protein ZF4A22	ENST00000295522	ENSMUST00000023154	ENSDART00000052844	ENSGACT00000026900	ENSORLT00000012778	ENSTNIT00000013892	ENSTRUT00000018708	ENSP00000295522	ENSMUSP00000023154	ENSDARP00000004546	ENSGACP00000026848	ENSORLP00000004406	ENSTNIP00000013698	ENSTRUP00000018632	takifugu rubripes claudin 7a complete cds
N_isotig12430	gi|57526527|ref|NP_001002742.1|trafficking protein particle complex subunit 1 [Danio rerio]	gi|62901412|sp|Q5NCF2.1|TPPC1_MOUSERecName: Full=Trafficking protein particle complex subunit 1	ENST00000303731	ENSMUST00000102601	ENSDART00000139088	ENSGACT00000001484	ENSORLT00000003375	ENSTNIT00000000610	ENSTRUT00000002153	ENSP00000441130	ENSMUSP00000099661	ENSDARP00000056934	ENSGACP00000001483	ENSORLP00000003374	ENSTNIP00000003810	ENSTRUP00000002144	tetraodon nigroviridis full-length cdna
N_isotig12847	gi|49333415|gb|AAT64046.1|claudin 8d [Takifugu rubripes]					ENSGACT00000015561	ENSORLT00000004194		ENSTRUT00000038557			ENSDARP00000059483		ENSORLP00000004193	ENSTNIP00000022211	ENSTRUP00000038418	takifugu rubripes claudin 8d complete cds
N_isotig13116	gi|47211065|emb|CAF94194.1|unnamed protein product [Tetraodon nigroviridis]	gi|114034|sp|P05090.1|APOD_HUMANRecName: Full=Apolipoprotein D; Short=Apo-D; Short=ApoD; Flags: Precursor	ENST00000421243	ENSMUST00000156456	ENSDART00000084938	ENSGACT00000022501	ENSORLT00000022452	ENSTNIT00000008462	ENSTRUT00000009844	ENSP00000415235	ENSMUSP00000110885	ENSDARP00000079373	ENSGACP00000022459	ENSORLP00000022451	ENSTNIP00000008296	ENSTRUP00000009789	tetraodon nigroviridis full-length cdna
N_isotig14129	gi|47228442|emb|CAG05262.1|unnamed protein product [Tetraodon nigroviridis]	gi|296453019|sp|Q8WXG8.4|S100Z_HUMANRecName: Full=Protein S100-Z; AltName: Full=S100 calcium-binding protein Z		ENSMUST00000022186	ENSDART00000056561	ENSGACT00000020835	ENSORLT00000002754	ENSTNIT00000016689	ENSTRUT00000047106	ENSP00000320430	ENSMUSP00000022186	ENSDARP00000056560	ENSGACP00000020795	ENSORLP00000002753	ENSTNIP00000016476	ENSTRUP00000046947	danio rerio s100 calcium binding protein mrna (cdna clone mgc:110464 image:7231722) complete cds
N_isotig14610	gi|317418833|emb|CBN80871.1|Phosphopantothenate--cysteine ligase [Dicentrarchus labrax]	gi|47117318|sp|Q9HAB8.2|PPCS_HUMANRecName: Full=Phosphopantothenate--cysteine ligase; AltName: Full=Phosphopantothenoylcysteine synthetase; Short=PPC synthetase	ENST00000372561	ENSMUST00000030385	ENSDART00000088800	ENSGACT00000009850	ENSORLT00000005003	ENSTNIT00000018044	ENSTRUT00000037403	ENSP00000361642	ENSMUSP00000030385	ENSDARP00000083233	ENSGACP00000009830	ENSORLP00000005002	ENSTNIP00000017820	ENSTRUP00000037268	anoplopoma fimbria clone afim-evh-524-108 phosphopantothenate--cysteine ligase complete cds
N_isotig14633						ENSGACT00000012916
N_isotig14663	gi|5579021|emb|CAB51367.1|cytochrome P4501B [Pleuronectes platessa]	gi|48429256|sp|Q16678.2|CP1B1_HUMANRecName: Full=Cytochrome P450 1B1; AltName: Full=CYPIB1	ENST00000407341	ENSMUST00000024894	ENSDART00000131147	ENSGACT00000003949	ENSORLT00000001046	ENSTNIT00000004611	ENSTRUT00000017470	ENSP00000384972	ENSMUSP00000024894	ENSDARP00000107132	ENSGACP00000003935	ENSORLP00000001045	ENSTNIP00000004470	ENSTRUP00000017396	pleuronectes platessa cyp1b gene for cytochrome p4501b
N_isotig14725	gi|47221009|emb|CAF98238.1|unnamed protein product [Tetraodon nigroviridis]	gi|2507144|sp|Q04205.2|TENS_CHICKRecName: Full=Tensin	ENST00000430930	ENSMUST00000068832	ENSDART00000115118	ENSGACT00000018879	ENSORLT00000002851	ENSTNIT00000011354	ENSTRUT00000035710	ENSP00000406016	ENSMUSP00000065635	ENSDARP00000123231	ENSGACP00000018841	ENSORLP00000002850	ENSTNIP00000011172	ENSTRUP00000035582	danio rerio tensin-1-like mrna
N_isotig14763	gi|47211592|emb|CAF89733.1|unnamed protein product [Tetraodon nigroviridis]	gi|148887388|sp|Q4JL91.3|IPPK_DANRERecName: Full=Inositol-pentakisphosphate 2-kinase; AltName: Full=Inositol-1,3,4,5,6-pentakisphosphate 2-kinase; AltName: Full=Ins(1,3,4,5,6)P5 2-kinase; Short=InsP5 2-kinase	ENST00000287996	ENSMUST00000166338	ENSDART00000131217	ENSGACT00000005333	ENSORLT00000024638	ENSTNIT00000005369	ENSTRUT00000024847	ENSP00000287996	ENSMUSP00000132320	ENSDARP00000113709	ENSGACP00000005318	ENSORLP00000024637	ENSTNIP00000005223	ENSTRUP00000024746	tetraodon nigroviridis full-length cdna
N_isotig15127	gi|47204588|emb|CAF91747.1|unnamed protein product [Tetraodon nigroviridis]	gi|75041232|sp|Q5R6C0.1|CC50A_PONABRecName: Full=Cell cycle control protein 50A; AltName: Full=Transmembrane protein 30A	ENST00000355702	ENSMUST00000042975	ENSDART00000076265	ENSGACT00000012877	ENSORLT00000015830	ENSTNIT00000020624	ENSTRUT00000031643	ENSP00000230461	ENSMUSP00000114042	ENSDARP00000070742	ENSGACP00000012853	ENSORLP00000015829	ENSTNIP00000020392	ENSTRUP00000031520	danio rerio zgc:91908 (zgc:91908) mrna
N_isotig15236	gi|26338415|dbj|BAC25103.1|unnamed protein product [Mus musculus]	gi|74759007|sp|Q7L523.1|RRAGA_HUMANRecName: Full=Ras-related GTP-binding protein A; Short=Rag A; Short=RagA; AltName: Full=Adenovirus E3 14.7 kDa-interacting protein 1; AltName: Full=FIP-1	ENST00000414239	ENSMUST00000091064	ENSDART00000057449	ENSGACT00000026935	ENSORLT00000011637	ENSTNIT00000014969	ENSTRUT00000035385	ENSP00000410630	ENSMUSP00000088591	ENSDARP00000057448	ENSGACP00000026883	ENSORLP00000011636	ENSTNIP00000014769	ENSTRUP00000035257	anoplopoma fimbria clone afim-evh-529-226 ras-related gtp-binding protein a complete cds
N_isotig15302						ENSGACT00000009461
N_isotig15765	gi|46309525|ref|NP_996964.1|kelch-like protein 21 [Danio rerio]	gi|82185952|sp|Q6NYM1.1|KLH21_DANRERecName: Full=Kelch-like protein 21	ENST00000505933	ENSMUST00000097773	ENSDART00000140335	ENSGACT00000014828	ENSORLT00000024105	ENSTNIT00000015624	ENSTRUT00000022526	ENSP00000366886	ENSMUSP00000095380	ENSDARP00000115156	ENSGACP00000014800	ENSORLP00000024104	ENSTNIP00000015418	ENSTRUP00000022433	danio rerio kelch-like 21 mrna (cdna clone mgc:175048 image:6805377) complete cds
N_isotig15864					ENSDART00000141577												zebrafish dna sequence from clone dkey-30i6 in linkage group complete sequence
N_isotig15916	gi|326673938|ref|XP_001343014.4|PREDICTED: septin-4 [Danio rerio]	gi|6685760|sp|Q99719.1|SEPT5_HUMANRecName: Full=Septin-5; AltName: Full=Cell division control-related protein 1; Short=CDCrel-1; AltName: Full=Peanut-like protein 1	ENST00000431044	ENSMUST00000096206	ENSDART00000006971	ENSGACT00000011629	ENSORLT00000009841	ENSTNIT00000008705	ENSTRUT00000040348	ENSP00000376801	ENSMUSP00000093920	ENSDARP00000089876	ENSGACP00000011606	ENSORLP00000009840	ENSTNIP00000008537	ENSTRUP00000040206	gasterosteus aculeatus clone cgx74-h03 mrna sequence
N_isotig16164	gi|326674434|ref|XP_003200132.1|PREDICTED: t-lymphoma invasion and metastasis-inducing protein 1-like [Danio rerio]	gi|152031709|sp|Q13009.2|TIAM1_HUMANRecName: Full=T-lymphoma invasion and metastasis-inducing protein 1; Short=TIAM-1	ENST00000399841	ENSMUST00000164263	ENSDART00000089694	ENSGACT00000015555	ENSORLT00000004236	ENSTNIT00000022447	ENSTRUT00000038567	ENSP00000441570	ENSMUSP00000126020	ENSDARP00000084127	ENSGACP00000015524	ENSORLP00000004235	ENSTNIP00000022209	ENSTRUP00000038427	danio rerio t-lymphoma invasion and metastasis-inducing protein 1-like mrna
N_isotig16304	gi|224587197|gb|ACN58620.1|Iron-responsive element-binding protein 2 [Salmo salar]	gi|60392492|sp|Q62751.2|IREB2_RATRecName: Full=Iron-responsive element-binding protein 2; Short=IRE-BP 2; AltName: Full=Iron regulatory protein 2; Short=IRP2	ENST00000541043		ENSDART00000135808	ENSGACT00000009785	ENSORLT00000002418	ENSTNIT00000008128	ENSTRUT00000040803	ENSP00000258886	ENSMUSP00000034843	ENSDARP00000117448	ENSGACP00000009765	ENSORLP00000002417	ENSTNIP00000007967	ENSTRUP00000040661	salmo salar clone ssal-rgf-509-200 iron-responsive element-binding protein 2 partial cds
N_isotig16642	gi|47209570|emb|CAG06242.1|unnamed protein product [Tetraodon nigroviridis]	gi|2492903|sp|Q92108.1|ANXA1_CHICKRecName: Full=Annexin A1; AltName: Full=Annexin I; AltName: Full=Annexin-1; AltName: Full=Calpactin II; AltName: Full=Calpactin-2; AltName: Full=Chromobindin-9; AltName: Full=Lipocortin I; AltName: Full=Phospholipase A2 inhibitory protein; AltName: Full=p35				ENSGACT00000023840	ENSORLT00000017020	ENSTNIT00000008072	ENSTRUT00000029977	ENSP00000442864	ENSMUSP00000066035	ENSDARP00000120474	ENSGACP00000023793	ENSORLP00000017019	ENSTNIP00000007911	ENSTRUP00000029860	tetraodon nigroviridis full-length cdna
N_isotig16717	gi|213515102|ref|NP_001133884.1|Ras-related protein Rab-11B [Salmo salar]	gi|131849|sp|P22129.1|RB11B_DISOMRecName: Full=Ras-related protein Rab-11B; AltName: Full=ORA3; Flags: Precursor	ENST00000328024	ENSMUST00000057373	ENSDART00000133793	ENSGACT00000017634	ENSORLT00000019149	ENSTNIT00000016376	ENSTRUT00000046937	ENSP00000333547	ENSMUSP00000110021	ENSDARP00000111631	ENSGACP00000020431	ENSORLP00000019148	ENSTNIP00000016165	ENSTRUP00000046779	epinephelus coioides rab11b protein partial cds
N_isotig17213					ENSDART00000044235	ENSGACT00000010243			ENSTRUT00000026539
N_isotig17256	gi|47230685|emb|CAF99878.1|unnamed protein product [Tetraodon nigroviridis]	gi|91207949|sp|Q9GL21.2|UACA_CANFARecName: Full=Uveal autoantigen with coiled-coil domains and ankyrin repeats			ENSDART00000074729	ENSGACT00000022379	ENSORLT00000002484	ENSTNIT00000003692	ENSTRUT00000043232	ENSP00000369319	ENSMUSP00000060251	ENSDARP00000069215	ENSGACP00000022337	ENSORLP00000002483	ENSTNIP00000001443	ENSTRUP00000043087
N_isotig17723	gi|162287320|ref|NP_001104637.1|hypothetical protein LOC562552 [Danio rerio]	gi|3023716|sp|O08911.1|MK12_MOUSERecName: Full=Mitogen-activated protein kinase 12; Short=MAP kinase 12; Short=MAPK 12; AltName: Full=Extracellular signal-regulated kinase 6; Short=ERK-6; AltName: Full=Mitogen-activated protein kinase p38 gamma; Short=MAP kinase p38 gamma; AltName: Full=Stress-activated protein kinase 3	ENST00000373770	ENSMUST00000088827	ENSDART00000048073	ENSGACT00000004973	ENSORLT00000023484	ENSTNIT00000001777	ENSTRUT00000022041	ENSP00000404167	ENSMUSP00000086207	ENSDARP00000048072	ENSGACP00000004959	ENSORLP00000023483	ENSTNIP00000004469	ENSTRUP00000041577	gasterosteus aculeatus clone cfw99-f12 mrna sequence
N_isotig18016					ENSDART00000059956												gasterosteus aculeatus clone ch213- complete sequence
N_isotig18105	gi|55926115|ref|NP_571639.1|amyloid beta A4 protein [Danio rerio]	gi|33112219|sp|O93279.1|A4_TAKRURecName: Full=Amyloid beta A4 protein; AltName: Full=ABPP; Short=APP; AltName: Full=Alzheimer disease amyloid A4 protein homolog; Contains: RecName: Full=Beta-amyloid protein; AltName: Full=A-beta; AltName: Full=Beta-APP; Flags: Precursor	ENST00000440126	ENSMUST00000168608	ENSDART00000077908	ENSGACT00000019933	ENSORLT00000006334	ENSTNIT00000017781	ENSTRUT00000026474	ENSP00000387483	ENSMUSP00000129332	ENSDARP00000072374	ENSGACP00000019895	ENSORLP00000006333	ENSTNIP00000017561	ENSTRUP00000026368	af018165tetraodon fluviatilis amyloid precursor protein complete cds
N_isotig18598	gi|229366988|gb|ACQ58474.1|15-hydroxyprostaglandin dehydrogenase [Anoplopoma fimbria]	gi|129889|sp|P15428.1|PGDH_HUMANRecName: Full=15-hydroxyprostaglandin dehydrogenase [NAD+]; Short=15-PGDH; AltName: Full=Prostaglandin dehydrogenase 1		ENSMUST00000034026	ENSDART00000018533	ENSGACT00000021829	ENSORLT00000023971	ENSTNIT00000017336	ENSTRUT00000025332	ENSP00000296522	ENSMUSP00000034026	ENSDARP00000015036	ENSGACP00000021787	ENSORLP00000000967	ENSTNIP00000017120	ENSTRUP00000025229	anoplopoma fimbria clone afim-evh-016-159 15-hydroxyprostaglandin dehydrogenase complete cds
N_isotig18610	gi|225707940|gb|ACO09816.1|Bactericidal permeability-increasing protein precursor [Osmerus mordax]	gi|108935826|sp|P17453.2|BPI_BOVINRecName: Full=Bactericidal permeability-increasing protein; Short=BPI; Flags: Precursor				ENSGACT00000014210	ENSORLT00000014351	ENSTNIT00000010330	ENSTRUT00000039112	ENSP00000441450	ENSMUSP00000016168	ENSDARP00000110264	ENSGACP00000014185	ENSORLP00000014350	ENSTNIP00000010150	ENSTRUP00000038972	paralichthys olivaceus lipopolysaccharide-binding protein bactericidal permeability-increasing protein complete cds
N_isotig18817	gi|47213358|emb|CAF92981.1|unnamed protein product [Tetraodon nigroviridis]	gi|20531999|sp|Q96Q27.1|ASB2_HUMANRecName: Full=Ankyrin repeat and SOCS box protein 2; Short=ASB-2	ENST00000543546		ENSDART00000148361	ENSGACT00000018052	ENSORLT00000022779	ENSTNIT00000007627	ENSTRUT00000041335	ENSP00000439610	ENSMUSP00000117595	ENSDARP00000117664	ENSGACP00000018017	ENSORLP00000022778	ENSTNIP00000007468	ENSTRUP00000041191	danio rerio ankyrin repeat and socs box-containing 2a mrna
N_isotig18938	gi|157278419|ref|NP_001098312.1|CMP-sialic acid transporter [Oryzias latipes]	gi|2499226|sp|P78382.1|S35A1_HUMANRecName: Full=CMP-sialic acid transporter; Short=CMP-SA-Tr; Short=CMP-Sia-Tr; AltName: Full=Solute carrier family 35 member A1	ENST00000544441	ENSMUST00000029970	ENSDART00000058777	ENSGACT00000010895	ENSORLT00000014270	ENSTNIT00000019733	ENSTRUT00000045743	ENSP00000358565	ENSMUSP00000029970	ENSDARP00000058776	ENSGACP00000010872	ENSORLP00000014269	ENSTNIP00000019503	ENSTRUP00000045589	oryzias latipes cmp-sialic acid transporter mrna
N_isotig18963	gi|47217639|emb|CAG03036.1|unnamed protein product [Tetraodon nigroviridis]	gi|74841916|sp|Q86FQ0.1|ACTP1_SAGRORecName: Full=Cytolysin Src-1; AltName: Full=Src I; Flags: Precursor				ENSGACT00000003051	ENSORLT00000017575	ENSTNIT00000015021				ENSDARP00000106897	ENSGACP00000011252	ENSORLP00000017574	ENSTNIP00000014820		tetraodon nigroviridis full-length cdna
N_isotig18976	gi|47209626|emb|CAF96154.1|unnamed protein product [Tetraodon nigroviridis]	gi|209572768|sp|Q13643.4|FHL3_HUMANRecName: Full=Four and a half LIM domains protein 3; Short=FHL-3; AltName: Full=Skeletal muscle LIM-protein 2; Short=SLIM-2	ENST00000477194	ENSMUST00000008280	ENSDART00000050173	ENSGACT00000018122	ENSORLT00000018392	ENSTNIT00000009781	ENSTRUT00000023945	ENSP00000362107	ENSMUSP00000040150	ENSDARP00000050172	ENSGACP00000018087	ENSORLP00000018391	ENSTNIP00000009606	ENSTRUP00000023847	salmo salar four and a half lim domains 3 mrna
N_isotig19749	gi|317418801|emb|CBN80839.1|Sterol O-acyltransferase 2 [Dicentrarchus labrax]	gi|81865442|sp|Q7TQM4.1|SOAT2_RATRecName: Full=Sterol O-acyltransferase 2; AltName: Full=Acyl-coenzyme A:cholesterol acyltransferase 2; Short=ACAT-2; AltName: Full=Cholesterol acyltransferase 2	ENST00000542365	ENSMUST00000160465	ENSDART00000126851	ENSGACT00000008788	ENSORLT00000006590	ENSTNIT00000010042	ENSTRUT00000037059	ENSP00000442503	ENSMUSP00000023806	ENSDARP00000107519	ENSGACP00000008769	ENSORLP00000006589	ENSTNIP00000009864	ENSTRUP00000036927	danio rerio hypothetical loc564868 mrna
N_isotig19857	gi|47214134|emb|CAG01392.1|unnamed protein product [Tetraodon nigroviridis]					ENSGACT00000018331	ENSORLT00000020113	ENSTNIT00000013767		ENSP00000371079	ENSMUSP00000108154	ENSDARP00000108902	ENSGACP00000018296	ENSORLP00000020112	ENSTNIP00000013573	ENSTRUP00000027990	gasterosteus aculeatus clone cfw236-h09 mrna sequence
N_isotig20479		gi|60392891|sp|Q68ED3.2|PAPD5_MOUSERecName: Full=PAP-associated domain-containing protein 5; AltName: Full=Topoisomerase-related function protein 4-2; Short=TRF4-2			ENSDART00000084282	ENSGACT00000022127	ENSORLT00000017538	ENSTNIT00000007281	ENSTRUT00000017164	ENSP00000350054	ENSMUSP00000067971	ENSDARP00000078717	ENSGACP00000022085	ENSORLP00000017537	ENSTNIP00000007124	ENSTRUP00000017091
N_isotig21161	gi|47208883|emb|CAF98185.1|unnamed protein product [Tetraodon nigroviridis]	gi|81875493|sp|Q8BWA8.1|ARHGJ_MOUSERecName: Full=Rho guanine nucleotide exchange factor 19; AltName: Full=Ephexin-2; AltName: Full=Weakly similar to Rho GEF 5			ENSDART00000114437	ENSGACT00000013848	ENSORLT00000014985	ENSTNIT00000011313	ENSTRUT00000024497	ENSP00000056217	ENSMUSP00000031750	ENSDARP00000098618	ENSGACP00000013823	ENSORLP00000014984	ENSTNIP00000011131	ENSTRUP00000024398	PREDICTED: Danio rerio hypothetical protein LOC100537160 (LOC100537160), mRNA
N_isotig21506			ENST00000342787	ENSMUST00000034453	ENSDART00000052838	ENSGACT00000021382	ENSORLT00000013650	ENSTNIT00000021070	ENSTRUT00000019970	ENSP00000445797	ENSMUSP00000034453	ENSDARP00000052837	ENSGACP00000021341	ENSORLP00000024193	ENSTNIP00000020373	ENSTRUP00000046146	scomber scombrus alpha actin complete cds
N_isotig21580	gi|162287320|ref|NP_001104637.1|hypothetical protein LOC562552 [Danio rerio]	gi|134047835|sp|Q15759.2|MK11_HUMANRecName: Full=Mitogen-activated protein kinase 11; Short=MAP kinase 11; Short=MAPK 11; AltName: Full=Mitogen-activated protein kinase p38 beta; Short=MAP kinase p38 beta; Short=p38b; AltName: Full=Stress-activated protein kinase 2; AltName: Full=p38-2			ENSDART00000048073	ENSGACT00000004970	ENSORLT00000023484	ENSTNIT00000001777		ENSP00000379113	ENSMUSP00000086204	ENSDARP00000048072	ENSGACP00000004956	ENSORLP00000023483	ENSTNIP00000004469	ENSTRUP00000021907	gasterosteus aculeatus clone cfw99-f12 mrna sequence
N_isotig21661	gi|47226959|emb|CAG05851.1|unnamed protein product [Tetraodon nigroviridis]					ENSGACT00000004684	ENSORLT00000022517	ENSTNIT00000017143	ENSTRUT00000015782	ENSP00000365016	ENSMUSP00000038514	ENSDARP00000053923	ENSGACP00000004670	ENSORLP00000022516	ENSTNIP00000016929	ENSTRUP00000015713
N_isotig21708	gi|85682813|gb|ABC73394.1|CCAAT/enhancer binding protein beta [Rachycentron canadum]					ENSGACT00000015669	ENSORLT00000018840		ENSTRUT00000018513			ENSDARP00000062701	ENSGACP00000015638	ENSORLP00000018839		ENSTRUP00000018437	rachycentron canadum ccaat enhancer binding protein beta partial cds
P_isotig00254		gi|48428719|sp|P61966.1|AP1S1_HUMANRecName: Full=AP-1 complex subunit sigma-1A; AltName: Full=Adapter-related protein complex 1 sigma-1A subunit; AltName: Full=Adaptor protein complex AP-1 sigma-1A subunit; AltName: Full=Clathrin assembly protein complex 1 sigma-1A small chain; AltName: Full=Clathrin coat assembly protein AP19; AltName: Full=Golgi adaptor HA1/AP1 adaptin sigma-1A subunit; AltName…	ENST00000443943	ENSMUST00000111080	ENSDART00000101109	ENSGACT00000000935	ENSORLT00000013026	ENSTNIT00000009310	ENSTRUT00000012065	ENSP00000410780	ENSMUSP00000106709	ENSDARP00000091884	ENSGACP00000000935	ENSORLP00000013025	ENSTNIP00000009139	ENSTRUP00000012005	gasterosteus aculeatus clone cnb227-h12 mrna sequence
P_isotig01571	gi|238550183|ref|NP_001154812.1|myomesin 1a [Danio rerio]	gi|224471842|sp|P54296.2|MYOM2_HUMANRecName: Full=Myomesin-2; AltName: Full=165 kDa connectin-associated protein; AltName: Full=165 kDa titin-associated protein; AltName: Full=M-protein; AltName: Full=Myomesin family member 2	ENST00000261606	ENSMUST00000024847	ENSDART00000087126	ENSGACT00000022630	ENSORLT00000022350	ENSTNIT00000022057	ENSTRUT00000026894	ENSP00000261606	ENSMUSP00000024847	ENSDARP00000081560	ENSGACP00000022587	ENSORLP00000022349	ENSTNIP00000021821	ENSTRUP00000026786	danio rerio myomesin 1a mrna
P_isotig02737	gi|47219024|emb|CAG00163.1|unnamed protein product [Tetraodon nigroviridis]	gi|82136235|sp|Q90577.1|SRCA_CHICKRecName: Full=Sarcalumenin; Flags: Precursor	ENST00000537996	ENSMUST00000023161	ENSDART00000124828	ENSGACT00000015007	ENSORLT00000010404	ENSTNIT00000012816	ENSTRUT00000014677	ENSP00000382518	ENSMUSP00000087986	ENSDARP00000110546	ENSGACP00000014979	ENSORLP00000010403	ENSTNIP00000012625	ENSTRUP00000014609	tetraodon nigroviridis full-length cdna
P_isotig02775							ENSORLT00000011387							ENSORLP00000011386			tetraodon nigroviridis full-length cdna
P_isotig03570						ENSGACT00000018450											tetraodon nigroviridis full-length cdna
P_isotig03848	gi|327322926|gb|AEA48884.1|cathepsin B [Oplegnathus fasciatus]	gi|1168790|sp|P43233.1|CATB_CHICKRecName: Full=Cathepsin B; AltName: Full=Cathepsin B1; Contains: RecName: Full=Cathepsin B light chain; Contains: RecName: Full=Cathepsin B heavy chain; Flags: Precursor	ENST00000434271	ENSMUST00000006235	ENSDART00000077418	ENSGACT00000021430	ENSORLT00000013900	ENSTNIT00000021078	ENSTRUT00000023702	ENSP00000415889	ENSMUSP00000006235	ENSDARP00000071885	ENSGACP00000021380	ENSORLP00000013899	ENSTNIP00000020845	ENSTRUP00000023604	paralichthys olivaceus cathepsin b complete cds
P_isotig03952	gi|124020700|gb|ABM88795.1|betaine homocysteine S-methyltansferase [Paralichthys olivaceus]	gi|123916361|sp|Q32LQ4.1|BHMT1_DANRERecName: Full=Betaine--homocysteine S-methyltransferase 1	ENST00000274353	ENSMUST00000091776	ENSDART00000040422	ENSGACT00000020863	ENSORLT00000003020	ENSTNIT00000020044	ENSTRUT00000010004	ENSP00000274353	ENSMUSP00000096912	ENSDARP00000040421	ENSGACP00000020823	ENSORLP00000003019	ENSTNIP00000019814	ENSTRUP00000009948	paralichthys olivaceus betaine homocysteine s-methyltansferase complete cds
P_isotig04049					ENSDART00000010942	ENSGACT00000027461	ENSORLT00000001810	ENSTNIT00000021604	ENSTRUT00000022240	ENSP00000378027	ENSMUSP00000126205	ENSDARP00000017558	ENSGACP00000027409	ENSORLP00000001809	ENSTNIP00000021369	ENSTRUP00000022150	salmo salar clone ssal-rgf-528-167 e3 ubiquitin-protein ligase rnf14 partial cds
P_isotig04079	gi|47212902|emb|CAF90792.1|unnamed protein product [Tetraodon nigroviridis]	gi|131775|sp|P27701.1|CD82_HUMANRecName: Full=CD82 antigen; AltName: Full=C33 antigen; AltName: Full=IA4; AltName: Full=Inducible membrane protein R2; AltName: Full=Metastasis suppressor Kangai-1; AltName: Full=Suppressor of tumorigenicity 6 protein; AltName: Full=Tetraspanin-27; Short=Tspan-27; AltName: CD_antigen=CD82	ENST00000530931	ENSMUST00000116457	ENSDART00000010323	ENSGACT00000023144	ENSORLT00000000775	ENSTNIT00000006173	ENSTRUT00000027939	ENSP00000227155	ENSMUSP00000112158	ENSDARP00000031244	ENSGACP00000023100	ENSORLP00000000773	ENSTNIP00000006025	ENSTRUP00000027829	tetraodon nigroviridis full-length cdna
P_isotig04373	gi|213513241|ref|NP_001134297.1|C-X-C motif chemokine 14 [Salmo salar]	gi|292495003|sp|O95715.2|CXL14_HUMANRecName: Full=C-X-C motif chemokine 14; AltName: Full=Chemokine BRAK; AltName: Full=MIP-2G; AltName: Full=Small-inducible cytokine B14; Flags: Precursor	ENST00000337225		ENSDART00000125923	ENSGACT00000021781	ENSORLT00000000239		ENSTRUT00000039776	ENSP00000337065	ENSMUSP00000021970	ENSDARP00000109550	ENSGACP00000021743	ENSORLP00000000239		ENSTRUP00000039635	anoplopoma fimbria clone afim-evh-513-254 c-x-c motif chemokine 14 precursor complete cds
P_isotig05528	gi|223647834|gb|ACN10675.1|Kunitz-type protease inhibitor 1 precursor [Salmo salar]					ENSGACT00000008455		ENSTNIT00000003132	ENSTRUT00000033370				ENSGACP00000008436		ENSTNIP00000000537	ENSTRUP00000033244	tetraodon nigroviridis full-length cdna
P_isotig06108						ENSGACT00000020703
P_isotig06129	gi|47228284|emb|CAG07679.1|unnamed protein product [Tetraodon nigroviridis]	gi|292495012|sp|P35052.2|GPC1_HUMANRecName: Full=Glypican-1; Contains: RecName: Full=Secreted glypican-1; Flags: Precursor	ENST00000455111	ENSMUST00000045970	ENSDART00000125450	ENSGACT00000018453	ENSORLT00000020020	ENSTNIT00000018559	ENSTRUT00000032829	ENSP00000390242	ENSMUSP00000047199	ENSDARP00000110282	ENSGACP00000018414	ENSORLP00000020021	ENSTNIP00000018334	ENSTRUP00000032704	taeniopygia guttata glypican-1 mrna
P_isotig06526			ENST00000463057			ENSGACT00000008415	ENSORLT00000007113	ENSTNIT00000010025	ENSTRUT00000033979	ENSP00000360072	ENSMUSP00000113522	ENSDARP00000105273	ENSGACP00000008396	ENSORLP00000007112	ENSTNIP00000009847	ENSTRUP00000010092	dicentrarchus labrax chromosome sequence corresponding to linkage group top complete sequence
P_isotig07117	gi|47225656|emb|CAG07999.1|unnamed protein product [Tetraodon nigroviridis]	gi|82102958|sp|Q8JGM4.1|QSOX1_CHICKRecName: Full=Sulfhydryl oxidase 1; AltName: Full=Quiescin Q6; Flags: Precursor			ENSDART00000057645	ENSGACT00000014394		ENSTNIT00000000511		ENSP00000356574	ENSMUSP00000035658	ENSDARP00000057644	ENSGACP00000014368		ENSTNIP00000002014	ENSTRUP00000025033	tetraodon nigroviridis full-length cdna
P_isotig07314						ENSGACT00000026900			ENSTRUT00000018708							ENSTRUP00000018632	gasterosteus aculeatus clone cgx47-b03 mrna sequence
P_isotig07675	gi|125872|sp|P27447.3|YES_XIPHERecName: Full=Tyrosine-protein kinase Yes; AltName: Full=p61-Yes	gi|125872|sp|P27447.3|YES_XIPHERecName: Full=Tyrosine-protein kinase Yes; AltName: Full=p61-Yes	ENST00000358208	ENSMUST00000092576	ENSDART00000027090	ENSGACT00000022603	ENSORLT00000022376	ENSTNIT00000022061	ENSTRUT00000024746	ENSP00000324740	ENSMUSP00000132161	ENSDARP00000009659	ENSGACP00000022560	ENSORLP00000022375	ENSTNIP00000020251	ENSTRUP00000024646	xiphophorus c-yes mrna for protein p61
P_isotig07693	gi|133779715|gb|ABO38813.1|cytochrome P450 1A [Paralichthys olivaceus]	gi|3913315|sp|Q92100.1|CP1A1_PLEPLRecName: Full=Cytochrome P450 1A1; AltName: Full=CYPIA1				ENSGACT00000019429		ENSTNIT00000015092	ENSTRUT00000002337	ENSP00000342007	ENSMUSP00000034865	ENSDARP00000033498	ENSGACP00000019391	ENSORLP00000018073	ENSTNIP00000014891	ENSTRUP00000002327	dicentrarchus labrax mrna for cytochrome p450 1a (cyp1a gene)
P_isotig08057	gi|223648890|gb|ACN11203.1|Kunitz-type protease inhibitor 1 precursor [Salmo salar]	gi|61252335|sp|O43278.2|SPIT1_HUMANRecName: Full=Kunitz-type protease inhibitor 1; AltName: Full=Hepatocyte growth factor activator inhibitor type 1; Short=HAI-1; Flags: Precursor	ENST00000431806		ENSDART00000123331	ENSGACT00000018253	ENSORLT00000019748	ENSTNIT00000007614	ENSTRUT00000009726	ENSP00000409935	ENSMUSP00000106441	ENSDARP00000111379	ENSGACP00000018218	ENSORLP00000021343	ENSTNIP00000007455	ENSTRUP00000009671	salmo salar clone ssal-rgf-507-012 kunitz-type protease inhibitor 1 precursor complete cds
P_isotig08838	gi|225707470|gb|ACO09581.1|Motile sperm domain-containing protein 1 [Osmerus mordax]	gi|67461062|sp|Q8VEL0.1|MSPD1_MOUSERecName: Full=Motile sperm domain-containing protein 1	ENST00000370777	ENSMUST00000023836	ENSDART00000034979	ENSGACT00000024675	ENSORLT00000012506	ENSTNIT00000008801	ENSTRUT00000011050	ENSP00000359813	ENSMUSP00000023836	ENSDARP00000031983	ENSGACP00000024626	ENSORLP00000012505	ENSTNIP00000008633	ENSTRUP00000010991	gasterosteus aculeatus clone cfw209-h08 mrna sequence
P_isotig08948				ENSMUST00000105863	ENSDART00000133635	ENSGACT00000009784	ENSORLT00000021941	ENSTNIT00000020264	ENSTRUT00000003915	ENSP00000363478	ENSMUSP00000101489	ENSDARP00000120219	ENSGACP00000009764	ENSORLP00000021940	ENSTNIP00000020033	ENSTRUP00000003895	anoplopoma fimbria clone afim-evh-510-096 transmembrane protein 50a complete cds
P_isotig08980	gi|317420023|emb|CBN82059.1|Repressor of RNA polymerase III transcription MAF1 homolog [Dicentrarchus labrax]	gi|82188847|sp|Q7ZWL6.1|MAF1_XENLARecName: Full=Repressor of RNA polymerase III transcription MAF1 homolog	ENST00000532522	ENSMUST00000023212	ENSDART00000099046	ENSGACT00000005328	ENSORLT00000013581	ENSTNIT00000008742	ENSTRUT00000021434	ENSP00000436720	ENSMUSP00000023212	ENSDARP00000053008	ENSGACP00000005313	ENSORLP00000013580	ENSTNIP00000008574	ENSTRUP00000021346	salmo salar clone ssal-rgf-525-240 repressor of rna polymerase iii transcription maf1 homolog complete cds
P_isotig09005						ENSGACT00000007027
P_isotig09065	gi|62199406|gb|AAX76804.1|annexin [Oncorhynchus tshawytscha]	gi|158514248|sp|A5A6M2.1|ANXA1_PANTRRecName: Full=Annexin A1; AltName: Full=Annexin-1		ENSMUST00000099584	ENSDART00000073933	ENSGACT00000023840	ENSORLT00000017020	ENSTNIT00000008072	ENSTRUT00000029976	ENSP00000366109	ENSMUSP00000025561	ENSDARP00000028837	ENSGACP00000023793	ENSORLP00000017019	ENSTNIP00000011477	ENSTRUP00000029859	tetraodon nigroviridis full-length cdna
P_isotig10006	gi|125834396|ref|XP_687311.2|PREDICTED: UDP-GlcNAc:betaGal beta-1,3-N-acetylglucosaminyltransferase 2-like [Danio rerio]	gi|29840874|sp|Q9NY97.2|B3GN2_HUMANRecName: Full=UDP-GlcNAc:betaGal beta-1,3-N-acetylglucosaminyltransferase 2; Short=BGnT-2; Short=Beta-1,3-Gn-T2; Short=Beta-1,3-N-acetylglucosaminyltransferase 2; Short=Beta3Gn-T2; AltName: Full=Beta-1,3-N-acetylglucosaminyltransferase 1; Short=BGnT-1; Short=Beta-1,3-Gn-T1; Short=Beta3Gn-T1; AltName: Full=Beta-1,3-galactosyltransferase 7; Short=Beta-1,3-GalTase …				ENSGACT00000024742	ENSORLT00000012108			ENSP00000384692	ENSMUSP00000053528	ENSDARP00000112159	ENSGACP00000024693	ENSORLP00000012107	ENSTNIP00000007489	ENSTRUP00000040100
P_isotig10066					ENSDART00000018533	ENSGACT00000021829	ENSORLT00000023971	ENSTNIT00000017336	ENSTRUT00000025332			ENSDARP00000015036	ENSGACP00000021787		ENSTNIP00000017120	ENSTRUP00000025229	anoplopoma fimbria clone afim-evh-016-159 15-hydroxyprostaglandin dehydrogenase complete cds
P_isotig10135						ENSGACT00000004581											dicentrarchus labrax chromosome sequence corresponding to linkage group bottom complete sequence
P_isotig10218	gi|47213898|emb|CAF95840.1|unnamed protein product [Tetraodon nigroviridis]	gi|38372262|sp|Q8K3K9.1|GIMA4_RATRecName: Full=GTPase IMAP family member 4; AltName: Full=Immunity-associated nucleotide 1 protein; Short=IAN-1; AltName: Full=Immunity-associated protein 4		ENSMUST00000052503	ENSDART00000135249	ENSGACT00000001557	ENSORLT00000014635	ENSTNIT00000000801	ENSTRUT00000045469	ENSP00000305107	ENSMUSP00000127694	ENSDARP00000101642	ENSGACP00000007997	ENSORLP00000014634	ENSTNIP00000001231	ENSTRUP00000045316	salmo salar clone ssal-evd-511-022 gtpase imap family member 7 complete cds
P_isotig10801	gi|47213664|emb|CAF95617.1|unnamed protein product [Tetraodon nigroviridis]	gi|317373471|sp|Q13410.3|BT1A1_HUMANRecName: Full=Butyrophilin subfamily 1 member A1; Short=BT; Flags: Precursor			ENSDART00000126266	ENSGACT00000019524	ENSORLT00000023599	ENSTNIT00000009432	ENSTRUT00000000780	ENSP00000366810	ENSMUSP00000041013	ENSDARP00000107732	ENSGACP00000019486	ENSORLP00000023598	ENSTNIP00000002808	ENSTRUP00000000777	danio rerio bloodthirsty-related gene member 30 mrna
P_isotig11148	gi|62955581|ref|NP_001017804.1|adenylosuccinate synthetase isozyme 2 [Danio rerio]	gi|82229982|sp|Q568F6.1|PURA2_DANRERecName: Full=Adenylosuccinate synthetase isozyme 2; Short=AMPSase 2; Short=AdSS 2; AltName: Full=Adenylosuccinate synthetase, acidic isozyme; AltName: Full=Adenylosuccinate synthetase, liver isozyme; Short=L-type adenylosuccinate synthetase; AltName: Full=IMP--aspartate ligase 2	ENST00000449326	ENSMUST00000016105	ENSDART00000018155	ENSGACT00000013912	ENSORLT00000006118	ENSTNIT00000020355	ENSTRUT00000002396	ENSP00000403017	ENSMUSP00000016105	ENSDARP00000028137	ENSGACP00000013887	ENSORLP00000006117	ENSTNIP00000020124	ENSTRUP00000002386	danio rerio adenylosuccinate synthase mrna
P_isotig11508	gi|326665980|ref|XP_003198165.1|PREDICTED: fragaceatoxin C [Danio rerio]	gi|68566091|sp|Q5R231.1|ACTP1_ACTVLRecName: Full=Hemolytic toxin Avt-1; AltName: Full=Avt-I; Flags: Precursor			ENSDART00000130280	ENSGACT00000011275	ENSORLT00000017579	ENSTNIT00000015020				ENSDARP00000106897	ENSGACP00000011252	ENSORLP00000017578	ENSTNIP00000014819		tetraodon nigroviridis full-length cdna
P_isotig11725	gi|223648212|gb|ACN10864.1|Vacuolar protein sorting-associated protein 41 homolog [Salmo salar]	gi|81889117|sp|Q5KU39.1|VPS41_MOUSERecName: Full=Vacuolar protein sorting-associated protein 41 homolog; AltName: Full=VAM2 homolog; Short=mVAM2	ENST00000395969	ENSMUST00000072961	ENSDART00000092975	ENSGACT00000005844	ENSORLT00000014605	ENSTNIT00000020498	ENSTRUT00000019460	ENSP00000379297	ENSMUSP00000072729	ENSDARP00000087407	ENSGACP00000005828	ENSORLP00000014604	ENSTNIP00000020267	ENSTRUP00000019382	salmo salar clone ssal-rgf-528-203 vacuolar protein sorting-associated protein 41 homolog complete cds
P_isotig11780						ENSGACT00000018030	ENSORLT00000017491		ENSTRUT00000025443	ENSP00000386557	ENSMUSP00000037758		ENSGACP00000017995	ENSORLP00000017490		ENSTRUP00000025340
P_isotig12472	gi|149742301|ref|XP_001490589.1|PREDICTED: ICOS ligand-like [Equus caballus]	gi|461607|sp|Q00609.1|CD80_MOUSERecName: Full=T-lymphocyte activation antigen CD80; AltName: Full=Activation B7-1 antigen; Short=B7; AltName: CD_antigen=CD80; Flags: Precursor				ENSGACT00000018345							ENSGACP00000018310
P_isotig13317	gi|47208052|emb|CAF93269.1|unnamed protein product [Tetraodon nigroviridis]	gi|84029395|sp|Q63312.2|PHLB1_RATRecName: Full=Pleckstrin homology-like domain family B member 1; AltName: Full=Protein LL5-alpha	ENST00000292140	ENSMUST00000073325	ENSDART00000130279	ENSGACT00000016652	ENSORLT00000019082	ENSTNIT00000007844	ENSTRUT00000024001	ENSP00000350921	ENSMUSP00000121809	ENSDARP00000107835	ENSGACP00000016612	ENSORLP00000008099	ENSTNIP00000007683	ENSTRUP00000023902	danio rerio pleckstrin homology-like domain family b member 3-like partial mrna
P_isotig13499	gi|49333441|gb|AAT64059.1|claudin 30c [Takifugu rubripes]	gi|52782771|sp|Q6BBL6.1|CLD4_BOVINRecName: Full=Claudin-4	ENST00000543176	ENSMUST00000051401	ENSDART00000021664	ENSGACT00000027159	ENSORLT00000003641	ENSTNIT00000019435	ENSTRUT00000025630	ENSP00000442292	ENSMUSP00000053420	ENSDARP00000013958	ENSGACP00000016804	ENSORLP00000003640	ENSTNIP00000019206	ENSTRUP00000025526	takifugu rubripes claudin 30c complete cds
P_isotig13867	gi|90085429|dbj|BAE91455.1|unnamed protein product [Macaca fascicularis]	gi|82187585|sp|Q7SXE4.1|GOGA5_DANRERecName: Full=Golgin subfamily A member 5; AltName: Full=Golgin-84	ENST00000439315	ENSMUST00000021609	ENSDART00000129806	ENSGACT00000016190	ENSORLT00000012149		ENSTRUT00000031683	ENSP00000401543	ENSMUSP00000021609	ENSDARP00000107742	ENSGACP00000016167	ENSORLP00000012148		ENSTRUP00000031560	gasterosteus aculeatus clone cnb146-g04 mrna sequence
P_isotig14168	gi|70887657|ref|NP_001020686.1|chromosome 15 open reading frame 24 precursor [Danio rerio]	gi|82079472|sp|Q5TYV0.1|CO024_DANRERecName: Full=UPF0480 protein C15orf24 homolog; Flags: Precursor	ENST00000256545	ENSMUST00000069747	ENSDART00000122313	ENSGACT00000010511	ENSORLT00000022331	ENSTNIT00000015382	ENSTRUT00000046520	ENSP00000256545	ENSMUSP00000068610	ENSDARP00000104784	ENSGACP00000010489	ENSORLP00000022330	ENSTNIP00000015178	ENSTRUP00000046362	osmerus mordax clone omor-eva-505-058 c15orf24 homolog precursor complete cds
P_isotig14264	gi|343459105|gb|AEM37711.1|NADH dehydrogenase 1 alpha [Epinephelus bruneus]	gi|82186892|sp|Q6PBH5.1|NDUA4_DANRERecName: Full=NADH dehydrogenase [ubiquinone] 1 alpha subcomplex subunit 4	ENST00000339600	ENSMUST00000035735	ENSDART00000055019	ENSGACT00000012791	ENSORLT00000003133	ENSTNIT00000018213	ENSTRUT00000003785	ENSP00000339720	ENSMUSP00000031637	ENSDARP00000055018	ENSGACP00000012767	ENSORLP00000003132	ENSTNIP00000022113	ENSTRUP00000003765	anoplopoma fimbria clone afim-evh-533-373 nadh dehydrogenase 1 alpha subcomplex subunit 4 complete cds
P_isotig14774	gi|13937808|gb|AAH07004.1|AAH07004Similar to oxysterol-binding protein-related protein 1 [Homo sapiens]	gi|20143880|sp|Q9BXW6.2|OSBL1_HUMANRecName: Full=Oxysterol-binding protein-related protein 1; Short=ORP-1; Short=OSBP-related protein 1	ENST00000357041	ENSMUST00000164033	ENSDART00000090468	ENSGACT00000014467	ENSORLT00000001819	ENSTNIT00000021023	ENSTRUT00000040533	ENSP00000349545	ENSMUSP00000126704	ENSDARP00000084901	ENSGACP00000014441	ENSORLP00000001818	ENSTNIP00000003121	ENSTRUP00000004946	sus scrofa oxysterol binding transcript variant 4 mrna
P_isotig15230	gi|47222172|emb|CAG11598.1|unnamed protein product [Tetraodon nigroviridis]	gi|74745799|sp|Q5TAA0.1|TTC22_HUMANRecName: Full=Tetratricopeptide repeat protein 22; Short=TPR repeat protein 22	ENST00000371276	ENSMUST00000047922	ENSDART00000112294	ENSGACT00000009565	ENSORLT00000012443	ENSTNIT00000021512	ENSTRUT00000047686	ENSP00000360323	ENSMUSP00000035773	ENSDARP00000097597	ENSGACP00000009545	ENSORLP00000012442	ENSTNIP00000021277	ENSTRUP00000047525	danio rerio tetratricopeptide repeat domain 22 mrna
P_isotig15341	gi|47221529|emb|CAG08191.1|unnamed protein product [Tetraodon nigroviridis]	gi|73920184|sp|Q14678.3|KANK1_HUMANRecName: Full=KN motif and ankyrin repeat domain-containing protein 1; AltName: Full=Ankyrin repeat domain-containing protein 15; AltName: Full=Kidney ankyrin repeat-containing protein	ENST00000397976	ENSMUST00000078392	ENSDART00000084370	ENSGACT00000019197	ENSORLT00000025773	ENSTNIT00000001422	ENSTRUT00000040330	ENSP00000381063	ENSMUSP00000077498	ENSDARP00000078805	ENSGACP00000019159	ENSORLP00000025772	ENSTNIP00000003381	ENSTRUP00000040188	danio rerio si:dkey- (si:dkey- ) mrna
P_isotig16036	gi|47205674|emb|CAF92895.1|unnamed protein product [Tetraodon nigroviridis]	gi|82209585|sp|Q7ZUV0.1|AN13C_DANRERecName: Full=Ankyrin repeat domain-containing protein 13C	ENST00000262346	ENSMUST00000040787	ENSDART00000062237	ENSGACT00000012387	ENSORLT00000009729	ENSTNIT00000013598	ENSTRUT00000044649	ENSP00000262346	ENSMUSP00000038662	ENSDARP00000062236	ENSGACP00000012363	ENSORLP00000009728	ENSTNIP00000013404	ENSTRUP00000044499	danio rerio ankyrin repeat domain 13c mrna
P_isotig16271	gi|47209290|emb|CAF89573.1|unnamed protein product [Tetraodon nigroviridis]	gi|60390199|sp|Q7ZUV2.1|KTNB1_DANRERecName: Full=Katanin p80 WD40-containing subunit B1; Short=Katanin p80 subunit B1; AltName: Full=p80 katanin	ENST00000379661	ENSMUST00000034239	ENSDART00000014632	ENSGACT00000023264	ENSORLT00000023092	ENSTNIT00000005248	ENSTRUT00000009238	ENSP00000368982	ENSMUSP00000034239	ENSDARP00000024623	ENSGACP00000023219	ENSORLP00000023091	ENSTNIP00000005102	ENSTRUP00000009183	danio rerio katanin p80 (wd repeat containing) subunit b 1 mrna
P_isotig16938								ENSTNIT00000008286	ENSTRUT00000001958	ENSP00000301258	ENSMUSP00000091991	ENSDARP00000109164	ENSGACP00000012157	ENSORLP00000011424	ENSTNIP00000008121	ENSTRUP00000001950	salmo salar sperm acrosome membrane-associated protein 4 mrna
P_isotig17154	gi|229366252|gb|ACQ58106.1|S100-A11 [Anoplopoma fimbria]	gi|1173339|sp|P35467.3|S10A1_RATRecName: Full=Protein S100-A1; AltName: Full=S-100 protein alpha chain; AltName: Full=S-100 protein subunit alpha; AltName: Full=S100 calcium-binding protein A1						ENSTNIT00000021727	ENSTRUT00000018853	ENSP00000357687	ENSMUSP00000022186	ENSDARP00000033294	ENSGACP00000015844	ENSORLP00000012422	ENSTNIP00000021492	ENSTRUP00000018775	anoplopoma fimbria clone afim-evh-534-145 s100-a11 complete cds
P_isotig17782	gi|66472408|ref|NP_001018508.1|vitronectin a [Danio rerio]	gi|139654|sp|P22458.1|VTNC_RABITRecName: Full=Vitronectin; AltName: Full=Glycoprotein 66; AltName: Full=S-protein; AltName: Full=Serum-spreading factor; Flags: Precursor	ENST00000226218	ENSMUST00000017488	ENSDART00000077736	ENSGACT00000027126	ENSORLT00000003169	ENSTNIT00000019453	ENSTRUT00000031695	ENSP00000226218	ENSMUSP00000017488	ENSDARP00000072202	ENSGACP00000027074	ENSORLP00000003168	ENSTNIP00000019224	ENSTRUP00000031571	gasterosteus aculeatus clone cgx38-h10 mrna sequence
P_isotig18033	gi|51011097|ref|NP_001003504.1|polyadenylate-binding protein-interacting protein 1 [Danio rerio]	gi|46396971|sp|Q8VE62.1|PAIP1_MOUSERecName: Full=Polyadenylate-binding protein-interacting protein 1; Short=PABP-interacting protein 1; Short=PAIP-1; Short=Poly(A)-binding protein-interacting protein 1				ENSGACT00000006005	ENSORLT00000002409	ENSTNIT00000019251	ENSTRUT00000042599	ENSP00000425736	ENSMUSP00000104826	ENSDARP00000062956	ENSGACP00000005988	ENSORLP00000002408	ENSTNIP00000019023	ENSTRUP00000042454	gasterosteus aculeatus clone cec47-g04 mrna sequence
P_isotig18248	gi|229366748|gb|ACQ58354.1|Transmembrane protein 50A [Anoplopoma fimbria]	gi|24638220|sp|Q9CXL1.1|TM50A_MOUSERecName: Full=Transmembrane protein 50A; AltName: Full=Small membrane protein 1	ENST00000544956	ENSMUST00000105863	ENSDART00000142381	ENSGACT00000009774	ENSORLT00000021941	ENSTNIT00000020264	ENSTRUT00000003915	ENSP00000363478	ENSMUSP00000101489	ENSDARP00000116685	ENSGACP00000009764	ENSORLP00000021940	ENSTNIP00000020033	ENSTRUP00000003895	anoplopoma fimbria clone afim-evh-510-096 transmembrane protein 50a complete cds
P_isotig18663	gi|298992733|ref|NP_001177375.1|occludin [Oncorhynchus mykiss]				ENSDART00000002622	ENSGACT00000004990	ENSORLT00000021613	ENSTNIT00000007354	ENSTRUT00000013640	ENSP00000441159	ENSMUSP00000124849	ENSDARP00000116151	ENSGACP00000004976	ENSORLP00000021612	ENSTNIP00000007196	ENSTRUP00000013578	oncorhynchus mykiss occludin mrna
P_isotig18950	gi|47227011|emb|CAG05903.1|unnamed protein product [Tetraodon nigroviridis]	gi|22653810|sp|O15344.1|TRI18_HUMANRecName: Full=Midline-1; AltName: Full=Midin; AltName: Full=Midline 1 RING finger protein; AltName: Full=Putative transcription factor XPRF; AltName: Full=RING finger protein 59; AltName: Full=Tripartite motif-containing protein 18	ENST00000454373	ENSMUST00000167967	ENSDART00000085253	ENSGACT00000005313	ENSORLT00000022271	ENSTNIT00000023275	ENSTRUT00000019023	ENSP00000406979	ENSMUSP00000126476	ENSDARP00000079688	ENSGACP00000005298	ENSORLP00000022270	ENSTNIP00000023033	ENSTRUP00000018945	danio rerio midline 1 (opitz bbb syndrome) mrna
P_isotig19168	gi|115495287|ref|NP_001070050.1|hypothetical protein LOC767642 [Danio rerio]	gi|1703342|sp|P51910.1|APOD_MOUSERecName: Full=Apolipoprotein D; Short=Apo-D; Short=ApoD; Flags: Precursor			ENSDART00000084938	ENSGACT00000022501	ENSORLT00000022452		ENSTRUT00000009844	ENSP00000393076	ENSMUSP00000110885	ENSDARP00000079373	ENSGACP00000022459	ENSORLP00000022450	ENSTNIP00000016633	ENSTRUP00000009789	tetraodon nigroviridis full-length cdna
P_isotig19394	gi|47214157|emb|CAG01676.1|unnamed protein product [Tetraodon nigroviridis]	gi|78099841|sp|Q640P2.1|ANGL1_MOUSERecName: Full=Angiopoietin-related protein 1; AltName: Full=Angiopoietin-like protein 1; Flags: Precursor	ENST00000373417	ENSMUST00000027885	ENSDART00000125261	ENSGACT00000019307	ENSORLT00000018330	ENSTNIT00000013978	ENSTRUT00000047436	ENSP00000356601	ENSMUSP00000027885	ENSDARP00000105818	ENSGACP00000019269	ENSORLP00000012714	ENSTNIP00000013783	ENSTRUP00000047277	salmo salar angiopoietin-related protein 1 mrna
P_isotig19769	gi|291190108|ref|NP_001167183.1|Phosphatidylinositol-binding clathrin assembly protein [Salmo salar]	gi|116242714|sp|Q13492.2|PICAL_HUMANRecName: Full=Phosphatidylinositol-binding clathrin assembly protein; AltName: Full=Clathrin assembly lymphoid myeloid leukemia protein			ENSDART00000110968	ENSGACT00000026611	ENSORLT00000006749	ENSTNIT00000019494	ENSTRUT00000001923	ENSP00000396321	ENSMUSP00000051092	ENSDARP00000104119	ENSGACP00000026560	ENSORLP00000006748	ENSTNIP00000019265	ENSTRUP00000001915	salmo salar phosphatidylinositol-binding clathrin assembly protein mrna
P_isotig19807	gi|47224576|emb|CAG03560.1|unnamed protein product [Tetraodon nigroviridis]	gi|34395824|sp|Q9ERI6.1|RDH14_MOUSERecName: Full=Retinol dehydrogenase 14; AltName: Full=Alcohol dehydrogenase PAN2			ENSDART00000057421	ENSGACT00000011071	ENSORLT00000014401	ENSTNIT00000015404	ENSTRUT00000011809	ENSP00000370648	ENSMUSP00000020947	ENSDARP00000014422	ENSGACP00000011048	ENSORLP00000014400	ENSTNIP00000015200	ENSTRUP00000011749	tetraodon nigroviridis full-length cdna
P_isotig19962	gi|47226604|emb|CAG08620.1|unnamed protein product [Tetraodon nigroviridis]	gi|75057760|sp|Q5BIM2.1|K1539_BOVINRecName: Full=Uncharacterized protein KIAA1539 homolog	ENST00000473625	ENSMUST00000135067	ENSDART00000133330	ENSGACT00000018091	ENSORLT00000001555	ENSTNIT00000019276	ENSTRUT00000009796	ENSP00000367816	ENSMUSP00000038177	ENSDARP00000123502	ENSGACP00000018056	ENSORLP00000001554	ENSTNIP00000019048		danio rerio loc496170 protein mrna
P_isotig20219	gi|225716588|gb|ACO14140.1|Myelin and lymphocyte protein [Esox lucius]	gi|126719|sp|P21145.1|MAL_HUMANRecName: Full=Myelin and lymphocyte protein; AltName: Full=T-lymphocyte maturation-associated protein		ENSMUST00000028854	ENSDART00000047772	ENSGACT00000019191	ENSORLT00000004721	ENSTNIT00000010430	ENSTRUT00000002040	ENSP00000310880	ENSMUSP00000028854	ENSDARP00000047771	ENSGACP00000019153	ENSORLP00000004720	ENSTNIP00000007728	ENSTRUP00000034931	esox lucius clone eluc-evq-524-180 myelin and lymphocyte protein complete cds
P_isotig20266	gi|229366666|gb|ACQ58313.1|Carbonic anhydrase 4 precursor [Anoplopoma fimbria]					ENSGACT00000010482		ENSTNIT00000018480	ENSTRUT00000007194			ENSDARP00000108369	ENSGACP00000010460		ENSTNIP00000018255	ENSTRUP00000007150	dicentrarchus labrax chromosome sequence corresponding to linkage group bottom complete sequence
P_isotig20341	gi|335306718|ref|XP_003135531.2|PREDICTED: ATP-binding cassette sub-family D member 1-like, partial [Sus scrofa]	gi|1351912|sp|P48410.1|ABCD1_MOUSERecName: Full=ATP-binding cassette sub-family D member 1; AltName: Full=Adrenoleukodystrophy protein; Short=ALDP	ENST00000218104	ENSMUST00000002084	ENSDART00000111392	ENSGACT00000025210	ENSORLT00000024960	ENSTNIT00000009108	ENSTRUT00000022188	ENSP00000218104	ENSMUSP00000002084	ENSDARP00000101144	ENSGACP00000025161	ENSORLP00000010831	ENSTNIP00000008937	ENSTRUP00000022098	oryctolagus cuniculus atp-binding sub-family d member 1 mrna
P_isotig20383	gi|66472522|ref|NP_001018448.1|GMP reductase 1 [Danio rerio]	gi|116248088|sp|Q32L93.1|GMPR2_BOVINRecName: Full=GMP reductase 2; AltName: Full=Guanosine 5'-monophosphate oxidoreductase 2; Short=Guanosine monophosphate reductase 2	ENST00000456667	ENSMUST00000128873	ENSDART00000050130	ENSGACT00000004616	ENSORLT00000016347	ENSTNIT00000007914	ENSTRUT00000037586	ENSP00000405743	ENSMUSP00000002397	ENSDARP00000050129	ENSGACP00000004602	ENSORLP00000016346	ENSTNIP00000007753	ENSTRUP00000037451	gasterosteus aculeatus clone cgx50-b03 mrna sequence
P_isotig20518	gi|317418801|emb|CBN80839.1|Sterol O-acyltransferase 2 [Dicentrarchus labrax]	gi|18202585|sp|Q60457.1|SOAT1_CRIGRRecName: Full=Sterol O-acyltransferase 1; AltName: Full=Acyl-coenzyme A:cholesterol acyltransferase 1; Short=ACAT-1; AltName: Full=Cholesterol acyltransferase 1	ENST00000542365	ENSMUST00000051396	ENSDART00000126851	ENSGACT00000008788	ENSORLT00000006590	ENSTNIT00000010042	ENSTRUT00000037059	ENSP00000442503	ENSMUSP00000058344	ENSDARP00000107519	ENSGACP00000008769	ENSORLP00000006589	ENSTNIP00000009864	ENSTRUP00000036927	lithognathus mormyrus clone lithmor163 mrna sequence
P_isotig20586	gi|47214134|emb|CAG01392.1|unnamed protein product [Tetraodon nigroviridis]	gi|74752980|sp|Q9NUJ7.1|PLCX1_HUMANRecName: Full=PI-PLC X domain-containing protein 1				ENSGACT00000018331	ENSORLT00000020113	ENSTNIT00000013767	ENSTRUT00000028100	ENSP00000371079	ENSMUSP00000108154	ENSDARP00000108902	ENSGACP00000018296	ENSORLP00000020112	ENSTNIP00000013573	ENSTRUP00000027990	gasterosteus aculeatus clone cfw236-h09 mrna sequence
P_isotig20621	gi|49333415|gb|AAT64046.1|claudin 8d [Takifugu rubripes]	gi|6685329|sp|Q9Z260.1|CLD8_MOUSERecName: Full=Claudin-8	ENST00000286809	ENSMUST00000049697	ENSDART00000059484	ENSGACT00000015561	ENSORLT00000004194	ENSTNIT00000022449	ENSTRUT00000038557	ENSP00000286809	ENSMUSP00000051887	ENSDARP00000059483	ENSGACP00000015530	ENSORLP00000004193	ENSTNIP00000022211	ENSTRUP00000038418	takifugu rubripes claudin 8d complete cds
P_isotig21960	gi|47196368|emb|CAF88213.1|unnamed protein product [Tetraodon nigroviridis]	gi|8480400|sp|O95544.1|NADK_HUMANRecName: Full=NAD kinase; AltName: Full=Poly(P)/ATP NAD kinase	ENST00000342348	ENSMUST00000030939	ENSDART00000111254	ENSGACT00000007213	ENSORLT00000025004	ENSTNIT00000004667	ENSTRUT00000001853	ENSP00000339727	ENSMUSP00000030939	ENSDARP00000103696	ENSGACP00000007195	ENSORLP00000022483	ENSTNIP00000004526	ENSTRUP00000001845	monodelphis domestica nad kinase mrna
S_isotig00252					ENSDART00000124761	ENSGACT00000009943											zebrafish dna sequence from clone ch211-117h23 in linkage group complete sequence
S_isotig00646																	solea senegalensis mx protein complete cds
S_isotig00695																	solea senegalensis mx protein complete cds
S_isotig01949																	dicentrarchus labrax chromosome sequence corresponding to linkage group top complete sequence
S_isotig02010																	dicentrarchus labrax chromosome sequence corresponding to linkage group bottom complete sequence
S_isotig03369																	solea senegalensis mx protein complete cds
S_isotig03733																	lithognathus mormyrus clone lmos8p02h02 mrna sequence
S_isotig03826																	dicentrarchus labrax chromosome sequence corresponding to linkage group top complete sequence
S_isotig04694																	gasterosteus aculeatus clone vmrc28- complete sequence
S_isotig04718																	dicentrarchus labrax chromosome sequence corresponding to linkage group top complete sequence
S_isotig05288																	tetraodon nigroviridis full-length cdna
S_isotig06466			ENST00000332878	ENSMUST00000145428	ENSDART00000093166
S_isotig06735																	dicentrarchus labrax chromosome sequence corresponding to linkage group complete sequence
S_isotig06813																	dicentrarchus labrax chromosome sequence corresponding to linkage group bottom complete sequence
S_isotig08175																	verasper moseri clone vem17 microsatellite sequence
S_isotig11659																	dicentrarchus labrax chromosome sequence corresponding to linkage group complete sequence
S_isotig11840																	gasterosteus aculeatus clone cfw65-b09 mrna sequence
S_isotig13097																	scophthalmus maximus clone rpfsba0_002994 microsatellite sequence
S_isotig14052																	zebrafish dna sequence from clone ch73-336h18 in linkage group complete sequence
S_isotig16466																	danio rerio microrna 203a microrna
S_isotig16869	gi|229366528|gb|ACQ58244.1|T-cell immunoglobulin and mucin domain-containing protein 4 precursor [Anoplopoma fimbria]																anoplopoma fimbria clone afim-evh-522-260 t-cell immunoglobulin and mucin domain-containing protein 4 precursor complete cds
S_isotig17747	gi|326676988|ref|XP_688512.4|PREDICTED: hypothetical protein LOC560026 [Danio rerio]
S_isotig19788																	dicentrarchus labrax chromosome sequence corresponding to linkage group bottom complete sequence
S_isotig20663																	sebastes schlegelii clone: brf 41- not induced by treatment of either lps nor con a pma
